# Supplementary material for: Cell Marker Accordion: interpretable single-cell and spatial omics annotation in health and disease
Source: Nat Commun. 2025 Jul 7;16:5399. doi: 10.1038/s41467-025-60900-4 (PMC12234662; doi:10.1038/s41467-025-60900-4)
Supplement: Supplementary file 3 — Supplementary Dataset 1 [file 41467_2025_60900_MOESM3_ESM.xlsx]

## Sheet: physiological
Databases/Resources	Number of markers	Number of tissues	Reference	Source data pre-processing
MSigDB	13544	10	A. Subramanian, P. Tamayo, V.K. Mootha, S. Mukherjee, B.L. Ebert, M.A. Gillette, A. Paulovich, S.L. Pomeroy, T.R. Golub, E.S. Lander, J.P. Mesirov, Gene set enrichment analysis: A knowledge-based approach for interpreting genome-wide expression profiles, Proc. Natl. Acad. Sci. U.S.A.	Tissues selected: blood, liver, kidney, bone marrow, lung, spleen, brain, pancreas, immune system, lymph nodes, and all related descendant tissues, as defined by Uber-anatomy Ontology relationships (if present). Speciess: healthy Human and Mouse. Fetal, embryonic and oranogenesis tissues were excluded. Tissues and cell types were standardized using the Uberon Ontology and the Cell Ontolgy respect…
CellMarker2.0	12409	77	Hu C, Li T, Xu Y, Zhang X, Li F, Bai J, Chen J, Jiang W, Yang K, Ou Q, Li X, Wang P, Zhang Y. CellMarker 2.0: an updated database of manually curated cell markers in human/mouse and web tools based on scRNA-seq data. Nucleic Acids Res. 2023 Jan 6;51(D1):D870-D876. doi: 10.1093/nar/gkac947. PMID: 36300619; PMCID: PMC9825416.	Tissues selected: blood, liver, kidney, bone marrow, lung, spleen, brain, pancreas, immune system, thymus, and all related descendant tissues, as defined by Uber-anatomy Ontology relationships (if present). "All Cell Markers" txt file was downloaded. Speciess: healthy adult Human and Mouse. Columns "CancerType" and "CellType" were filtered by "normal". The file provides Uberon Ontology ID and Cel…
scBrainMap	6115	55	Yuhao Chi, Ruicheng Qi, Yue Zhou, Huige Tong, Hanbo Jin, Christoph W Turck, Wei-Hua Chen, Guang-Zhong Wang, scBrainMap: a landscape for cell types and associated genetic markers in the brain, Database, Volume 2023, 2023, baad035, https://doi.org/10.1093/database/baad035	Tissues selected: brain and all related descendant tissues, as defined by Uber-anatomy Ontology relationships. Speciess selected: Human and Mouse. Disease selected: Normal. A file with all the informations was downloaded. From different columns relative to cell types (i.e "Class", "Cluster", "Subclass") the most detailed one was kept with all the columns relative to markers, brain regions, Specie…
CELLxGENE	4769	10	CZ CELLxGENE Discover: A single-cell data platform for scalable exploration, analysis and modeling of aggregated data CZI Single-Cell Biology, et al. bioRxiv 2023.10.30; doi: https://doi.org/10.1101/2023.10.30.563174	Applied filters: Disease=normal. Tissue= bone marrow, brain, kidney, liver, lung, lymph node, pancreas, spinal cord, spleen, nervous system, and all related descendant tissues, as defined by Uber-anatomy Ontology relationships. Organism= Homo Sapiens and Mus Musculus. The result was a list of different cell types with the relative informations, which were copied and pasted in an excel file. The l…
DRscDB	4074	3	Yanhui Hu, Sudhir Gopal Tattikota, Yifang Liu, Aram Comjean, Yue Gao, Corey Forman, Grace Kim, Jonathan Rodiger, Irene Papatheodorou, Gilberto dos Santos, Stephanie E. Mohr, Norbert Perrimon.DRscDB: A single-cell RNA-seq resource for data mining and data comparison across Speciess, Computational and Structural Biotechnology Journal,Volume 19,2021,Pages 2018-2026,ISSN 2001-0370,https://doi.org/10.…	Tissues selected: blood, kidney, brain, and all related descendant tissues, as defined by Uber-anatomy Ontology relationships (if present). Speciess selected: adult human and mouse with "treatment condition=wild-type", instead, for example “wild-type+Alzheimer’s disease" was excluded. Tables related to each cell types were downloaded keeping all the relative informations. Tissues and cell types w…
PanglaoDB	3015	8	Franzén O, Gan LM, Björkegren JLM. PanglaoDB: a web server for exploration of mouse and human single-cell RNA sequencing data. Database (Oxford). 2019 Jan 1;2019:baz046. doi: 10.1093/database/baz046. PMID: 30951143; PMCID: PMC6450036.	Tissues selected: blood, brain, immune system, kidney, liver, lung, pancreas, thymus, and all related descendant tissues, as defined by Uber-anatomy Ontology relationships (if present). Speciess: healthy adult human and mouse. A tsv file was downloaded and all the columns were kept. The column "Disease" was filtered excluding diseases. Tissues and cell types were standardized using the Uberon Ont…
SingleCellBase	2495	20	Meng, FL., Huang, XL., Qin, WY. et al. singleCellBase: a high-quality manually curated database of cell markers for single cell annotation across multiple Speciess. Biomark Res 11, 83 (2023). https://doi.org/10.1186/s40364-023-00523-3	Tissues selected: blood, liver, kidney, nervous system, lung, spleen, brain, pancreas, immune system, lymph nodes, and all related descendant tissues, as defined by Uber-anatomy Ontology relationships (if present). A txt file with all the informations both for mouse and human was downloaded. Speciess: healthy adult human and mouse. In the column "Cell_type" were exceluded: "cancer cells, abnormal…
HUSCH	1868	13	Shi X, Yu Z, Ren P, Dong X, Ding X, Song J, Zhang J, Li T, Wang C. HUSCH: an integrated single-cell transcriptome atlas for human tissue gene expression visualization and analyses. Nucleic Acids Res. 2023 Jan 6;51(D1):D1029-D1037. doi: 10.1093/nar/gkac1001. PMID: 36318258; PMCID: PMC9825509.	Tissues selected: blood, liver, kidney, bone marrow, lung, spleen, brain, pancreas, immune system, lymph nodes, and all related descendant tissues, especially for the brain, as defined by Uber-anatomy Ontology relationships. Tables were downloaded and all the information were kept. Species: healthy adult humans. Tissues and cell types were standardized using the Uberon Ontology and the Cell Ontol…
Cell Taxonomy	1457	52	Jiang S, Qian Q, Zhu T, Zong W, Shang Y, Jin T, Zhang Y, Chen M, Wu Z, Chu Y, Zhang R, Luo S, Jing W, Zou D, Bao Y, Xiao J, Zhang Z. Cell Taxonomy: a curated repository of cell types with multifaceted characterization. Nucleic Acids Res. 2023 Jan 6;51(D1):D853-D860. doi: 10.1093/nar/gkac816. PMID: 36161321; PMCID: PMC9825571.	Tissues selected: blood, liver, kidney, bone marrow, blood, lung, spleen, brain, pancreas, immune system, nervous system, lymph nodes, and all related descendant tissues, as defined by Uber-anatomy Ontology relationships (if present). Speciess: healthy adult human and mouse. Condition == "Physiology" or Condition == NA. A txt file with all the informations was downloaded. The file includes also d…
CellMatch	1420	11	Predrag Lazić,CellMatch: Combining two unit cells into a common supercell with minimal strain, Computer Physics Communications,Volume 197,2015,Pages 324-334,ISSN 0010-4655,https://doi.org/10.1016/j.cpc.2015.08.038. (https://www.sciencedirect.com/science/article/pii/S0010465515003379)	Tissues selected: blood, bone marrow, brain, kidney, liver, lung, pancreas, spleen, thymus, and all related descendant tissues, as defined by Uber-anatomy Ontology relationships (if present). Speciess: Human, Mouse. Condition == "Physiology" or Condition == NA. The informations were present in the Cell Taxonomy's file, it was considered as an indipendent resource. Tissues and cell types were stan…
ASCT+B	1404	147	Börner K, Teichmann SA, Quardokus EM, Gee JC, Browne K, Osumi-Sutherland D, Herr BW 2nd, Bueckle A, Paul H, Haniffa M, Jardine L, Bernard A, Ding SL, Miller JA, Lin S, Halushka MK, Boppana A, Longacre TA, Hickey J, Lin Y, Valerius MT, He Y, Pryhuber G, Sun X, Jorgensen M, Radtke AJ, Wasserfall C, Ginty F, Ho J, Sunshine J, Beuschel RT, Brusko M, Lee S, Malhotra R, Jain S, Weber G. Anatomical stru…	Tissues selected: blood, liver, kidney, bone marrow, blood, lung, spleen, brain, pancreas, immune system, lymph nodes, nervous system, and all related descendant tissues, as defined by Uber-anatomy Ontology relationships (if present). For each tissues the last version was dowloaded (Blood: v1.5_DRAFT; Blood Vasculature v1.8_DRAFT; Bone Marrow: v1.6_DRAFT; Brain: v1.7_DRAFT; Kidney: v1.7_DRAFT; Li…
Azimuth	1255	6	Hao Y, Hao S, Andersen-Nissen E, Mauck WM 3rd, Zheng S, Butler A, Lee MJ, Wilk AJ, Darby C, Zager M, Hoffman P, Stoeckius M, Papalexi E, Mimitou EP, Jain J, Srivastava A, Stuart T, Fleming LM, Yeung B, Rogers AJ, McElrath JM, Blish CA, Gottardo R, Smibert P, Satija R. Integrated analysis of multimodal single-cell data. Cell. 2021 Jun 24;184(13):3573-3587.e29. doi: 10.1016/j.cell.2021.04.048. Epub…	Tissues selected: blood, bone marrow, liver, lung, pancreas, tonsil, and all related descendant tissues, as defined by Uber-anatomy Ontology relationships (if present). The annottation details (i.e cell types and markers) relative to each tissue were downloaded, the most updated version was used. Tissues and cell types were standardized using the Uberon Ontology and the Cell Ontolgy respectively.…
Sctyper.db	873	1	Choi, JH., In Kim, H. & Woo, H.G. scTyper: a comprehensive pipeline for the cell typing analysis of single-cell RNA-seq data. BMC Bioinformatics 21, 342 (2020). https://doi.org/10.1186/s12859-020-03700-5	Tissues selected: blood, and all related descendant tissues, as defined by Uber-anatomy Ontology relationships (if present). Species: healthy adult human. Condition == "Physiology" or Condition == NA. The informations were present in the Cell Taxonomy's file, it was considered as an indipendent resource. Tissues and cell types were standardized using the Uberon Ontology and the Cell Ontolgy respe…
ThermoFisher	759	1	http://assets.thermofisher.com/TFS-Assets/LSG/brochures/immune-cell-guide.pdf	The pdf file relating to CD Antigens in Immune System was transcribed into an excel file. Speciess: Human, Mouse. Cell types were standardized using the Cell Ontolgy. HUGO Gene Nomenclature Committee (2024) and Mouse Genome Informatics (v. 6.24) resources were employed to standardize human and mouse gene names, respectively.
Celltypist_v2	570	10	Xu C, Prete M, Webb S, Jardine L, Stewart BJ, Hoo R, He P, Meyer KB, Teichmann SA. Automatic cell-type harmonization and integration across Human Cell Atlas datasets. Cell. 2023 Dec 21;186(26):5876-5891.e20. doi: 10.1016/j.cell.2023.11.026. PMID: 38134877.	Tissues selected: blood, bone marrow, kidney, liver, lung, lymph node, spleen, thymus, tonsil, and all related descendant tissues, as defined by Uber-anatomy Ontology relationships (if present). Species: healthy adult human. The updated version (v2) was dowloaded. Tissues and cell types were standardized using the Uberon Ontology and the Cell Ontolgy respectively. HUGO Gene Nomenclature Committee…
SHOGoiN	533	29	FAIRsharing.org: SHOGoiN; SHOGoiN, DOI: 10.25504/FAIRsharing.750063, Last Edited: Wednesday, July 17th 2024, 11:46, Last Editor:delphinedauga,Last Accessed: Tuesday, January 14th 2025, 17:01	Tissues selected: blood, liver, kidney, bone marrow, nervous system, lung, spleen, brain, pancreas, immune system, lymph nodes, and all related descendant tissues, as defined by Uber-anatomy Ontology relationships (if present). Speciess: healthy adult human and mouse. Condition == "Physiology" or Condition == NA. The informations were present in the Cell Taxonomy's file, it was considered as an i…
bdbiosciences	526	1	https://www.bdbiosciences.com/content/dam/bdb/marketing-documents/cd_marker_handbook.pdf	The pdf file relating to CD Antigens in Blood was transcribed into an excel file. Speciess: Human and Mouse. Cell types were standardized using the Cell Ontology. Positive and negative marker's expression informations were provided and kept. HUGO Gene Nomenclature Committee (2024) and Mouse Genome Informatics (v. 6.24) resources were employed to standardize human and mouse gene names, respectivel…
NeuroExpresso	430	1	B. Ogan Mancarci et al., “Cross-Laboratory Analysis of Brain Cell Type Transcriptomes with Applications to Interpretation of Bulk Tissue Data,” ENeuro, November 20, 2017, ENEURO.0212-17.2017, https://doi.org/10.1523/ENEURO.0212-17.2017.	Tissue selected: Brain and all related descendant tissues, as defined by Uber-anatomy Ontology relationships (if present). Species selected: healthy adult mouse. The last available version and the most complete one was downloaded (Markers_1.2: "Combined" as file name) keeping all the relative informations. Tissues and cell types were standardized using the Uberon Ontology and the Cell Ontolgy res…
Abcam	407	2	https://docs.abcam.com/pdf/immunology/Guide-to-human-CD-antigens.pdf	The pdf files relating to CD Antigens in Immune System and Nervous System, were transcribed into an excel file. Speciess: Human, Mouse. Cell types were standardized using the Cell Ontolgy. HUGO Gene Nomenclature Committee (2024) and Mouse Genome Informatics (v. 6.24) resources were employed to standardize human and mouse gene names, respectively.
Cell Signaling TECHNOLOGY	258	2	https://www.cellsignal.com/pathways/immune-cell-markers-human; https://www.cellsignal.com/pathways/neuronal-and-glial-cell-markers	Neuronal and Glial Cell Marker Atlas and Immune Cell Marker Guide were transcribed into an excel file. Speciess: Human and Mouse. Cell types were standardized using the Cell Ontology. HUGO Gene Nomenclature Committee (2024) and Mouse Genome Informatics (v. 6.24) resources were employed to standardize human and mouse gene names, respectively.
DropViz	180	6	Saunders A*, Macosko E.Z*, Wysoker A, Goldman M, Krienen, F, de Rivera H, Bien E, Baum M, Wang S, Bortolin L, Goeva A, Nemesh J, Kamitaki N, Brumbaugh S, Kulp D and McCarroll, S.A. 2018. Molecular Diversity and Specializations among the Cells of the Adult Mouse Brain. 2018. Cell. 174(4) P1015-1030.E16	Tissues selected: brain and all related descendant tissues, as defined by Uberon-anatomy Ontology relationships. The last updated annotation file was downloaded. It provides the tissue of origin, cell class, formal markers, formal full name and anatomical regions for each metacell. All the informations were kept. Speciess: mouse. Tissues and cell types were standardized using the Uberon Ontology …
Human Cell Landscape	93	1	Han, X., Zhou, Z., Fei, L. et al. Construction of a human cell landscape at single-cell level. Nature 581, 303–309 (2020). https://doi.org/10.1038/s41586-020-2157-4	Tissues selected: blood, and all related descendant tissues, as defined by Uber-anatomy Ontology relationships (if present). Species: healthy adult human. Condition == "Physiology" or Condition == NA. The informations were present in the Cell Taxonomy's file, it was considered as an indipendent resource. Tissues and cell types were standardized using the Uberon Ontology and the Cell Ontolgy respe…
Human Cell Atlas	75	9	Regev A, Teichmann SA, Lander ES, Amit I, Benoist C, Birney E, Bodenmiller B, Campbell P, Carninci P, Clatworthy M, Clevers H, Deplancke B, Dunham I, Eberwine J, Eils R, Enard W, Farmer A, Fugger L, Göttgens B, Hacohen N, Haniffa M, Hemberg M, Kim S, Klenerman P, Kriegstein A, Lein E, Linnarsson S, Lundberg E, Lundeberg J, Majumder P, Marioni JC, Merad M, Mhlanga M, Nawijn M, Netea M, Nolan G, Pe…	Tissues selected: blood, bone marrow, immune system, liver, lung, lymph node, lymph node, kidney, spleen, and all related descendant tissues, as defined by Uber-anatomy Ontology relationships (if present). Species: healthy adult human. Condition == "Physiology" or Condition == NA. The informations were present in the Cell Taxonomy's file, it was considered as an indipendent resource. Tissues and …

## Sheet: disease
Databases/Resources	Number of markers	Number of tissues	Number of diseases	Reference	Source data pre-processing
CELLxGENE	2576	8	49	CZ CELLxGENE Discover: A single-cell data platform for scalable exploration, analysis and modeling of aggregated data CZI Single-Cell Biology, et al. bioRxiv 2023.10.30; doi: https://doi.org/10.1101/2023.10.30.563174	Applied filters: Disease= diseases associated with tissues (i.e tissue selected=brain and disease=pneumonia was excluded). Tissue= blood, bone marrow, brain, kidney, liver, lung, lymph node, pancreas, nervous system, and all related descendant tissues, as defined by Uber-anatomy Ontology relationships. Organism= Homo Sapiens and Mus Musculus.If present: adult or childhood, both were considered. T…
CellMarker2.0	2373	21	87	Hu C, Li T, Xu Y, Zhang X, Li F, Bai J, Chen J, Jiang W, Yang K, Ou Q, Li X, Wang P, Zhang Y. CellMarker 2.0: an updated database of manually curated cell markers in human/mouse and web tools based on scRNA-seq data. Nucleic Acids Res. 2023 Jan 6;51(D1):D870-D876. doi: 10.1093/nar/gkac947. PMID: 36300619; PMCID: PMC9825416.	Tissues selected: blood, liver, kidney, bone marrow, lung, spleen, brain, pancreas, immune system, thymus, nervous system, and all related descendant tissues, as defined by Uber-anatomy Ontology relationships (if present). "All Cell Markers" txt file was downloaded. Speciess: Human and Mouse. If present: adult or childhood, both were considered. Columns "CancerType" was filtered by diseases assoc…
Sctyper.db	2164	4	5	Choi, JH., In Kim, H. & Woo, H.G. scTyper: a comprehensive pipeline for the cell typing analysis of single-cell RNA-seq data. BMC Bioinformatics 21, 342 (2020). https://doi.org/10.1186/s12859-020-03700-5	Tissues selected: Brain, Liver, Lung, Pancreas, and all related descendant tissues, as defined by Uber-anatomy Ontology relationships (if present). Speciess: adult human. If present: adult or childhood, both were considered. The column "Condition" was filtered by disease associated with tissues, Condition == "Physiology" or Condition == NA were excluded. The informations were present in the Cell …
scBrainMap	2164	8	7	Yuhao Chi, Ruicheng Qi, Yue Zhou, Huige Tong, Hanbo Jin, Christoph W Turck, Wei-Hua Chen, Guang-Zhong Wang, scBrainMap: a landscape for cell types and associated genetic markers in the brain, Database, Volume 2023, 2023, baad035, https://doi.org/10.1093/database/baad035	Tissues selected: brain and all related descendant tissues, as defined by Uber-anatomy Ontology relationships. Speciess selected: Human and Mouse. If present: adult or childhood, both were considered. Disease selected: Alzheimer's disease, Multiple Sclerosis, major depressive disorder, brain cancer, cerebrovascular disease, medulloblastoma, cerebellum cancer. A file with all the informations was …
DRscDB	1010	1	1	Yanhui Hu, Sudhir Gopal Tattikota, Yifang Liu, Aram Comjean, Yue Gao, Corey Forman, Grace Kim, Jonathan Rodiger, Irene Papatheodorou, Gilberto dos Santos, Stephanie E. Mohr, Norbert Perrimon.DRscDB: A single-cell RNA-seq resource for data mining and data comparison across Speciess, Computational and Structural Biotechnology Journal,Volume 19,2021,Pages 2018-2026,ISSN 2001-0370,https://doi.org/10.…	Tissues selected: bone marrow, and all related descendant tissues, as defined by Uber-anatomy Ontology relationships (if present). Speciess selected: adult human with "treatment condition=wild-type", or “wild-type+Alzheimer’s disease" was excluded. Disease= acute myeloid leukemia. If present: adult or childhood, both were considered. Tables related to each cell types were downloaded keeping all t…
Cell Taxonomy	572	18	58	Jiang S, Qian Q, Zhu T, Zong W, Shang Y, Jin T, Zhang Y, Chen M, Wu Z, Chu Y, Zhang R, Luo S, Jing W, Zou D, Bao Y, Xiao J, Zhang Z. Cell Taxonomy: a curated repository of cell types with multifaceted characterization. Nucleic Acids Res. 2023 Jan 6;51(D1):D853-D860. doi: 10.1093/nar/gkac816. PMID: 36161321; PMCID: PMC9825571.	Tissues selected: blood, liver, kidney, bone marrow, blood, lung, spleen, brain, pancreas, immune system, lymph nodes, tonsil, nervous system, and all related descendant tissues, as defined by Uber-anatomy Ontology relationships (if present). Speciess: human and mouse. If present: adult or childhood, both were considered. The column "Condition" was filtered by disease associated with tissues, Con…
Human Cell Landscape	375	1	1	Han, X., Zhou, Z., Fei, L. et al. Construction of a human cell landscape at single-cell level. Nature 581, 303–309 (2020). https://doi.org/10.1038/s41586-020-2157-4	Tissues selected: kidney, and all related descendant tissues, as defined by Uber-anatomy Ontology relationships (if present). Species: human. If present: adult or childhood, both were considered. Disease: kidney cancer. The informations were present in the Cell Taxonomy's file, it was considered as an indipendent resource. Tissues and pathology associated cell types were standardized using the Ub…
CellMatch	277	5	9	Predrag Lazić,CellMatch: Combining two unit cells into a common supercell with minimal strain, Computer Physics Communications,Volume 197,2015,Pages 324-334,ISSN 0010-4655,https://doi.org/10.1016/j.cpc.2015.08.038. (https://www.sciencedirect.com/science/article/pii/S0010465515003379)	Tissues selected: lymph node, brain, liver, lung, kidney, and all related descendant tissues, as defined by Uber-anatomy Ontology relationships (if present). Speciess: Human. If present: adult or childhood, both were considered. The column "Condition" was filtered by disease associated with tissues, Condition == "Physiology" or Condition == NA were excluded. The informations were present in the C…
Literature	17	1	1	Ng SW, Mitchell A, Kennedy JA, Chen WC, McLeod J, Ibrahimova N, Arruda A, Popescu A, Gupta V, Schimmer AD, Schuh AC, Yee KW, Bullinger L, Herold T, Görlich D, Büchner T, Hiddemann W, Berdel WE, Wörmann B, Cheok M, Preudhomme C, Dombret H, Metzeler K, Buske C, Löwenberg B, Valk PJ, Zandstra PW, Minden MD, Dick JE, Wang JC. A 17-gene stemness score for rapid determination of risk in acute leukaemia…	Tissues: bone marrow. Speciess: human. Disease: acute myeloid leukemia. Tissues and pathology associated cell types were standardized using the Uberon Ontology and the NCI Thesaurus OBO Edition respectively. HUGO Gene Nomenclature Committee (2024) resource was employed to standardize human gene names. The Disease Ontology was exploited to standardize disease names.
Literature	14	2	2	Herrmann H., Sadovnik I., Eisenwort G., Thomas R., Blatt K., Herndlhofer S., Willmann M., Stefanzl G., Baumgartner S., Greiner G., et al. Delineation of target expression profiles in CD34+/CD38− and CD34+/CD38− stem and progenitor cells in AML and CML. Blood Adv. 2020;4:5118–5132. doi: 10.1182/bloodadvances.2020001742.	Tissues: blood, bone marrow. Species: adult human. Disease: acute myeloid leukemia, chronic myeloid leukemia. Tissues and pathology associated cell types were standardized using the Uberon Ontology and the NCI Thesaurus OBO Edition respectively. HUGO Gene Nomenclature Committee (2024) resource was employed to standardize human gene names. The Disease Ontology was exploited to standardize disease …
BioCompare	13	2	1	https://www.biocompare.com/	Tissues: blood, bone marrow, and all related descendant tissues, as defined by Uber-anatomy Ontology relationships (if present). Species: adult human. Disease: multiple myeloma. If the informations were resent also in some literatures, it was considered as an indipendent resource. Tissues and pathology associated cell types were standardized using the Uberon Ontology and the NCI Thesaurus OBO Edi…
Literature	11	2	1	Flores-Montero J, de Tute R, Paiva B, Perez JJ, Böttcher S, Wind H, Sanoja L, Puig N, Lecrevisse Q, Vidriales MB, van Dongen JJ, Orfao A. Immunophenotype of normal vs. myeloma plasma cells: Toward antibody panel specifications for MRD detection in multiple myeloma. Cytometry B Clin Cytom. 2016 Jan;90(1):61-72. doi: 10.1002/cyto.b.21265. Epub 2015 Jul 31. PMID: 26100534.	Tissues: blood, bone marrow. Speciess: adult human. Disease: multiple myeloma. Tissues and pathology associated cell types were standardized using the Uberon Ontology and the NCI Thesaurus OBO Edition respectively. HUGO Gene Nomenclature Committee (2024) resource was employed to standardize human gene names. The Disease Ontology was exploited to standardize disease names.
Literature	10	1	1	Ito K, Ito K. Leukemia Stem Cells as a Potential Target to Achieve Therapy-Free Remission in Chronic Myeloid Leukemia. Cancers (Basel). 2021 Nov 20;13(22):5822. doi: 10.3390/cancers13225822. PMID: 34830976; PMCID: PMC8616035.	Tissue: bone marrow. Speciess: Human. Disease: chronic myeloid leukemia. Tissues and pathology associated cell types were standardized using the Uberon Ontology and the NCI Thesaurus OBO Edition respectively. HUGO Gene Nomenclature Committee (2024) resource was employed to standardize human gene names. The Disease Ontology was exploited to standardize disease names.
Milteny Biotec	8	2	1	https://www.miltenyibiotec.com/IT-en/	Tissues: blood, bone marrow, and all related descendant tissues, as defined by Uber-anatomy Ontology relationships (if present). Species: human. Disease: multiple myeloma. If the informations were present also in some literatures, it was considered as an indipendent resource.Tissues and pathology associated cell types were standardized using the Uberon Ontology and the NCI Thesaurus OBO Edition r…
Literature	8	1	1	Zeijlemaker W, Kelder A, Oussoren-Brockhoff YJM, Scholten WJ, Snel AN, Veldhuizen D, et al. A simple one-tube assay for immunophenotypical quantification of leukemic stem cells in acute myeloid leukemia. Leukemia. 2016;30:439–46.	Tissue: bone marrow. Species: human. Disease: acute myeloid leukemia. Tissues and pathology associated cell types were standardized using the Uberon Ontology and the NCI Thesaurus OBO Edition respectively. HUGO Gene Nomenclature Committee (2024) resource was employed to standardize human gene names. The Disease Ontology was exploited to standardize disease names.
Literature	6	1	1	Ding Y, Gao H, Zhang Q. The biomarkers of leukemia stem cells in acute myeloid leukemia. Stem Cell Investig. 2017 Mar 2;4:19. doi: 10.21037/sci.2017.02.10. PMID: 28447034; PMCID: PMC5388677.	Tissue: bone marrow. Species: human. Disease: acute myeloid leukemia. Tissues and pathology associated cell types were standardized using the Uberon Ontology and the NCI Thesaurus OBO Edition respectively. HUGO Gene Nomenclature Committee (2024) resource was employed to standardize human gene names. The Disease Ontology was exploited to standardize disease names.
Literature	5	1	1	Rawstron AC, Kreuzer KA, Soosapilla A, Spacek M, Stehlikova O, Gambell P, McIver-Brown N, Villamor N, Psarra K, Arroz M, Milani R, de la Serna J, Cedena MT, Jaksic O, Nomdedeu J, Moreno C, Rigolin GM, Cuneo A, Johansen P, Johnsen HE, Rosenquist R, Niemann CU, Kern W, Westerman D, Trneny M, Mulligan S, Doubek M, Pospisilova S, Hillmen P, Oscier D, Hallek M, Ghia P, Montserrat E. Reproducible diagn…	Tissue: blood. Species: human. Disease: chronic lymphocytic leukemia. Tissues and pathology associated cell types were standardized using the Uberon Ontology and the NCI Thesaurus OBO Edition respectively. HUGO Gene Nomenclature Committee (2024) resource was employed to standardize human gene names. The Disease Ontology was exploited to standardize disease names.
Literature	4	2	1	Haubner S., Perna F., Köhnke T., Schmidt C., Berman S., Augsberger C., Schnorfeil F.M., Krupka C., Lichtenegger F.S., Liu X., et al. Coexpression profile of leukemic stem cell markers for combinatorial targeted therapy in AML. Leukemia. 2019;33:64–74. doi: 10.1038/s41375-018-0180-3.	Tissue: blood, bone marrow. Species: human. Disease: acute myeloid leukemia. Tissues and pathology associated cell types were standardized using the Uberon Ontology and the NCI Thesaurus OBO Edition respectively. HUGO Gene Nomenclature Committee (2024) resource was employed to standardize human gene names. The Disease Ontology was exploited to standardize disease names.
Literature	4	1	1	Paiva B, Puig N, Cedena MT, de Jong BG, Ruiz Y, Rapado I, Martinez-Lopez J, Cordon L, Alignani D, Delgado JA, van Zelm MC, Van Dongen JJ, Pascual M, Agirre X, Prosper F, Martín-Subero JI, Vidriales MB, Gutierrez NC, Hernandez MT, Oriol A, Echeveste MA, Gonzalez Y, Johnson SK, Epstein J, Barlogie B, Morgan GJ, Orfao A, Blade J, Mateos MV, Lahuerta JJ, San-Miguel JF. Differentiation stage of myelom…	Tissue: bone marrow. Species: human. Disease: multiple myeloma. Tissues and pathology associated cell types were standardized using the Uberon Ontology and the NCI Thesaurus OBO Edition respectively. HUGO Gene Nomenclature Committee (2024) resource was employed to standardize human gene names. The Disease Ontology was exploited to standardize disease names.
Literature	4	2	2	Sadovnik, I. et al. Expression of CD25 on leukemic stem cells in BCR-ABL1+ CML: potential diagnostic value and functional implications. Exp. Hematol.51, 17–24 (2017).	Tissue: blood, bone marrow. Speciess: human. Disease: acute myeloid leukemia, chronic myeloid leukemia. Tissues and pathology associated cell types were standardized using the Uberon Ontology and the NCI Thesaurus OBO Edition respectively. HUGO Gene Nomenclature Committee (2024) resource was employed to standardize human gene names. The Disease Ontology was exploited to standardize disease names.
Literature	4	1	1	Solimando, A.G.; Da Vià, M.C.; Bolli, N.; Steinbrunn, T. The Route of the Malignant Plasma Cell in Its Survival Niche: Exploring “Multiple Myelomas”. Cancers 2022, 14, 3271. https://doi.org/10.3390/cancers14133271	Tissue: bone marrow. Speciess: human. Disease: multiple myeloma. Tissues and pathology associated cell types were standardized using the Uberon Ontology and the NCI Thesaurus OBO Edition respectively. HUGO Gene Nomenclature Committee (2024) resource was employed to standardize human gene names. The Disease Ontology was exploited to standardize disease names.
Literature	3	1	1	Bagheri, M., Vosoughi, T., Hosseinzadeh, M. et al. Evaluation of immunophenotypic markers and clinico-hematological profile in chronic lymphocytic leukemia: implications for prognosis. BMC Res Notes13, 412 (2020). https://doi.org/10.1186/s13104-020-05243-7	Tissue: blood. Speciess: human. Disease: chronic lymphocytic leukemia. Tissues and pathology associated cell types were standardized using the Uberon Ontology and the NCI Thesaurus OBO Edition respectively. HUGO Gene Nomenclature Committee (2024) resource was employed to standardize human gene names. The Disease Ontology was exploited to standardize disease names.
Literature	3	1	1	Cohen, Y.C., Zada, M., Wang, SY. et al. Identification of resistance pathways and therapeutic targets in relapsed multiple myeloma patients through single-cell sequencing. Nat Med 27, 491–503 (2021). https://doi.org/10.1038/s41591-021-01232-w	Tissue: blood. Species: human. Disease: multiple myeloma. Tissues and pathology associated cell types were standardized using the Uberon Ontology and the NCI Thesaurus OBO Edition respectively. HUGO Gene Nomenclature Committee (2024) resource was employed to standardize human gene names. The Disease Ontology was exploited to standardize disease names.
Literature	3	2	1	Quek L., Otto G.W., Garnett C., Lhermitte L., Karamitros D., Stoilova B., Lau I.J., Doondeea J., Usukhbayar B., Kennedy A., et al. Genetically distinct leukemic stem cells in human CD34− acute myeloid leukemia are arrested at a hemopoietic precursor-like stage. J. Exp. Med. 2016;213:1513–1535. doi: 10.1084/jem.20151775.	Tissue: blood, bone marrow. Species: human. Disease: acute myeloid leukemia. Tissues and pathology associated cell types were standardized using the Uberon Ontology and the NCI Thesaurus OBO Edition respectively. HUGO Gene Nomenclature Committee (2024) resource was employed to standardize human gene names. The Disease Ontology was exploited to standardize disease names.
Abcam	2	2	1	https://docs.abcam.com/pdf/immunology/Guide-to-human-CD-antigens.pdf	The pdf files relating to CD Antigens in Immune System, were transcribed into an excel file. Tissue: blood, bone marrow. Species: Human. Disease: multiple myeloma. If tissues were not specified, they were considered based on the sample's types used. If the informations were present also in some literatures, it was considered as an indipendent resource. Tissues and pathology associated cell types …
Literature	2	1	1	Halliley JL, Tipton CM, Liesveld J, Rosenberg AF, Darce J, Gregoretti IV, Popova L, Kaminiski D, Fucile CF, Albizua I, Kyu S, Chiang KY, Bradley KT, Burack R, Slifka M, Hammarlund E, Wu H, Zhao L, Walsh EE, Falsey AR, Randall TD, Cheung WC, Sanz I, Lee FE. Long-Lived Plasma Cells Are Contained within the CD19(-)CD38(hi)CD138(+) Subset in Human Bone Marrow. Immunity. 2015 Jul 21;43(1):132-45. doi:…	Tissue: bone marrow. Species: human. Disease: multiple myeloma. Tissues and pathology associated cell types were standardized using the Uberon Ontology and the NCI Thesaurus OBO Edition respectively. HUGO Gene Nomenclature Committee (2024) resource was employed to standardize human gene names. The Disease Ontology was exploited to standardize disease names.
Literature	2	2	1	Hanekamp, D., Cloos, J. & Schuurhuis, G.J. Leukemic stem cells: identification and clinical application. Int J Hematol 105, 549–557 (2017). https://doi.org/10.1007/s12185-017-2221-5	Tissue: blood, bone marrow, and all related descendant tissues, as defined by Uber-anatomy Ontology relationships (if present). Species: human. Disease: acute myeloid leukemia. If tissues were not specified, they were considered based on the sample's types used. Tissues and pathology associated cell types were standardized using the Uberon Ontology and the NCI Thesaurus OBO Edition respectively. …
Literature	2	1	1	Johnsen HE, Bøgsted M, Schmitz A, Bødker JS, El-Galaly TC, Johansen P, Valent P, Zojer N, Van Valckenborgh E, Vanderkerken K, van Duin M, Sonneveld P, Perez-Andres M, Orfao A, Dybkær K. The myeloma stem cell concept, revisited: from phenomenology to operational terms. Haematologica. 2016 Dec;101(12):1451-1459. doi: 10.3324/haematol.2015.138826. Epub 2016 Nov 10. PMID: 27903712; PMCID: PMC5479618.	Tissue: bone marrow. Species: human. Disease: multiple myeloma. Tissues and pathology associated cell types were standardized using the Uberon Ontology and the NCI Thesaurus OBO Edition respectively. HUGO Gene Nomenclature Committee (2024) resource was employed to standardize human gene names. The Disease Ontology was exploited to standardize disease names.
Literature	2	2	2	Riether C., Schürch C.M., Ochsenbein A.F. Regulation of hematopoietic and leukemic stem cells by the immune system. Cell Death Differ. 2015;22:187–198. doi: 10.1038/cdd.2014.89.	Tissue: blood, bone marrow. Species: human. Disease: acute myeloid leukemia, chronic myeloid leukemia. Tissues and pathology associated cell types were standardized using the Uberon Ontology and the NCI Thesaurus OBO Edition respectively. HUGO Gene Nomenclature Committee (2024) resource was employed to standardize human gene names. The Disease Ontology was exploited to standardize disease names.
Literature	2	1	1	Sachs K., Sarver A.L., Noble-Orcutt K.E., LaRue R.S., Antony M.L., Chang D., Lee Y., Navis C.M., Hillesheim A.L., Nykaza I.R., et al. Single-cell gene expression analyses reveal distinct self-renewing and proliferating subsets in the leukemia stem cell compartment in acute myeloid leukemia. Cancer Res. 2020;80:458–470. doi: 10.1158/0008-5472.CAN-18-2932.	Tissue: bone marrow. Species: human. Disease: acute myeloid leukemia. Tissues and pathology associated cell types were standardized using the Uberon Ontology and the NCI Thesaurus OBO Edition respectively. HUGO Gene Nomenclature Committee (2024) resource was employed to standardize human gene names. The Disease Ontology was exploited to standardize disease names.
Literature	2	2	2	Saito, Y. et al. Identification of therapeutic targets for quiescent, chemotherapy-resistant human leukemia stem cells. Sci.Transl. Med.2, 17ra9 (2010).	Tissue: blood, bone marrow. Species: human. Disease: acute myeloid leukemia, chronic myeloid leukemia. Tissues and pathology associated cell types were standardized using the Uberon Ontology and the NCI Thesaurus OBO Edition respectively. HUGO Gene Nomenclature Committee (2024) resource was employed to standardize human gene names. The Disease Ontology was exploited to standardize disease names.
ThermoFisher	2	2	1	http://assets.thermofisher.com/TFS-Assets/LSG/brochures/immune-cell-guide.pdf	The pdf file relating to CD Antigens in Immune System was transcribed into an excel file. Tissue: blood, bone marrow, and all related descendant tissues, as defined by Uber-anatomy Ontology relationships (if present). Species: human. Disease: multiple myeloma. If tissues were not specified, they were considered based on the sample's types used. If the informations were present also in some litera…
Literature	2	2	1	Wells S.J., Bray R.A., Stempora L.L., Farhi D.C. CD117/CD34 expression in leukemic blasts. Am. J. Clin. Pathol. 1996;106:192–195. doi: 10.1093/ajcp/106.2.192.	Tissue: blood, bone marrow. Species: human. Disease: acute myeloid leukemia. Tissues and pathology associated cell types were standardized using the Uberon Ontology and the NCI Thesaurus OBO Edition respectively. HUGO Gene Nomenclature Committee (2024) resource was employed to standardize human gene names. The Disease Ontology was exploited to standardize disease names.
Literature	2	2	1	de Boer, B. et al. Prospective isolation and characterization of genetically and functionally distinct AML subclones. Cancer Cell34, 674–689.e8 (2018).	Tissue: blood, bone marrow. Species: human. Disease: acute myeloid leukemia. Tissues and pathology associated cell types were standardized using the Uberon Ontology and the NCI Thesaurus OBO Edition respectively. HUGO Gene Nomenclature Committee (2024) resource was employed to standardize human gene names. The Disease Ontology was exploited to standardize disease names.
Literature	1	1	1	Agresta L., Hoebe K.H.N., Janssen E.M. The emerging role of CD244 signaling in immune cells of the tumor microenvironment. Front. Immunol. 2018;9:2809. doi: 10.3389/fimmu.2018.02809.	Tissue: blood. Species: human. Disease: acute myeloid leukemia. Tissues and pathology associated cell types were standardized using the Uberon Ontology and the NCI Thesaurus OBO Edition respectively. HUGO Gene Nomenclature Committee (2024) resource was employed to standardize human gene names. The Disease Ontology was exploited to standardize disease names.
Literature	1	1	1	Al-Fatlawi H., Musa R. Evaluation of CD96 and CD123 in CD34+ leukemic stem cells in acute myeloid leukemia patients and their relation to response to induction therapy. Iraqi J. Hematol. 2016;5:161–166. doi: 10.4103/2072-8069.198119.	Tissue: bone marrow. Species: human. Disease: acute myeloid leukemia. Tissues and pathology associated cell types were standardized using the Uberon Ontology and the NCI Thesaurus OBO Edition respectively. HUGO Gene Nomenclature Committee (2024) resource was employed to standardize human gene names. The Disease Ontology was exploited to standardize disease names.
Literature	1	2	1	Al-Mawali A., Pinto A.D., Al-Zadjali S. CD34+CD38-CD123+ Cells Are Present in Virtually All Acute Myeloid Leukaemia Blasts: A Promising Single Unique Phenotype for Minimal Residual Disease Detection. Acta Haematol. 2017;138:175–181. doi: 10.1159/000480448.	Tissue: blood, bone marrow. Species: human. Disease: acute myeloid leukemia. Tissues and pathology associated cell types were standardized using the Uberon Ontology and the NCI Thesaurus OBO Edition respectively. HUGO Gene Nomenclature Committee (2024) resource was employed to standardize human gene names. The Disease Ontology was exploited to standardize disease names.
Literature	1	2	1	Askmyr M, Ågerstam H, Hansen N, Gordon S, Arvanitakis A, Rissler M, et al. Selective killing of candidate AML stem cells by antibody targeting of IL1RAP. Blood. 2013;121:3709–13.	Tissue: blood, bone marrow. Species: human. Disease: acute myeloid leukemia. Tissues and pathology associated cell types were standardized using the Uberon Ontology and the NCI Thesaurus OBO Edition respectively. HUGO Gene Nomenclature Committee (2024) resource was employed to standardize human gene names. The Disease Ontology was exploited to standardize disease names.
Literature	1	2	2	Askmyr, M. et al. Selective killing of candidate AML stem cells by antibody targeting of IL1RAP. Blood121, 3709–3713 (2013).	Tissue: blood, bone marrow. Species: human. Disease: acute myeloid leukemia, chronic myeloid leukemia. Tissues and pathology associated cell types were standardized using the Uberon Ontology and the NCI Thesaurus OBO Edition respectively. HUGO Gene Nomenclature Committee (2024) resource was employed to standardize human gene names. The Disease Ontology was exploited to standardize disease names.
Literature	1	2	1	Bakker, A.B.; van den Oudenrijn, S.; Bakker, A.Q.; Feller, N.; van Meijer, M.; Bia, J.A.; Jongeneelen, M.A.; Visser, T.J.; Bijl, N.; Geuijen, C.A.; et al. C-type lectin-like molecule-1: A novel myeloid cell surface marker associated with acute myeloid leukemia. Cancer Res. 2004, 64, 8443–8450.	Tissue: blood, bone marrow. Species: human. Disease: acute myeloid leukemia. Tissues and pathology associated cell types were standardized using the Uberon Ontology and the NCI Thesaurus OBO Edition respectively. HUGO Gene Nomenclature Committee (2024) resource was employed to standardize human gene names. The Disease Ontology was exploited to standardize disease names.
Literature	1	2	1	Barreyro L, Will B, Bartholdy B, Zhou L, Todorova TI, Stanley RF, et al. Overexpression of IL-1 receptor accessory protein in stem and progenitor cells and outcome correlation in AML and MDS. Blood. 2012;120:1290–8.	Tissue: blood, bone marrow. Species: human. Disease: acute myeloid leukemia. Tissues and pathology associated cell types were standardized using the Uberon Ontology and the NCI Thesaurus OBO Edition respectively. HUGO Gene Nomenclature Committee (2024) resource was employed to standardize human gene names. The Disease Ontology was exploited to standardize disease names.
Literature	1	2	1	Bendall L.J., Bradstock K.F., Gottlieb D.J. Expression of CD44 variant exons in acute myeloid leukemia is more common and more complex than that observed in normal blood, bone marrow or CD34+ cells. Leukemia. 2000;14:1239–1246. doi: 10.1038/sj.leu.2401830.	Tissue: blood, bone marrow. Species: human. Disease: acute myeloid leukemia. Tissues and pathology associated cell types were standardized using the Uberon Ontology and the NCI Thesaurus OBO Edition respectively. HUGO Gene Nomenclature Committee (2024) resource was employed to standardize human gene names. The Disease Ontology was exploited to standardize disease names.
Literature	1	1	1	Bin Chu, Li Bao, Yutong Wang, Minqiu Lu, Lei Shi, Shan Gao, Lijuan Fang, Qiuqing Xiang, Xi Liu,CD27 antigen negative expression indicates poor prognosis in newly diagnosed multiple myeloma, Clinical Immunology,Volume 213,2020,108363,ISSN 1521-6616,https://doi.org/10.1016/j.clim.2020.108363.	Tissue: bone marrow. Species: human. Disease: multiple myeloma. Tissues and pathology associated cell types were standardized using the Uberon Ontology and the NCI Thesaurus OBO Edition respectively. HUGO Gene Nomenclature Committee (2024) resource was employed to standardize human gene names. The Disease Ontology was exploited to standardize disease names.
Biolegend	1	2	1	https://www.biolegend.com/en-ie	Tissue: blood, bone marrow, and all related descendant tissues, as defined by Uber-anatomy Ontology relationships (if present). Species: human. Disease: multiple myeloma. If tissues were not specified, they were considered based on the sample's types used. If the informations were present also in some literatures, it was considered as an indipendent resource. Tissues and pathology associated cell…
Literature	1	2	1	Blair A., Hogge D.E., Ailles L.E., Lansdorp P.M., Sutherland H.J. Lack of expression of Thy-1 (CD90) on acute myeloid leukemia cells with long-term proliferative ability in vitro and in vivo. Blood. 1997;89:3104–3112. doi: 10.1182/blood.V89.9.3104.	Tissue: blood, bone marrow. Species: human. Disease: acute myeloid leukemia. Tissues and pathology associated cell types were standardized using the Uberon Ontology and the NCI Thesaurus OBO Edition respectively. HUGO Gene Nomenclature Committee (2024) resource was employed to standardize human gene names. The Disease Ontology was exploited to standardize disease names.
Literature	1	2	1	Bohlson S., Greenlee M., Sullivan S. CD93 and Related Family Members: Their Role in Innate Immunity. Curr. Drug Targets. 2008;9:130–138. doi: 10.2174/138945008783502421.	Tissue: blood, bone marrow. Species: human. Disease: acute myeloid leukemia. Tissues and pathology associated cell types were standardized using the Uberon Ontology and the NCI Thesaurus OBO Edition respectively. HUGO Gene Nomenclature Committee (2024) resource was employed to standardize human gene names. The Disease Ontology was exploited to standardize disease names.
Literature	1	2	1	Bras A.E., de Haas V., van Stigt A., Jongen-Lavrencic M., Beverloo H.B., te Marvelde J.G., Zwaan C.M., van Dongen J.J.M., Leusen J.H.W., van der Velden V.H.J. CD123 expression levels in 846 acute leukemia patients based on standardized immunophenotyping. Cytom. Part B Clin. Cytom. 2019;96:134–142. doi: 10.1002/cyto.b.21745.	Tissue: blood, bone marrow. Species: human. Disease: acute myeloid leukemia. Tissues and pathology associated cell types were standardized using the Uberon Ontology and the NCI Thesaurus OBO Edition respectively. HUGO Gene Nomenclature Committee (2024) resource was employed to standardize human gene names. The Disease Ontology was exploited to standardize disease names.
Literature	1	2	2	Brendel C., Mohr B., Schimmelpfennig C., Muller J., Bornhauser M., Schmidt M., Ritter M., Ehninger G., Neubauer A. Detection of cytogenetic aberrations both in CD90 (Thy-1)-positive and (Thy-1)-negative stem cell (CD34) subfractions of patients with acute and chronic myeloid leukemias. Leukemia. 1999;13:1770–1775. doi: 10.1038/sj.leu.2401543.	Tissue: blood, bone marrow. Species: human. Disease: acute myeloid leukemia, chronic myeloid leukemia. Tissues and pathology associated cell types were standardized using the Uberon Ontology and the NCI Thesaurus OBO Edition respectively. HUGO Gene Nomenclature Committee (2024) resource was employed to standardize human gene names. The Disease Ontology was exploited to standardize disease names.
Literature	1	1	1	Brosseau C., Colas L., Magnan A., Brouard S. CD9 tetraspanin: A new pathway for the regulation of inflammation? Front. Immunol. 2018;9:2316. doi: 10.3389/fimmu.2018.02316.	Tissue: blood. Species: human. Disease: acute lymphoblastic leukemia. Tissues and pathology associated cell types were standardized using the Uberon Ontology and the NCI Thesaurus OBO Edition respectively. HUGO Gene Nomenclature Committee (2024) resource was employed to standardize human gene names. The Disease Ontology was exploited to standardize disease names.
Literature	1	2	1	Buccisano F., Rossi F.M., Venditti A., Del Poeta G., Cox M.C., Abbruzzese E., Rupolo M., Berretta M., Degan M., Russo S., et al. CD90/Thy-1 is preferentially expressed on blast cells of high risk acute myeloid leukaemias. Br. J. Haematol. 2004;125:203–212.	Tissue: blood, bone marrow. Species: human. Disease: acute myeloid leukemia. Tissues and pathology associated cell types were standardized using the Uberon Ontology and the NCI Thesaurus OBO Edition respectively. HUGO Gene Nomenclature Committee (2024) resource was employed to standardize human gene names. The Disease Ontology was exploited to standardize disease names.
Literature	1	2	1	Celik, H. et al. Discovery of first-in-class small molecule CD99 inhibitors for targeted therapy of Ewing sarcoma. Cancer Res. 77 (13 Suppl.), Abstract nr 1933 (2017).	Tissue: blood, bone marrow. Species: human. Disease: acute myeloid leukemia. Tissues and pathology associated cell types were standardized using the Uberon Ontology and the NCI Thesaurus OBO Edition respectively. HUGO Gene Nomenclature Committee (2024) resource was employed to standardize human gene names. The Disease Ontology was exploited to standardize disease names.
Literature	1	1	2	Chao, M. P., Weissman, I. L. & Majeti, R. The CD47-SIRPα pathway in cancer immune evasion and potential therapeutic implications. Curr. Opin. Immunol.24, 225–232 (2012).	Tissue: blood. Species: human. Disease: acute myeloid leukemia, chronic myeloid leukemia. Tissues and pathology associated cell types were standardized using the Uberon Ontology and the NCI Thesaurus OBO Edition respectively. HUGO Gene Nomenclature Committee (2024) resource was employed to standardize human gene names. The Disease Ontology was exploited to standardize disease names.
Literature	1	2	1	Cho SF, Anderson KC, Tai YT. Targeting B Cell Maturation Antigen (BCMA) in Multiple Myeloma: Potential Uses of BCMA-Based Immunotherapy. Front Immunol. 2018 Aug 10;9:1821. doi: 10.3389/fimmu.2018.01821. PMID: 30147690; PMCID: PMC6095983.	Tissue: blood, bone marrow. Species: human. Disease: multiple myeloma. Tissues and pathology associated cell types were standardized using the Uberon Ontology and the NCI Thesaurus OBO Edition respectively. HUGO Gene Nomenclature Committee (2024) resource was employed to standardize human gene names. The Disease Ontology was exploited to standardize disease names.
Literature	1	2	1	Chung SS, Tavakkoli M, Klimek VM, Park CY. CD99 is a therapeutic target on disease stem cells in acute myeloid leukemia and the myelodysplastic syndromes. Blood. 2014;124:3760.	Tissue: blood, bone marrow. Species: human. Disease: acute myeloid leukemia. Tissues and pathology associated cell types were standardized using the Uberon Ontology and the NCI Thesaurus OBO Edition respectively. HUGO Gene Nomenclature Committee (2024) resource was employed to standardize human gene names. The Disease Ontology was exploited to standardize disease names.
Literature	1	2	1	Chung, S. S. et al. CD99 is a therapeutic target on disease stem cells in myeloid malignancies. Sci. Transl. Med.9, eaaj2025 (2017).	Tissue: blood, bone marrow. Species: human. Disease: acute myeloid leukemia. Tissues and pathology associated cell types were standardized using the Uberon Ontology and the NCI Thesaurus OBO Edition respectively. HUGO Gene Nomenclature Committee (2024) resource was employed to standardize human gene names. The Disease Ontology was exploited to standardize disease names.
Literature	1	2	1	Cohen YC, Zada M, Wang SY, Bornstein C, David E, Moshe A, Li B, Shlomi-Loubaton S, Gatt ME, Gur C, Lavi N, Ganzel C, Luttwak E, Chubar E, Rouvio O, Vaxman I, Pasvolsky O, Ballan M, Tadmor T, Nemets A, Jarchowcky-Dolberg O, Shvetz O, Laiba M, Shpilberg O, Dally N, Avivi I, Weiner A, Amit I. Identification of resistance pathways and therapeutic targets in relapsed multiple myeloma patients through …	Tissue: blood, bone marrow. Species: human. Disease: multiple myeloma. Tissues and pathology associated cell types were standardized using the Uberon Ontology and the NCI Thesaurus OBO Edition respectively. HUGO Gene Nomenclature Committee (2024) resource was employed to standardize human gene names. The Disease Ontology was exploited to standardize disease names.
Literature	1	2	1	Craig W., Kay R., Cutler R.L., Lansdorp P.M. Expression of Thy-1 on human hematopoietic progenitor cells. J. Exp. Med. 1993;177:1331–1342. doi: 10.1084/jem.177.5.1331.	Tissue: blood, bone marrow. Species: human. Disease: acute myeloid leukemia. Tissues and pathology associated cell types were standardized using the Uberon Ontology and the NCI Thesaurus OBO Edition respectively. HUGO Gene Nomenclature Committee (2024) resource was employed to standardize human gene names. The Disease Ontology was exploited to standardize disease names.
Literature	1	2	1	Daga S., Rosenberger A., Quehenberger F., Krisper N., Prietl B., Reinisch A., Zebisch A., Sill H., Wolfler A. High GPR56 surface expression correlates with a leukemic stem cell gene signature in CD34-positive AML. Cancer Med. 2019;8:1771–1778. doi: 10.1002/cam4.2053.	Tissue: blood, bone marrow. Species: human. Disease: acute myeloid leukemia. Tissues and pathology associated cell types were standardized using the Uberon Ontology and the NCI Thesaurus OBO Edition respectively. HUGO Gene Nomenclature Committee (2024) resource was employed to standardize human gene names. The Disease Ontology was exploited to standardize disease names.
Literature	1	2	1	Daga, S.; Rosenberger, A.; Quehenberger, F.; Krisper, N.; Prietl, B.; Reinisch, A.; Zebisch, A.; Sill, H.; Wolfler, A High GPR56 surface expression correlates with a leukemic stem cell gene signature in CD34-positive AML. Cancer Med. 2019, 8, 1771–1778.	Tissue: blood, bone marrow. Species: human. Disease: acute myeloid leukemia. Tissues and pathology associated cell types were standardized using the Uberon Ontology and the NCI Thesaurus OBO Edition respectively. HUGO Gene Nomenclature Committee (2024) resource was employed to standardize human gene names. The Disease Ontology was exploited to standardize disease names.
Literature	1	2	1	Ehninger A., Kramer M., Röllig C., Thiede C., Bornhäuser M., von Bonin M., Wermke M., Feldmann A., Bachmann M., Ehninger G., et al. Distribution and levels of cell surface expression of CD33 and CD123 in acute myeloid leukemia. Blood Cancer J. 2014;4:e218. doi: 10.1038/bcj.2014.39.	Tissue: blood, bone marrow. Species: human. Disease: acute myeloid leukemia. Tissues and pathology associated cell types were standardized using the Uberon Ontology and the NCI Thesaurus OBO Edition respectively. HUGO Gene Nomenclature Committee (2024) resource was employed to standardize human gene names. The Disease Ontology was exploited to standardize disease names.
Literature	1	2	1	Geissler E.N., Liao M., Brook J.D., Martin F.H., Zsebo K.M., Housman D.E., Galli S.J. Stem cell factor (SCF), a novel hematopoietic growth factor and ligand for c-kit tyrosine kinase receptor, maps on human chromosome 12 between 12q14.3 and 12qter. Somat Cell Mol. Genet. 1991;17:207–214. doi: 10.1007/BF01232978.	Tissue: blood, bone marrow. Species: human. Disease: acute myeloid leukemia. Tissues and pathology associated cell types were standardized using the Uberon Ontology and the NCI Thesaurus OBO Edition respectively. HUGO Gene Nomenclature Committee (2024) resource was employed to standardize human gene names. The Disease Ontology was exploited to standardize disease names.
Literature	1	2	1	Georgiev H., Ravens I., Papadogianni G., Bernhardt G. Coming of age: CD96 emerges as modulator of immune responses. Front. Immunol. 2018;9:1072. doi: 10.3389/fimmu.2018.01072.	Tissue: blood, bone marrow. Species: human. Disease: acute myeloid leukemia. Tissues and pathology associated cell types were standardized using the Uberon Ontology and the NCI Thesaurus OBO Edition respectively. HUGO Gene Nomenclature Committee (2024) resource was employed to standardize human gene names. The Disease Ontology was exploited to standardize disease names.
Literature	1	1	1	Goardon N., Marchi E., Atzberger A., Quek L., Schuh A., Soneji S., Woll P., Mead A., Alford K.A., Rout R., et al. Coexistence of LMPP-like and GMP-like leukemia stem cells in acute myeloid leukemia. Cancer Cell. 2011;19:138–152. doi: 10.1016/j.ccr.2010.12.012.	Tissue: bone marrow. Species: human. Disease: acute myeloid leukemia. Tissues and pathology associated cell types were standardized using the Uberon Ontology and the NCI Thesaurus OBO Edition respectively. HUGO Gene Nomenclature Committee (2024) resource was employed to standardize human gene names. The Disease Ontology was exploited to standardize disease names.
Literature	1	2	2	Greenlee-Wacker, M. C., Galvan, M. D. & Bohlson, S. S. CD93: recent advances and implications in disease. Curr. Drug Targets13, 411–420 (2012).	Tissue: blood, bone marrow. Species: human. Disease: acute myeloid leukemia, chronic myeloid leukemia. Tissues and pathology associated cell types were standardized using the Uberon Ontology and the NCI Thesaurus OBO Edition respectively. HUGO Gene Nomenclature Committee (2024) resource was employed to standardize human gene names. The Disease Ontology was exploited to standardize disease names.
Literature	1	2	1	Guthridge M.A., Stomski F.C., Thomas D., Woodcock J.M., Bagley C.J., Berndt M.C., Lopez A.F. Mechanism of activation of the GM-CSF, IL-3, and IL-5 family of receptors. Stem Cells. 1998;16:301–313. doi: 10.1002/stem.160301.	Tissue: blood, bone marrow. Species: human. Disease: acute myeloid leukemia. Tissues and pathology associated cell types were standardized using the Uberon Ontology and the NCI Thesaurus OBO Edition respectively. HUGO Gene Nomenclature Committee (2024) resource was employed to standardize human gene names. The Disease Ontology was exploited to standardize disease names.
Literature	1	2	1	Gwendolin Muehlinghaus, Luisa Cigliano, Stephan Huehn, Anette Peddinghaus, Heike Leyendeckers, Anja E. Hauser, Falk Hiepe, Andreas Radbruch, Sergio Arce, Rudolf A. Manz; Regulation of CXCR3 and CXCR4 expression during terminal differentiation of memory B cells into plasma cells. Blood 2005; 105 (10): 3965–3971. doi: https://doi.org/10.1182/blood-2004-08-2992	Tissue: blood, bone marrow. Species: human. Disease: multiple myeloma. Tissues and pathology associated cell types were standardized using the Uberon Ontology and the NCI Thesaurus OBO Edition respectively. HUGO Gene Nomenclature Committee (2024) resource was employed to standardize human gene names. The Disease Ontology was exploited to standardize disease names.
Literature	1	2	1	Herrmann H., Sadovnik I., Eisenwort G., Thomas R., Blatt K., Herndlhofer S., Willmann M., Stefanzl G., Baumgartner S., Greiner G., et al. Delineation of target expression profiles in CD34+/CD38− and CD34+/CD38− stem and progenitor cells in AML and CML. Blood Adv. 2020;4:5118–5132. doi: 10.1182/bloodadvances.2020001742.; PMCID: PMC5817234.	Tissue: blood, bone marrow. Species: human. Disease: acute myeloid leukemia, chronic myeloid leukemia. Tissues and pathology associated cell types were standardized using the Uberon Ontology and the NCI Thesaurus OBO Edition respectively. HUGO Gene Nomenclature Committee (2024) resource was employed to standardize human gene names. The Disease Ontology was exploited to standardize disease names.
Literature	1	1	1	Herviou, L., Kassambara, A., Boireau, S. et al. PRC2 targeting is a therapeutic strategy for EZ score defined high-risk multiple myeloma patients and overcome resistance to IMiDs. Clin Epigenet10, 121 (2018). https://doi.org/10.1186/s13148-018-0554-4	Tissue: bone marrow. Species: human. Disease: multiple myeloma. Tissues and pathology associated cell types were standardized using the Uberon Ontology and the NCI Thesaurus OBO Edition respectively. HUGO Gene Nomenclature Committee (2024) resource was employed to standardize human gene names. The Disease Ontology was exploited to standardize disease names.
Literature	1	2	1	Ho J.M., Dobson S.M., Voisin V., McLeod J., Kennedy J.A., Mitchell A., Jin L., Eppert K., Bader G., Minden M.D., et al. CD200 expression marks leukemia stem cells in human AML. Blood Adv. 2020;4:5402–5413. doi: 10.1182/bloodadvances.2020001802.	Tissue: blood, bone marrow. Species: human. Disease: acute myeloid leukemia. Tissues and pathology associated cell types were standardized using the Uberon Ontology and the NCI Thesaurus OBO Edition respectively. HUGO Gene Nomenclature Committee (2024) resource was employed to standardize human gene names. The Disease Ontology was exploited to standardize disease names.
Literature	1	2	1	Hosen, N. et al. CD96 is a leukemic stem cell-specific marker in human acute myeloid leukemia. Proc. Natl Acad. Sci. USA104, 11008–11013 (2007).	Tissue: blood, bone marrow. Species: human. Disease: acute myeloid leukemia. Tissues and pathology associated cell types were standardized using the Uberon Ontology and the NCI Thesaurus OBO Edition respectively. HUGO Gene Nomenclature Committee (2024) resource was employed to standardize human gene names. The Disease Ontology was exploited to standardize disease names.
Literature	1	2	1	Huang K.Y., Lin H.H. The activation and signaling mechanisms of GPR56/ADGRG1 in melanoma cell. Front. Oncol. 2018;8:304. doi: 10.3389/fonc.2018.00304.	Tissue: blood, bone marrow. Species: human. Disease: acute myeloid leukemia. Tissues and pathology associated cell types were standardized using the Uberon Ontology and the NCI Thesaurus OBO Edition respectively. HUGO Gene Nomenclature Committee (2024) resource was employed to standardize human gene names. The Disease Ontology was exploited to standardize disease names.
Literature	1	1	1	Hwang K, Park CJ, Jang S, Chi HS, Kim DY, Lee JH, Lee JH, Lee KH, Im HJ, Seo JJ. Flow cytometric quantification and immunophenotyping of leukemic stem cells in acute myeloid leukemia. Ann Hematol. 2012 Oct;91(10):1541-6. doi: 10.1007/s00277-012-1501-7. Epub 2012 Jun 6. PMID: 22669506.	Tissue: bone marrow. Species: human. Disease: acute myeloid leukemia. Tissues and pathology associated cell types were standardized using the Uberon Ontology and the NCI Thesaurus OBO Edition respectively. HUGO Gene Nomenclature Committee (2024) resource was employed to standardize human gene names. The Disease Ontology was exploited to standardize disease names.
Literature	1	2	1	Iwasaki M., Liedtke M., Gentles A.J., Cleary M.L. CD93 marks a non-quiescent human leukemia stem cell population and is required for development of MLL-rearranged acute myeloid leukemia. Cell Stem Cell. 2015;17:412–421.	Tissue: blood, bone marrow. Species: human. Disease: acute myeloid leukemia. Tissues and pathology associated cell types were standardized using the Uberon Ontology and the NCI Thesaurus OBO Edition respectively. HUGO Gene Nomenclature Committee (2024) resource was employed to standardize human gene names. The Disease Ontology was exploited to standardize disease names.
Literature	1	2	1	Jaiswal S., Jamieson C.H., Pang W.W., Park C.Y., Chao M.P., Majeti R., Traver D., van Rooijen N., Weissman I.L. CD47 is upregulated on circulating hematopoietic stem cells and leukemia cells to avoid phagocytosis. Cell. 2009;138:271–285. doi: 10.1016/j.cell.2009.05.046.	Tissue: blood, bone marrow. Species: human. Disease: acute myeloid leukemia. Tissues and pathology associated cell types were standardized using the Uberon Ontology and the NCI Thesaurus OBO Edition respectively. HUGO Gene Nomenclature Committee (2024) resource was employed to standardize human gene names. The Disease Ontology was exploited to standardize disease names.
Literature	1	2	2	Jaiswal, S. et al. CD47 is upregulated on circulating hematopoietic stem cells and leukemia cells to avoid phagocytosis. Cell138, 271–285 (2009).	Tissue: blood, bone marrow. Species: human. Disease: acute myeloid leukemia, chronic myeloid leukemia. Tissues and pathology associated cell types were standardized using the Uberon Ontology and the NCI Thesaurus OBO Edition respectively. HUGO Gene Nomenclature Committee (2024) resource was employed to standardize human gene names. The Disease Ontology was exploited to standardize disease names.
Literature	1	2	2	Jaras, M. et al. Isolation and killing of candidate chronic myeloid leukemia stem cells by antibody targeting of IL-1 receptor accessory protein. Proc. Natl Acad. Sci. USA107, 16280–16285 (2010).	Tissue: blood, bone marrow. Species: human. Disease: acute myeloid leukemia, chronic myeloid leukemia. Tissues and pathology associated cell types were standardized using the Uberon Ontology and the NCI Thesaurus OBO Edition respectively. HUGO Gene Nomenclature Committee (2024) resource was employed to standardize human gene names. The Disease Ontology was exploited to standardize disease names.
Literature	1	2	1	Jiang, Y.P.; Liu, B.Y.; Zheng, Q.; Panuganti, S.; Chen, R.; Zhu, J.; Mishra, M.; Huang, J.;Dao-Pick, T.;Roy, S.; et al. CLT030, a leukemic stem cell-targeting CLL1 antibody-drug conjugate for treatment of acute myeloid leukemia. Blood Adv. 2018, 2, 1738–1749	Tissue: blood, bone marrow. Species: human. Disease: acute myeloid leukemia. Tissues and pathology associated cell types were standardized using the Uberon Ontology and the NCI Thesaurus OBO Edition respectively. HUGO Gene Nomenclature Committee (2024) resource was employed to standardize human gene names. The Disease Ontology was exploited to standardize disease names.
Literature	1	2	2	Jilani, I. et al. Differences in CD33 intensity between various myeloid neoplasms. Am. J. Clin. Pathol.118, 560–566 (2002).	Tissue: blood, bone marrow. Species: human. Disease: acute myeloid leukemia, chronic myeloid leukemia. Tissues and pathology associated cell types were standardized using the Uberon Ontology and the NCI Thesaurus OBO Edition respectively. HUGO Gene Nomenclature Committee (2024) resource was employed to standardize human gene names. The Disease Ontology was exploited to standardize disease names.
Literature	1	1	1	Jin L., Hope K.J., Zhai Q., Smadja-Joffe F., Dick J.E. Targeting of CD44 eradicates human acute myeloid leukemic stem cells. Nat. Med. 2006;12:1167–1174. doi: 10.1038/nm1483	Tissue: bone marrow. Species: human. Disease: acute myeloid leukemia. Tissues and pathology associated cell types were standardized using the Uberon Ontology and the NCI Thesaurus OBO Edition respectively. HUGO Gene Nomenclature Committee (2024) resource was employed to standardize human gene names. The Disease Ontology was exploited to standardize disease names.
Literature	1	2	2	Kageyama Y., Miwa H., Arakawa R., Tawara I., Ohishi K., Masuya M., Nakase K., Katayama N. Expression of CD25 fluctuates in the leukemia-initiating cell population of CD25-positive AML. PLoS ONE. 2018;13:e0209295. doi: 10.1371/journal.pone.0209295.	Tissue: blood, bone marrow. Species: human. Disease: acute myeloid leukemia, chronic myeloid leukemia. Tissues and pathology associated cell types were standardized using the Uberon Ontology and the NCI Thesaurus OBO Edition respectively. HUGO Gene Nomenclature Committee (2024) resource was employed to standardize human gene names. The Disease Ontology was exploited to standardize disease names.
Literature	1	1	1	Keyhani A., Huh Y.O., Jendiroba D., Pagliaro L., Cortez J., Pierce S., Pearlman M., Estey E., Kantarjian H., Freireich E.J. Increased CD38 expression is associated with favorable prognosis in adult acute leukemia. Leuk. Res. 2000;24:153–159. doi: 10.1016/S0145-2126(99)00147-2.	Tissue: bone marrow. Species: human. Disease: acute myeloid leukemia. Tissues and pathology associated cell types were standardized using the Uberon Ontology and the NCI Thesaurus OBO Edition respectively. HUGO Gene Nomenclature Committee (2024) resource was employed to standardize human gene names. The Disease Ontology was exploited to standardize disease names.
Literature	1	2	1	Kikuchi J, Hori M, Iha H, Toyama-Sorimachi N, Hagiwara S, Kuroda Y, Koyama D, Izumi T, Yasui H, Suzuki A, Furukawa Y. Soluble SLAMF7 promotes the growth of myeloma cells via homophilic interaction with surface SLAMF7. Leukemia. 2020 Jan;34(1):180-195. doi: 10.1038/s41375-019-0525-6. Epub 2019 Jul 29. PMID: 31358854.	Tissue: blood, bone marrow. Species: human. Disease: multiple myeloma. Tissues and pathology associated cell types were standardized using the Uberon Ontology and the NCI Thesaurus OBO Edition respectively. HUGO Gene Nomenclature Committee (2024) resource was employed to standardize human gene names. The Disease Ontology was exploited to standardize disease names.
Literature	1	2	1	Kikushige, Y. et al. TIM-3 is a promising target to selectively kill acute myeloid leukemia stem cells. Cell Stem Cell7, 708–717 (2010).	Tissue: blood, bone marrow. Species: human. Disease: acute myeloid leukemia. Tissues and pathology associated cell types were standardized using the Uberon Ontology and the NCI Thesaurus OBO Edition respectively. HUGO Gene Nomenclature Committee (2024) resource was employed to standardize human gene names. The Disease Ontology was exploited to standardize disease names.
Literature	1	1	2	Kinstrie, R. et al. CD93 is a novel biomarker of leukemia stem cells in chronic myeloid leukemia. Blood126, 49–49 (2015).	Tissue: bone marrow. Species: human. Disease: acute myeloid leukemia, chronic myeloid leukemia. Tissues and pathology associated cell types were standardized using the Uberon Ontology and the NCI Thesaurus OBO Edition respectively. HUGO Gene Nomenclature Committee (2024) resource was employed to standardize human gene names. The Disease Ontology was exploited to standardize disease names.
Literature	1	1	1	Klein U, Casola S, Cattoretti G, Shen Q, Lia M, Mo T, Ludwig T, Rajewsky K, Dalla-Favera R. Transcription factor IRF4 controls plasma cell differentiation and class-switch recombination. Nat Immunol. 2006 Jul;7(7):773-82. doi: 10.1038/ni1357. Epub 2006 Jun 11. PMID: 16767092.	Tissue: blood. Species: human. Disease: multiple myeloma. Tissues and pathology associated cell types were standardized using the Uberon Ontology and the NCI Thesaurus OBO Edition respectively. HUGO Gene Nomenclature Committee (2024) resource was employed to standardize human gene names. The Disease Ontology was exploited to standardize disease names.
Literature	1	2	1	Laszlo G.S., Estey E.H., Walter R.B. The past and future of CD33 as therapeutic target in acute myeloid leukemia. Blood Rev. 2014;28:143–153. doi: 10.1016/j.blre.2014.04.001.	Tissue: blood, bone marrow. Species: human. Disease: acute myeloid leukemia. Tissues and pathology associated cell types were standardized using the Uberon Ontology and the NCI Thesaurus OBO Edition respectively. HUGO Gene Nomenclature Committee (2024) resource was employed to standardize human gene names. The Disease Ontology was exploited to standardize disease names.
Literature	1	1	1	Liu, R., Gao, Q., Foltz, S.M. et al. Co-evolution of tumor and immune cells during progression of multiple myeloma. Nat Commun 12, 2559 (2021). https://doi.org/10.1038/s41467-021-22804-x	Tissue: bone marrow. Species: human. Disease: multiple myeloma. Tissues and pathology associated cell types were standardized using the Uberon Ontology and the NCI Thesaurus OBO Edition respectively. HUGO Gene Nomenclature Committee (2024) resource was employed to standardize human gene names. The Disease Ontology was exploited to standardize disease names.
Literature	1	2	1	Majeti R., Chao M.P., Alizadeh A.A., Pang W.W., Jaiswal S., Gibbs K.D., van Rooijen N., Weissman I.L. CD47 is an adverse prognostic factor and therapeutic antibody target on human acute myeloid leukemia stem cells. Cell. 2009;138:286–299. doi: 10.1016/j.cell.2009.05.045.	Tissue: blood, bone marrow. Species: human. Disease: acute myeloid leukemia. Tissues and pathology associated cell types were standardized using the Uberon Ontology and the NCI Thesaurus OBO Edition respectively. HUGO Gene Nomenclature Committee (2024) resource was employed to standardize human gene names. The Disease Ontology was exploited to standardize disease names.
Literature	1	2	1	Marshall A.S.J., Willment J.A., Pyz E., Dennehy K.M., Reid D.M., Dri P., Gordon S., Wong S.Y.C., Brown G.D. Human MICL (CLEC12A) is differentially glycosylated and is down-regulated following cellular activation. Eur. J. Immunol. 2006;36:2159–2169. doi: 10.1002/eji.200535628.	Tissue: blood, bone marrow. Species: human. Disease: acute myeloid leukemia. Tissues and pathology associated cell types were standardized using the Uberon Ontology and the NCI Thesaurus OBO Edition respectively. HUGO Gene Nomenclature Committee (2024) resource was employed to standardize human gene names. The Disease Ontology was exploited to standardize disease names.
Literature	1	1	1	Minnich, M., Tagoh, H., Bönelt, P. et al. Multifunctional role of the transcription factor Blimp-1 in coordinating plasma cell differentiation. Nat Immunol 17, 331–343 (2016). https://doi.org/10.1038/ni.3349	Tissue: blood. Species: human. Disease: multiple myeloma. Tissues and pathology associated cell types were standardized using the Uberon Ontology and the NCI Thesaurus OBO Edition respectively. HUGO Gene Nomenclature Committee (2024) resource was employed to standardize human gene names. The Disease Ontology was exploited to standardize disease names.
Literature	1	1	1	Minnich, M., Tagoh, H., Bönelt, P. et al. Multifunctional role of the transcription factor Blimp-1 in coordinating plasma cell differentiation. Nat Immunol17, 331–343 (2016). https://doi.org/10.1038/ni.3349	Tissue: blood. Species: human. Disease: multiple myeloma. Tissues and pathology associated cell types were standardized using the Uberon Ontology and the NCI Thesaurus OBO Edition respectively. HUGO Gene Nomenclature Committee (2024) resource was employed to standardize human gene names. The Disease Ontology was exploited to standardize disease names.
Literature	1	1	1	Morgan D, Tergaonkar V. Unraveling B cell trajectories at single cell resolution. Trends Immunol. 2022 Mar;43(3):210-229. doi: 10.1016/j.it.2022.01.003. Epub 2022 Jan 25. PMID: 35090788.	Tissue: blood. Species: human. Disease: multiple myeloma. Tissues and pathology associated cell types were standardized using the Uberon Ontology and the NCI Thesaurus OBO Edition respectively. HUGO Gene Nomenclature Committee (2024) resource was employed to standardize human gene names. The Disease Ontology was exploited to standardize disease names.
Literature	1	1	1	Muto A, Ochiai K, Kimura Y, Itoh-Nakadai A, Calame KL, Ikebe D, Tashiro S, Igarashi K. Bach2 represses plasma cell gene regulatory network in B cells to promote antibody class switch. EMBO J. 2010 Dec 1;29(23):4048-61. doi: 10.1038/emboj.2010.257. Epub 2010 Oct 15. PMID: 20953163; PMCID: PMC3020649.	Tissue: bone marrow. Species: human. Disease: multiple myeloma. Tissues and pathology associated cell types were standardized using the Uberon Ontology and the NCI Thesaurus OBO Edition respectively. HUGO Gene Nomenclature Committee (2024) resource was employed to standardize human gene names. The Disease Ontology was exploited to standardize disease names.
Literature	1	2	1	Muz, B., de la Puente, P., Azab, F. et al. Hypoxia promotes stem cell-like phenotype in multiple myeloma cells. Blood Cancer Journal4, e262 (2014). https://doi.org/10.1038/bcj.2014.82	Tissue: blood, bone marrow. Species: human. Disease: multiple myeloma. Tissues and pathology associated cell types were standardized using the Uberon Ontology and the NCI Thesaurus OBO Edition respectively. HUGO Gene Nomenclature Committee (2024) resource was employed to standardize human gene names. The Disease Ontology was exploited to standardize disease names.
Literature	1	2	1	Ngwa C., Liu F. CD200-CD200R signaling and diseases: A potential therapeutic target? Int. J. Physiol. Pathophysiol. Pharmcol. 2019;11:297–309.	Tissue: blood, bone marrow. Species: human. Disease: acute myeloid leukemia. Tissues and pathology associated cell types were standardized using the Uberon Ontology and the NCI Thesaurus OBO Edition respectively. HUGO Gene Nomenclature Committee (2024) resource was employed to standardize human gene names. The Disease Ontology was exploited to standardize disease names.
Literature	1	1	2	Nielsen J.S., McNagny K.M. Erratum: Novel functions of the CD34 family. J. Cell Sci. 2008;121:3683–3692. doi: 10.1242/jcs.037507.	Tissue: bone marrow. Species: human. Disease: acute myeloid leukemia, acute lymphoblastic leukemia. Tissues and pathology associated cell types were standardized using the Uberon Ontology and the NCI Thesaurus OBO Edition respectively. HUGO Gene Nomenclature Committee (2024) resource was employed to standardize human gene names. The Disease Ontology was exploited to standardize disease names.
Literature	1	1	1	O'Connor BP, Raman VS, Erickson LD, Cook WJ, Weaver LK, Ahonen C, Lin LL, Mantchev GT, Bram RJ, Noelle RJ. BCMA is essential for the survival of long-lived bone marrow plasma cells. J Exp Med. 2004 Jan 5;199(1):91-8. doi: 10.1084/jem.20031330. PMID: 14707116; PMCID: PMC1887725.	Tissue: bone marrow. Species: human. Disease: multiple myeloma. Tissues and pathology associated cell types were standardized using the Uberon Ontology and the NCI Thesaurus OBO Edition respectively. HUGO Gene Nomenclature Committee (2024) resource was employed to standardize human gene names. The Disease Ontology was exploited to standardize disease names.
Literature	1	1	2	Oehler, V. G. et al. CD52 expression in leukemic stem/progenitor cells. Blood116, 2743 (2010).	Tissue: bone marrow. Species: human. Disease: acute myeloid leukemia, chronic myeloid leukemia. Tissues and pathology associated cell types were standardized using the Uberon Ontology and the NCI Thesaurus OBO Edition respectively. HUGO Gene Nomenclature Committee (2024) resource was employed to standardize human gene names. The Disease Ontology was exploited to standardize disease names.
Literature	1	1	1	Pabst C., Bergeron A., Lavallée V.P., Yeh J., Gendron P., Norddahl G.L., Krosl J., Boivin I., Deneault E., Simard J., et al. GPR56 identifies primary human acute myeloid leukemia cells with high repopulating potential in vivo. Blood. 2016;127:2018–2027. doi: 10.1182/blood-2015-11-683649.	Tissue: blood. Species: human. Disease: acute myeloid leukemia. Tissues and pathology associated cell types were standardized using the Uberon Ontology and the NCI Thesaurus OBO Edition respectively. HUGO Gene Nomenclature Committee (2024) resource was employed to standardize human gene names. The Disease Ontology was exploited to standardize disease names.
Literature	1	1	1	Paprocka M., Bielawska-Pohl A., Rossowska J., Krawczenko A., Duś D., Kiełbiński M., Haus O., Podolak-Dawidziak M., Kuliczkowski K. MRP1 protein expression in leukemic stem cells as a negative prognostic marker in acute myeloid leukemia patients. Eur. J. Haematol. 2017;99:415–422. doi: 10.1111/ejh.12938.	Tissue: bone marrow. Species: human. Disease: acute myeloid leukemia. Tissues and pathology associated cell types were standardized using the Uberon Ontology and the NCI Thesaurus OBO Edition respectively. HUGO Gene Nomenclature Committee (2024) resource was employed to standardize human gene names. The Disease Ontology was exploited to standardize disease names.
Literature	1	1	1	Pelham SJ, Caldirola MS, Avery DT, Mackie J, Rao G, Gothe F, Peters TJ, Guerin A, Neumann D, Vokurkova D, Hwa V, Zhang W, Lyu SC, Chang I, Manohar M, Nadeau KC, Gaillard MI, Bezrodnik L, Iotova V, Zwirner NW, Gutierrez M, Al-Herz W, Goodnow CC, Vargas-Hernández A, Forbes Satter LR, Hambleton S, Deenick EK, Ma CS, Tangye SG. STAT5B restrains human B-cell differentiation to maintain humoral immune …	Tissue: blood. Species: human. Disease: multiple myeloma. Tissues and pathology associated cell types were standardized using the Uberon Ontology and the NCI Thesaurus OBO Edition respectively. HUGO Gene Nomenclature Committee (2024) resource was employed to standardize human gene names. The Disease Ontology was exploited to standardize disease names.
Literature	1	2	1	Ponce LP, Fenn NC, Moritz N, Krupka C, Kozik JH, Lauber K, et al. SIRPα-antibody fusion proteins stimulate phagocytosis and promote elimination of acute myeloid leukemia cells. Oncotarget. 2017;8:11284–301.	Tissue: blood, bone marrow. Species: human. Disease: acute myeloid leukemia. Tissues and pathology associated cell types were standardized using the Uberon Ontology and the NCI Thesaurus OBO Edition respectively. HUGO Gene Nomenclature Committee (2024) resource was employed to standardize human gene names. The Disease Ontology was exploited to standardize disease names.
Literature	1	2	1	Ponta H., Sherman L., Herrlich P.A. CD44: From adhesion molecules to signalling regulators. Nat. Rev. Mol. Cell Biol. 2003;4:33–45. doi: 10.1038/nrm1004.	Tissue: blood, bone marrow. Species: human. Disease: acute myeloid leukemia. Tissues and pathology associated cell types were standardized using the Uberon Ontology and the NCI Thesaurus OBO Edition respectively. HUGO Gene Nomenclature Committee (2024) resource was employed to standardize human gene names. The Disease Ontology was exploited to standardize disease names.
Literature	1	1	1	Riether C., Schürch C.M., Bührer E.D., Hinterbrandner M., Huguenin A.L., Hoepner S., Zlobec I., Pabst T., Radpour R., Ochsenbein A.F. CD70/CD27 signaling promotes blast stemness and is a viable therapeutic target in acute myeloid leukemia. J. Exp. Med. 2017;214:359–380. doi: 10.1084/jem.20152008.	Tissue: bone marrow. Species: human. Disease: acute myeloid leukemia. Tissues and pathology associated cell types were standardized using the Uberon Ontology and the NCI Thesaurus OBO Edition respectively. HUGO Gene Nomenclature Committee (2024) resource was employed to standardize human gene names. The Disease Ontology was exploited to standardize disease names.
Literature	1	2	1	Sadovnik, I. et al. Expression of CD25 on leukemic stem cells in BCR-ABL1+ CML: potential diagnostic value and functional implications. Exp. Hematol.51, 17–24 (2017).; PMCID: PMC5388677.	Tissue: blood, bone marrow. Species: human. Disease: acute myeloid leukemia, chronic myeloid leukemia. Tissues and pathology associated cell types were standardized using the Uberon Ontology and the NCI Thesaurus OBO Edition respectively. HUGO Gene Nomenclature Committee (2024) resource was employed to standardize human gene names. The Disease Ontology was exploited to standardize disease names.
Literature	1	2	2	Sadovnik, I. et al. Identification of CD25 as STAT5-dependent growth regulator of leukemic stem cells in Ph+ CML. Clin. Cancer Res.22, 2051–2061 (2016).	Tissue: blood, bone marrow. Species: human. Disease: acute myeloid leukemia, chronic myeloid leukemia. Tissues and pathology associated cell types were standardized using the Uberon Ontology and the NCI Thesaurus OBO Edition respectively. HUGO Gene Nomenclature Committee (2024) resource was employed to standardize human gene names. The Disease Ontology was exploited to standardize disease names.
Literature	1	2	1	Saito Y, Kitamura H, Hijikata A, Tomizawa-Murasawa M, Tanaka S, Takagi S, et al. Identification of therapeutic targets for quiescent, chemotherapy-resistant human leukemia stem cells yoriko. Sci Transl Med. 2010;2:179.	Tissue: blood, bone marrow. Species: human. Disease: acute myeloid leukemia. Tissues and pathology associated cell types were standardized using the Uberon Ontology and the NCI Thesaurus OBO Edition respectively. HUGO Gene Nomenclature Committee (2024) resource was employed to standardize human gene names. The Disease Ontology was exploited to standardize disease names.
Literature	1	2	1	Sasca D., Szybinski J., Schüler A., Shah V., Heidelberger J., Haehnel P.S., Dolnik A., Kriege O., Fehr E.M., Gebhardt W.H., et al. NCAM1 (CD56) promotes leukemogenesis and confers drug resistance in AML. Blood. 2019;133:2305–2319. doi: 10.1182/blood-2018-12-889725.	Tissue: blood, bone marrow. Species: human. Disease: acute myeloid leukemia. Tissues and pathology associated cell types were standardized using the Uberon Ontology and the NCI Thesaurus OBO Edition respectively. HUGO Gene Nomenclature Committee (2024) resource was employed to standardize human gene names. The Disease Ontology was exploited to standardize disease names.
Literature	1	1	1	Scharer, C.D., Barwick, B.G., Guo, M. et al. Plasma cell differentiation is controlled by multiple cell division-coupled epigenetic programs. Nat Commun9, 1698 (2018). https://doi.org/10.1038/s41467-018-04125-8	Tissue: blood. Species: human. Disease: multiple myeloma. Tissues and pathology associated cell types were standardized using the Uberon Ontology and the NCI Thesaurus OBO Edition respectively. HUGO Gene Nomenclature Committee (2024) resource was employed to standardize human gene names. The Disease Ontology was exploited to standardize disease names.
Literature	1	1	1	Scheeren FA, Naspetti M, Diehl S, Schotte R, Nagasawa M, Wijnands E, Gimeno R, Vyth-Dreese FA, Blom B, Spits H. STAT5 regulates the self-renewal capacity and differentiation of human memory B cells and controls Bcl-6 expression. Nat Immunol. 2005 Mar;6(3):303-13. doi: 10.1038/ni1172. Epub 2005 Feb 13. PMID: 15711548.	Tissue: blood. Species: human. Disease: multiple myeloma. Tissues and pathology associated cell types were standardized using the Uberon Ontology and the NCI Thesaurus OBO Edition respectively. HUGO Gene Nomenclature Committee (2024) resource was employed to standardize human gene names. The Disease Ontology was exploited to standardize disease names.
Literature	1	2	1	Shaffer AL, Shapiro-Shelef M, Iwakoshi NN, Lee AH, Qian SB, Zhao H, Yu X, Yang L, Tan BK, Rosenwald A, Hurt EM, Petroulakis E, Sonenberg N, Yewdell JW, Calame K, Glimcher LH, Staudt LM. XBP1, downstream of Blimp-1, expands the secretory apparatus and other organelles, and increases protein synthesis in plasma cell differentiation. Immunity. 2004 Jul;21(1):81-93. doi: 10.1016/j.immuni.2004.06.010.…	Tissue: blood, bone marrow. Species: human. Disease: multiple myeloma. Tissues and pathology associated cell types were standardized using the Uberon Ontology and the NCI Thesaurus OBO Edition respectively. HUGO Gene Nomenclature Committee (2024) resource was employed to standardize human gene names. The Disease Ontology was exploited to standardize disease names.
Literature	1	1	1	Shaffer, A., Emre, N., Lamy, L. et al. IRF4 addiction in multiple myeloma. Nature454, 226–231 (2008). https://doi.org/10.1038/nature07064	Tissue: bone marrow. Species: human. Disease: multiple myeloma. Tissues and pathology associated cell types were standardized using the Uberon Ontology and the NCI Thesaurus OBO Edition respectively. HUGO Gene Nomenclature Committee (2024) resource was employed to standardize human gene names. The Disease Ontology was exploited to standardize disease names.
Literature	1	2	1	Sick E., Jeanne A., Schneider C., Dedieu S., Takeda K., Martiny L. CD47 update: A multifaceted actor in the tumour microenvironment of potential therapeutic interest. Br. J. Pharmacol. 2012;167:1415–1430. doi: 10.1111/j.1476-5381.2012.02099.x.	Tissue: blood, bone marrow. Species: human. Disease: acute myeloid leukemia. Tissues and pathology associated cell types were standardized using the Uberon Ontology and the NCI Thesaurus OBO Edition respectively. HUGO Gene Nomenclature Committee (2024) resource was employed to standardize human gene names. The Disease Ontology was exploited to standardize disease names.
Literature	1	1	1	Solaimani Kartalaei P., Yamada-Inagawa T., Vink C.S., de Pater E., van der Linden R., Marks-Bluth J., van der Sloot A., van den Hout M., Yokomizo T., van Schaick-Solerno M.L., et al. Whole-transcriptome analysis of endothelial to hematopoietic stem cell transition reveals a requirement for Gpr56 in HSC generation. J. Exp. Med. 2015;212:93–106. doi: 10.1084/jem.20140767.	Tissue: blood. Species: human. Disease: acute myeloid leukemia. Tissues and pathology associated cell types were standardized using the Uberon Ontology and the NCI Thesaurus OBO Edition respectively. HUGO Gene Nomenclature Committee (2024) resource was employed to standardize human gene names. The Disease Ontology was exploited to standardize disease names.
Literature	1	2	1	Sperling C., Schwartz S., Büchner T., Thiel E., Ludwig W.D. Expression of the stem cell factor receptor C-KIT (CD117) in acute leukemias. Haematologica. 1997;82:617–621.	Tissue: blood, bone marrow. Species: human. Disease: acute myeloid leukemia. Tissues and pathology associated cell types were standardized using the Uberon Ontology and the NCI Thesaurus OBO Edition respectively. HUGO Gene Nomenclature Committee (2024) resource was employed to standardize human gene names. The Disease Ontology was exploited to standardize disease names.
Literature	1	1	1	Sumide K., Matsuoka Y., Kawamura H., Nakatsuka R., Fujioka T., Asano H., Takihara Y., Sonoda Y. A revised road map for the commitment of human cord blood CD34-negative hematopoietic stem cells. Nat. Commun. 2018;9:2202. doi: 10.1038/s41467-018-04441-z.	Tissue: blood. Species: human. Disease: acute myeloid leukemia. Tissues and pathology associated cell types were standardized using the Uberon Ontology and the NCI Thesaurus OBO Edition respectively. HUGO Gene Nomenclature Committee (2024) resource was employed to standardize human gene names. The Disease Ontology was exploited to standardize disease names.
Literature	1	1	1	Terwijn M, Zeijlemaker W, Kelder A, Rutten AP, Snel AN, Scholten WJ, Pabst T, Verhoef G, Löwenberg B, Zweegman S, Ossenkoppele GJ, Schuurhuis GJ. Leukemic stem cell frequency: a strong biomarker for clinical outcome in acute myeloid leukemia. PLoS One. 2014 Sep 22;9(9):e107587. doi: 10.1371/journal.pone.0107587. PMID: 25244440; PMCID: PMC4171508.	Tissue: bone marrow. Species: human. Disease: acute myeloid leukemia. Tissues and pathology associated cell types were standardized using the Uberon Ontology and the NCI Thesaurus OBO Edition respectively. HUGO Gene Nomenclature Committee (2024) resource was employed to standardize human gene names. The Disease Ontology was exploited to standardize disease names.
Literature	1	2	1	Touzet L., Dumezy F., Roumier C., Berthon C., Bories C., Quesnel B., Preudhomme C., Boyer T. CD9 in acute myeloid leukemia: Prognostic role and usefulness to target leukemic stem cells. Cancer Med. 2019;8:1279–1288. doi: 10.1002/cam4.2007.	Tissue: blood, bone marrow. Species: human. Disease: acute myeloid leukemia. Tissues and pathology associated cell types were standardized using the Uberon Ontology and the NCI Thesaurus OBO Edition respectively. HUGO Gene Nomenclature Committee (2024) resource was employed to standardize human gene names. The Disease Ontology was exploited to standardize disease names.
Literature	1	2	2	Touzet, L. et al. CD9 in acute myeloid leukemia: prognostic role and usefulness to target leukemic stem cells. Cancer. Med.8, 1279–1288 (2019).	Tissue: blood, bone marrow. Species: human. Disease: acute myeloid leukemia, chronic myeloid leukemia. Tissues and pathology associated cell types were standardized using the Uberon Ontology and the NCI Thesaurus OBO Edition respectively. HUGO Gene Nomenclature Committee (2024) resource was employed to standardize human gene names. The Disease Ontology was exploited to standardize disease names.
Literature	1	1	2	Valent, P. et al. DPPIV (CD26) as a novel stem cell marker in Ph+ chronic myeloid leukaemia. Eur. J. Clin. Invest.44, 1239–1245 (2014).	Tissue: bone marrow. Species: human. Disease: acute myeloid leukemia, chronic myeloid leukemia. Tissues and pathology associated cell types were standardized using the Uberon Ontology and the NCI Thesaurus OBO Edition respectively. HUGO Gene Nomenclature Committee (2024) resource was employed to standardize human gene names. The Disease Ontology was exploited to standardize disease names.
Literature	1	2	1	Wang H, Lee CH, Qi C, Tailor P, Feng J, Abbasi S, Atsumi T, Morse HC 3rd. IRF8 regulates B-cell lineage specification, commitment, and differentiation. Blood. 2008 Nov 15;112(10):4028-38. doi: 10.1182/blood-2008-01-129049. Epub 2008 Sep 17. PMID: 18799728; PMCID: PMC2581985.	Tissue: blood, bone marrow. Species: human. Disease: multiple myeloma. Tissues and pathology associated cell types were standardized using the Uberon Ontology and the NCI Thesaurus OBO Edition respectively. HUGO Gene Nomenclature Committee (2024) resource was employed to standardize human gene names. The Disease Ontology was exploited to standardize disease names.
Literature	1	2	1	Zhang F., Liu X., Chen C., Zhu J., Yu Z., Xie J., Xie L., Bai H., Zhang Y., Fang X., et al. CD244 maintains the proliferation ability of leukemia initiating cells through SHP-2/p27kip1 signaling. Haematologica. 2017;102:707–718. doi: 10.3324/haematol.2016.151555.	Tissue: blood, bone marrow. Species: human. Disease: acute myeloid leukemia. Tissues and pathology associated cell types were standardized using the Uberon Ontology and the NCI Thesaurus OBO Edition respectively. HUGO Gene Nomenclature Committee (2024) resource was employed to standardize human gene names. The Disease Ontology was exploited to standardize disease names.
Literature	1	2	1	de Boer, B. et al. Prospective isolation and characterization of genetically and functionally distinct AML subclones. Cancer Cell 34, 674–689.e8 (2018).	Tissue: blood, bone marrow. Species: human. Disease: acute myeloid leukemia. Tissues and pathology associated cell types were standardized using the Uberon Ontology and the NCI Thesaurus OBO Edition respectively. HUGO Gene Nomenclature Committee (2024) resource was employed to standardize human gene names. The Disease Ontology was exploited to standardize disease names.
Literature	1	2	1	van Dongen JJ, Lhermitte L, Böttcher S, Almeida J, van der Velden VH, Flores-Montero J, Rawstron A, Asnafi V, Lécrevisse Q, Lucio P, Mejstrikova E, Szczepański T, Kalina T, de Tute R, Brüggemann M, Sedek L, Cullen M, Langerak AW, Mendonça A, Macintyre E, Martin-Ayuso M, Hrusak O, Vidriales MB, Orfao A; EuroFlow Consortium (EU-FP6, LSHB-CT-2006-018708). EuroFlow antibody panels for standardized n-…	Tissue: blood, bone marrow. Species: human. Disease: multiple myeloma. Tissues and pathology associated cell types were standardized using the Uberon Ontology and the NCI Thesaurus OBO Edition respectively. HUGO Gene Nomenclature Committee (2024) resource was employed to standardize human gene names. The Disease Ontology was exploited to standardize disease names.
Literature	1	1	1	van Rhenen A, Feller N, Kelder A, Westra AH, Rombouts E, Zweegman S, et al. High stem cell frequency in acute myeloid leukemia at diagnosis predicts high minimal residual disease and poor survival. Clin Cancer Res. 2005;11:6520–7.	Tissue: bone marrow. Species: human. Disease: acute myeloid leukemia. Tissues and pathology associated cell types were standardized using the Uberon Ontology and the NCI Thesaurus OBO Edition respectively. HUGO Gene Nomenclature Committee (2024) resource was employed to standardize human gene names. The Disease Ontology was exploited to standardize disease names.
Literature	1	2	2	van Rhenen, A. et al. The novel AML stem cell-associated antigen CLL-1 aids in discrimination between normal and leukemic stem cells. Blood110, 2659–2666 (2007).	Tissue: blood, bone marrow. Species: human. Disease: acute myeloid leukemia, chronic myeloid leukemia. Tissues and pathology associated cell types were standardized using the Uberon Ontology and the NCI Thesaurus OBO Edition respectively. HUGO Gene Nomenclature Committee (2024) resource was employed to standardize human gene names. The Disease Ontology was exploited to standardize disease names.
Literature	1	2	1	Ågerstam H, Karlsson C, Hansen N, Sandén C, Askmyr M, von Palffy S, et al. Antibodies targeting human IL1RAP (IL1R3) show therapeutic effects in xenograft models of acute myeloid leukemia. Proc Natl Acad Sci. 2015;112:10786–91.	Tissue: blood, bone marrow. Species: human. Disease: acute myeloid leukemia. Tissues and pathology associated cell types were standardized using the Uberon Ontology and the NCI Thesaurus OBO Edition respectively. HUGO Gene Nomenclature Committee (2024) resource was employed to standardize human gene names. The Disease Ontology was exploited to standardize disease names.
