# Supplementary material for: Cell Marker Accordion: interpretable single-cell and spatial omics annotation in health and disease
Source: Nat Commun. 2025 Jul 7;16:5399. doi: 10.1038/s41467-025-60900-4 (PMC12234662; doi:10.1038/s41467-025-60900-4)
Supplement: Supplementary file 4 — Supplementary Dataset 2 [file 41467_2025_60900_MOESM4_ESM.xlsx]

## Sheet: marker_based_R
Tool	Accepts Count data as input	Accepts Normalized data as input	Use of negative markers	In-built marker database	Number of tissues	Number of cell types	Number of markers	Number of diseases	Number of disease critcal cell types	Number of disease associated markers	Weighted markers	Species specific markers	Annotation at cell resolution	Annotation at cluster resolution	Web interface	Custom annotation	Interpretation of results: investigation of top cell types	Interpretation of results: similarity of top cell types	Interpretation of results (investigation of top markers)	In built cell cycle analysis	Standardized cell type annotation	Standardized anatomical region	Standardized diseases
Accordion (v1.0.0)	yes	yes	yes	yes	270	830	19596	155	206	7438	yes (specificity+ evidence consistency + manual)	yes (human, mouse)	yes	yes	yes	yes	yes (lolliplot + dot matrix + ranking table)	yes (CL tree)	yes (lolliplot + dot matrix + ranking table)	yes (including G0 phase)	yes (CL+NCIT)	yes (UBERON)	yes (DO)
SCINA (v1.2.0)	no	yes	yes	no							no		yes	no	yes	yes	no	no	no	no	no	no	no
ClustifyR (v1.17.2)	no	yes	yes	no							no		yes	yes	no	yes	no	no	no	no	no	no	no
scCATCH (v3.2.2)	no	yes	no	yes	184	353	20739	75	45	1997	no	yes (human, mouse)	no	yes	no	yes	no	no	no	no	no	no	no
scSorter (v0.0.2)	no	yes	no	no							no (only manual)		yes	no	no	yes	no	no	no	no	no	no	no
scType (release Jan 12, 2022)	yes	yes	yes	yes	16	193	2649	1	2	24	yes (specificity)	no	yes	yes	yes	yes	yes (bubble plot)	no	no	no	no	no	no
