# Supplementary material for: Cell Marker Accordion: interpretable single-cell and spatial omics annotation in health and disease
Source: Nat Commun. 2025 Jul 7;16:5399. doi: 10.1038/s41467-025-60900-4 (PMC12234662; doi:10.1038/s41467-025-60900-4)
Supplement: Supplementary file 5 — Supplementary Dataset 3 [file 41467_2025_60900_MOESM5_ESM.xlsx]

## Sheet: Blood
seurat_clusters	original_celltype	tool	tool_annotation	CL_ontology_similarity	Annotation_performance(%)
0	naive thymus-derived CD4-positive, alpha-beta T cell	Accordion	naive thymus-derived CD4-positive, alpha-beta T cell	1	100
0	naive thymus-derived CD4-positive, alpha-beta T cell	scType	naive thymus-derived CD4-positive, alpha-beta T cell	1	100
0	naive thymus-derived CD4-positive, alpha-beta T cell	scCATCH	dendritic cell	0.305167	30.5167
0	naive thymus-derived CD4-positive, alpha-beta T cell	SCINA	naive thymus-derived CD4-positive, alpha-beta T cell	1	100
0	naive thymus-derived CD4-positive, alpha-beta T cell	ClustifyR	CD4-positive helper T cell	0.643815	64.3815
1	naive thymus-derived CD8-positive, alpha-beta T cell	Accordion	naive thymus-derived CD8-positive, alpha-beta T cell	1	100
1	naive thymus-derived CD8-positive, alpha-beta T cell	scType	naive thymus-derived CD8-positive, alpha-beta T cell	1	100
1	naive thymus-derived CD8-positive, alpha-beta T cell	scCATCH	T cell	0.534267	53.4267
1	naive thymus-derived CD8-positive, alpha-beta T cell	SCINA	naive thymus-derived CD8-positive, alpha-beta T cell	1	100
1	naive thymus-derived CD8-positive, alpha-beta T cell	ClustifyR	CD4-positive helper T cell	0.523961	52.3961
10	hematopoietic stem cell	Accordion	monocyte	0.554785	51.292
10	hematopoietic stem cell	scType	classical monocyte	0.49546	47.6465
10	hematopoietic stem cell	scCATCH	plasmacytoid dendritic cell	0.266112	33.0695
10	hematopoietic stem cell	SCINA	CD14-positive monocyte	0.487868	34.2012
10	hematopoietic stem cell	ClustifyR	phagocyte	0.0168425	26.8266
11	hematopoietic stem cell	Accordion	plasmacytoid dendritic cell	0.266112	51.292
11	hematopoietic stem cell	scType	myeloid dendritic cell	0.25667	47.6465
11	hematopoietic stem cell	scCATCH	plasmacytoid dendritic cell	0.266112	33.0695
11	hematopoietic stem cell	SCINA	transitional stage B cell	0.241992	34.2012
11	hematopoietic stem cell	ClustifyR	phagocyte	0.0168425	26.8266
12	B cell	Accordion	mature B cell	0.948232	97.4116
12	B cell	scType	naive B cell	0.699037	69.9037
12	B cell	scCATCH	plasmacytoid dendritic cell	0.396615	44.9563
12	B cell	SCINA	mature B cell	0.948232	82.3634
12	B cell	ClustifyR	monocyte-derived dendritic cell	0.310372	42.129
13	hematopoietic stem cell	Accordion	mast cell	0.236381	51.292
13	hematopoietic stem cell	scType	basophil	0.250367	47.6465
13	hematopoietic stem cell	scCATCH	basophil	0.250367	33.0695
13	hematopoietic stem cell	SCINA	basophil	0.250367	34.2012
13	hematopoietic stem cell	ClustifyR	myelocyte	0.537141	26.8266
2	CD4-positive, CD25-positive, alpha-beta regulatory T cell	Accordion	regulatory T cell	0.947799	94.7799
2	CD4-positive, CD25-positive, alpha-beta regulatory T cell	scType	CD4-positive, alpha-beta memory T cell	0.758091	75.8091
2	CD4-positive, CD25-positive, alpha-beta regulatory T cell	SCINA	naive thymus-derived CD4-positive, alpha-beta T cell	0.643815	64.3815
2	CD4-positive, CD25-positive, alpha-beta regulatory T cell	ClustifyR	CD4-positive helper T cell	0.765791	76.5791
3	effector memory CD4-positive, alpha-beta T cell	Accordion	effector memory CD4-positive, alpha-beta T cell	1	100
3	effector memory CD4-positive, alpha-beta T cell	scType	naive thymus-derived CD4-positive, alpha-beta T cell	0.555358	55.5358
3	effector memory CD4-positive, alpha-beta T cell	scCATCH	circulating cell	0.00993004	0.993004
3	effector memory CD4-positive, alpha-beta T cell	SCINA	naive thymus-derived CD4-positive, alpha-beta T cell	0.555358	55.5358
3	effector memory CD4-positive, alpha-beta T cell	ClustifyR	CD4-positive helper T cell	0.643815	64.3815
4	B cell	Accordion	B cell	1	97.4116
4	B cell	scType	naive B cell	0.699037	69.9037
4	B cell	scCATCH	dendritic cell	0.502511	44.9563
4	B cell	SCINA	naive B cell	0.699037	82.3634
4	B cell	ClustifyR	phagocyte	0.532209	42.129
5	CD16-negative, CD56-bright natural killer cell, human	Accordion	natural killer cell	0.733276	73.3276
5	CD16-negative, CD56-bright natural killer cell, human	scType	mature NK T cell	0.32905	32.905
5	CD16-negative, CD56-bright natural killer cell, human	scCATCH	CD14-low, CD16-positive monocyte	0.221787	22.1787
5	CD16-negative, CD56-bright natural killer cell, human	SCINA	CD4-positive, alpha-beta cytotoxic T cell	0.274749	27.4749
5	CD16-negative, CD56-bright natural killer cell, human	ClustifyR	mature natural killer cell	0.77433	77.433
6	hematopoietic stem cell	Accordion	hematopoietic precursor cell	0.75366	51.292
6	hematopoietic stem cell	scType	progenitor cell	0.689915	47.6465
6	hematopoietic stem cell	scCATCH	dendritic cell	0.320995	33.0695
6	hematopoietic stem cell	SCINA	mast cell	0.236381	34.2012
6	hematopoietic stem cell	ClustifyR	hematopoietic precursor cell	0.75366	26.8266
7	CD8-positive, alpha-beta cytotoxic T cell	Accordion	CD8-positive, alpha-beta T cell	0.751984	75.1984
7	CD8-positive, alpha-beta cytotoxic T cell	scType	mature NK T cell	0.541299	54.1299
7	CD8-positive, alpha-beta cytotoxic T cell	scCATCH	circulating cell	0.00993004	0.993004
7	CD8-positive, alpha-beta cytotoxic T cell	SCINA	effector CD8-positive, alpha-beta T cell	0.602544	60.2544
7	CD8-positive, alpha-beta cytotoxic T cell	ClustifyR	CD4-positive helper T cell	0.523961	52.3961
8	CD14-positive monocyte	Accordion	CD14-positive, CD16-negative classical monocyte	0.888098	88.8098
8	CD14-positive monocyte	scType	classical monocyte	0.786522	78.6522
8	CD14-positive monocyte	scCATCH	CD14-positive monocyte	1	100
8	CD14-positive monocyte	SCINA	CD14-positive monocyte	1	100
8	CD14-positive monocyte	ClustifyR	myeloid suppressor cell	0.434208	43.4208
9	hematopoietic stem cell	Accordion	hematopoietic precursor cell	0.75366	51.292
9	hematopoietic stem cell	scType	progenitor cell	0.689915	47.6465
9	hematopoietic stem cell	scCATCH	adult endothelial progenitor cell	0.54989	33.0695
9	hematopoietic stem cell	SCINA	common dendritic progenitor	0.493452	34.2012
9	hematopoietic stem cell	ClustifyR	phagocyte	0.0168425	26.8266

## Sheet: BoneMarrow_CITE-seq
seurat_clusters	original_celltype	tool	tool_annotation	CL_ontology_similarity	Annotation_performance(%)
0	CD14-positive monocyte	Accordion	CD14-positive monocyte	1	100
0	CD14-positive monocyte	scType	classical monocyte	0.786522	78.6522
0	CD14-positive monocyte	scCATCH	hematopoietic stem cell	0.487868	48.7868
0	CD14-positive monocyte	SCINA	neutrophil	0.463791	46.3791
0	CD14-positive monocyte	ClustifyR	myeloid leukocyte	0.622185	62.2185
1	naive thymus-derived CD4-positive, alpha-beta T cell	Accordion	naive thymus-derived CD4-positive, alpha-beta T cell	1	100
1	naive thymus-derived CD4-positive, alpha-beta T cell	scType	naive thymus-derived CD4-positive, alpha-beta T cell	1	100
1	naive thymus-derived CD4-positive, alpha-beta T cell	SCINA	naive T cell	0.888098	88.8098
1	naive thymus-derived CD4-positive, alpha-beta T cell	ClustifyR	mononuclear cell	0.363053	36.3053
10	CD14-low, CD16-positive monocyte	Accordion	CD14-low, CD16-positive monocyte	1	100
10	CD14-low, CD16-positive monocyte	scType	non-classical monocyte	0.861462	86.1462
10	CD14-low, CD16-positive monocyte	scCATCH	monocyte	0.764855	76.4855
10	CD14-low, CD16-positive monocyte	SCINA	monocyte	0.764855	76.4855
10	CD14-low, CD16-positive monocyte	ClustifyR	CD14-positive, CD16-positive monocyte	0.834907	83.4907
11	germinal center B cell	Accordion	plasma cell	0.578311	57.8311
11	germinal center B cell	scType	precursor B cell	0.626062	62.6062
11	germinal center B cell	scCATCH	B cell	0.734183	73.4183
11	germinal center B cell	ClustifyR	basal cell	0.0123722	1.23722
12	plasmacytoid dendritic cell	Accordion	plasmacytoid dendritic cell	1	100
12	plasmacytoid dendritic cell	scType	plasmacytoid dendritic cell	1	100
12	plasmacytoid dendritic cell	scCATCH	common dendritic progenitor	0.217155	21.7155
12	plasmacytoid dendritic cell	SCINA	dendritic cell	0.79376	79.376
12	plasmacytoid dendritic cell	ClustifyR	plasmacytoid dendritic cell, human	0.816029	81.6029
13	effector CD8-positive, alpha-beta T cell	Accordion	CD8-positive, alpha-beta T cell	0.751984	75.1984
13	effector CD8-positive, alpha-beta T cell	scCATCH	hematopoietic stem cell	0.217155	21.7155
13	effector CD8-positive, alpha-beta T cell	ClustifyR	CD8-positive, alpha-beta memory T cell, CD45RO-positive	0.64699	64.699
2	naive thymus-derived CD8-positive, alpha-beta T cell	Accordion	naive thymus-derived CD8-positive, alpha-beta T cell	1	100
2	naive thymus-derived CD8-positive, alpha-beta T cell	scType	naive thymus-derived CD8-positive, alpha-beta T cell	1	100
2	naive thymus-derived CD8-positive, alpha-beta T cell	SCINA	naive T cell	0.888098	88.8098
2	naive thymus-derived CD8-positive, alpha-beta T cell	ClustifyR	mononuclear cell	0.363053	36.3053
3	effector memory CD4-positive, alpha-beta T cell	Accordion	effector memory CD4-positive, alpha-beta T cell	1	100
3	effector memory CD4-positive, alpha-beta T cell	scType	naive thymus-derived CD4-positive, alpha-beta T cell	0.555358	55.5358
3	effector memory CD4-positive, alpha-beta T cell	ClustifyR	mononuclear cell	0.363053	36.3053
4	naive B cell	Accordion	naive B cell	1	100
4	naive B cell	scType	naive B cell	1	100
4	naive B cell	scCATCH	B cell	0.699037	69.9037
4	naive B cell	ClustifyR	professional antigen presenting cell	0.584108	58.4108
5	hematopoietic stem cell	Accordion	erythroblast	0.518049	51.8049
5	hematopoietic stem cell	scType	erythroid progenitor cell	0.54989	54.989
5	hematopoietic stem cell	scCATCH	Langerhans cell	0.25667	25.667
5	hematopoietic stem cell	SCINA	erythroblast	0.518049	51.8049
5	hematopoietic stem cell	ClustifyR	hematopoietic oligopotent progenitor cell	0.639888	63.9888
6	effector memory CD8-positive, alpha-beta T cell	Accordion	CD8-positive, alpha-beta T cell	0.751984	75.1984
6	effector memory CD8-positive, alpha-beta T cell	scType	naive thymus-derived CD8-positive, alpha-beta T cell	0.602544	60.2544
6	effector memory CD8-positive, alpha-beta T cell	ClustifyR	CD8-positive, alpha-beta memory T cell, CD45RO-positive	0.926235	92.6235
7	natural killer cell	Accordion	natural killer cell	1	100
7	natural killer cell	scType	mature NK T cell	0.440011	44.0011
7	natural killer cell	ClustifyR	innate lymphoid cell	0.944971	94.4971
8	dendritic cell	Accordion	dendritic cell	1	100
8	dendritic cell	scType	myeloid dendritic cell	0.760035	76.0035
8	dendritic cell	scCATCH	dendritic cell	1	100
8	dendritic cell	SCINA	neutrophil	0.351892	35.1892
8	dendritic cell	ClustifyR	promonocyte	0.252366	25.2366
9	mature NK T cell	Accordion	CD8-positive, alpha-beta T cell	0.71037	71.037
9	mature NK T cell	scType	mature NK T cell	1	100
9	mature NK T cell	ClustifyR	mononuclear cell	0.497426	49.7426

## Sheet: BoneMarrow_AbSeq
seurat_clusters	original_celltype	tool	tool_annotation	CL_ontology_similarity	Annotation_performance(%)
0	memory B cell	Accordion	naive B cell	0.691103	69.1103
0	memory B cell	scType	precursor B cell	0.707367	56.9577
0	memory B cell	SCINA	follicular B cell	0.660473	60.8155
1	effector CD8-positive, alpha-beta T cell	Accordion	mucosal invariant T cell	0.451971	36.336
1	effector CD8-positive, alpha-beta T cell	scType	mature NK T cell	0.541299	54.1299
1	effector CD8-positive, alpha-beta T cell	scCATCH	lymphocyte	0.431064	43.1064
10	naive thymus-derived CD4-positive, alpha-beta T cell	Accordion	mucosal invariant T cell	0.451971	45.1971
10	naive thymus-derived CD4-positive, alpha-beta T cell	scType	naive thymus-derived CD8-positive, alpha-beta T cell	0.798719	79.8719
11	conventional dendritic cell	Accordion	dendritic cell	0.965577	96.5577
11	conventional dendritic cell	scType	plasmacytoid dendritic cell	0.771916	77.1916
11	conventional dendritic cell	SCINA	neutrophil	0.342734	34.2734
12	myelocyte	Accordion	promonocyte	0.54316	49.0057
12	myelocyte	scType	neutrophil	0.383482	41.3258
12	myelocyte	SCINA	neutrophil	0.383482	38.3482
12	myelocyte	ClustifyR	neutrophil progenitor cell	0.686912	68.6912
13	effector CD8-positive, alpha-beta T cell	Accordion	CD16-negative, CD56-bright natural killer cell, human	0.274749	36.336
13	effector CD8-positive, alpha-beta T cell	scType	mature NK T cell	0.541299	54.1299
13	effector CD8-positive, alpha-beta T cell	SCINA	natural killer cell	0.348031	34.8031
14	transitional stage B cell	Accordion	small pre-B-II cell	0.5042	50.42
14	transitional stage B cell	scType	precursor B cell	0.589588	58.9588
14	transitional stage B cell	scCATCH	B cell	0.683502	68.3502
14	transitional stage B cell	SCINA	follicular B cell	0.519335	51.9335
15	myelocyte	Accordion	CD14-positive monocyte	0.436954	49.0057
15	myelocyte	scType	classical monocyte	0.443035	41.3258
15	myelocyte	scCATCH	monocyte	0.489876	48.9876
15	myelocyte	SCINA	neutrophil	0.383482	38.3482
16	plasma cell	Accordion	erythroblast	0.265433	63.2717
16	plasma cell	scType	erythroid progenitor cell	0.245109	62.2554
16	plasma cell	scCATCH	mesenchymal stem cell	0.0137633	50.6882
16	plasma cell	SCINA	erythroblast	0.265433	26.5433
17	pro-B cell	Accordion	common lymphoid progenitor	0.501741	50.1741
17	pro-B cell	scType	pro-B cell	1	100
17	pro-B cell	scCATCH	progenitor cell	0.592316	59.2316
17	pro-B cell	ClustifyR	early promyelocyte	0.515277	51.5277
18	mature B cell	Accordion	lymphoid lineage restricted progenitor cell	0.301673	54.9526
18	mature B cell	scType	pro-B cell	0.274029	27.4029
18	mature B cell	SCINA	pro-B cell	0.274029	27.4029
18	mature B cell	ClustifyR	late pro-B cell	0.594349	63.3901
19	granulocyte monocyte progenitor cell	Accordion	granulocyte monocyte progenitor cell	1	100
19	granulocyte monocyte progenitor cell	scType	neutrophil	0.383482	38.3482
19	granulocyte monocyte progenitor cell	SCINA	eosinophil	0.383482	38.3482
19	granulocyte monocyte progenitor cell	ClustifyR	neutrophil progenitor cell	0.483161	48.3161
2	naive thymus-derived CD8-positive, alpha-beta T cell	Accordion	naive thymus-derived CD4-positive, alpha-beta T cell	0.798719	89.936
2	naive thymus-derived CD8-positive, alpha-beta T cell	scType	naive thymus-derived CD4-positive, alpha-beta T cell	0.798719	89.936
2	naive thymus-derived CD8-positive, alpha-beta T cell	scCATCH	stromal cell	0.0116022	1.16022
2	naive thymus-derived CD8-positive, alpha-beta T cell	SCINA	naive T cell	0.888098	88.8098
20	mature B cell	Accordion	large pre-B-II cell	0.673452	54.9526
20	mature B cell	scType	pro-B cell	0.274029	27.4029
20	mature B cell	scCATCH	B cell	0.948232	94.8232
20	mature B cell	SCINA	pro-B cell	0.274029	27.4029
21	memory B cell	Accordion	naive B cell	0.691103	69.1103
21	memory B cell	scType	CD8-positive, alpha-beta memory T cell	0.41145	56.9577
21	memory B cell	SCINA	naive T cell	0.398882	60.8155
22	plasmacytoid dendritic cell	Accordion	plasmacytoid dendritic cell	1	100
22	plasmacytoid dendritic cell	scType	plasmacytoid dendritic cell	1	100
22	plasmacytoid dendritic cell	scCATCH	dendritic cell	0.79376	79.376
22	plasmacytoid dendritic cell	SCINA	dendritic cell	0.79376	79.376
22	plasmacytoid dendritic cell	ClustifyR	plasmacytoid dendritic cell, human	0.816029	81.6029
23	monocyte	Accordion	monocyte	1	100
23	monocyte	scType	non-classical monocyte	0.90014	90.014
23	monocyte	scCATCH	mesenchymal stem cell	0.493653	49.3653
23	monocyte	SCINA	monocyte	1	100
24	mature B cell	Accordion	large pre-B-II cell	0.673452	54.9526
24	mature B cell	scType	pro-B cell	0.274029	27.4029
24	mature B cell	SCINA	pro-B cell	0.274029	27.4029
24	mature B cell	ClustifyR	large pre-B-II cell	0.673452	63.3901
25	basophil mast progenitor cell	Accordion	basophil mast progenitor cell	1	100
25	basophil mast progenitor cell	scType	basophil	0.367593	36.7593
25	basophil mast progenitor cell	scCATCH	mast cell	0.34965	34.965
25	basophil mast progenitor cell	SCINA	hematopoietic stem cell	0.520144	52.0144
26	memory B cell	Accordion	naive B cell	0.691103	69.1103
26	memory B cell	scType	precursor B cell	0.707367	56.9577
26	memory B cell	scCATCH	B cell	0.851488	85.1488
26	memory B cell	SCINA	follicular B cell	0.660473	60.8155
26	memory B cell	ClustifyR	unswitched memory B cell	0.866896	86.6896
27	memory B cell	Accordion	naive B cell	0.691103	69.1103
27	memory B cell	scType	basophil	0.314331	56.9577
27	memory B cell	SCINA	follicular B cell	0.660473	60.8155
27	memory B cell	ClustifyR	unswitched memory B cell	0.866896	86.6896
28	plasma cell	Accordion	plasma cell	1	63.2717
28	plasma cell	scType	plasma cell	1	62.2554
28	plasma cell	scCATCH	plasma cell	1	50.6882
28	plasma cell	ClustifyR	basal cell	0.0130185	1.30185
3	CD4-positive, alpha-beta T cell	Accordion	CD4-positive, alpha-beta T cell	1	100
3	CD4-positive, alpha-beta T cell	scType	CD4-positive, alpha-beta memory T cell	0.857499	85.7499
3	CD4-positive, alpha-beta T cell	SCINA	naive T cell	0.624514	62.4514
4	memory B cell	Accordion	naive B cell	0.691103	69.1103
4	memory B cell	scType	precursor B cell	0.707367	56.9577
4	memory B cell	SCINA	follicular B cell	0.660473	60.8155
5	natural killer cell	Accordion	natural killer cell	1	100
5	natural killer cell	scType	natural killer cell	1	100
5	natural killer cell	scCATCH	monocyte	0.370225	37.0225
5	natural killer cell	SCINA	natural killer cell	1	100
6	hematopoietic multipotent progenitor cell	Accordion	megakaryocyte-erythroid progenitor cell	0.501741	68.7315
6	hematopoietic multipotent progenitor cell	scType	platelet	0.203937	7.79894
6	hematopoietic multipotent progenitor cell	SCINA	hematopoietic stem cell	0.560203	56.0203
7	hematopoietic multipotent progenitor cell	Accordion	hematopoietic stem cell	0.560203	68.7315
7	hematopoietic multipotent progenitor cell	scType	progenitor cell	0.0150158	7.79894
7	hematopoietic multipotent progenitor cell	SCINA	hematopoietic stem cell	0.560203	56.0203
7	hematopoietic multipotent progenitor cell	ClustifyR	capillary endothelial cell	0.0115462	1.15462
8	naive thymus-derived CD8-positive, alpha-beta T cell	Accordion	naive thymus-derived CD8-positive, alpha-beta T cell	1	89.936
8	naive thymus-derived CD8-positive, alpha-beta T cell	scType	naive thymus-derived CD8-positive, alpha-beta T cell	1	89.936
8	naive thymus-derived CD8-positive, alpha-beta T cell	SCINA	naive T cell	0.888098	88.8098
9	hematopoietic multipotent progenitor cell	Accordion	hematopoietic multipotent progenitor cell	1	68.7315
9	hematopoietic multipotent progenitor cell	scType	progenitor cell	0.0150158	7.79894
9	hematopoietic multipotent progenitor cell	SCINA	hematopoietic stem cell	0.560203	56.0203
9	hematopoietic multipotent progenitor cell	ClustifyR	capillary endothelial cell	0.0115462	1.15462

## Sheet: ImmuneSystem
seurat_clusters	original_celltype	tool	tool_annotation	CL_ontology_similarity	Annotation_performance(%)
0	naive thymus-derived CD4-positive, alpha-beta T cell	Accordion	naive thymus-derived CD4-positive, alpha-beta T cell	1	79.717
0	naive thymus-derived CD4-positive, alpha-beta T cell	scType	naive thymus-derived CD4-positive, alpha-beta T cell	1	89.936
0	naive thymus-derived CD4-positive, alpha-beta T cell	ClustifyR	mature T cell	0.594341	59.4341
1	naive T cell	Accordion	naive thymus-derived CD8-positive, alpha-beta T cell	0.888098	74.8777
1	naive T cell	scType	effector CD4-positive, alpha-beta T cell	0.470134	47.0134
1	naive T cell	ClustifyR	mature T cell	0.692274	69.2274
10	cytotoxic T cell	Accordion	effector memory CD8-positive, alpha-beta T cell, terminally differentiated	0.42282	41.7111
10	cytotoxic T cell	scType	mature NK T cell	0.506386	34.1857
10	cytotoxic T cell	ClustifyR	mature T cell	0.594341	77.2422
11	erythroid lineage cell	Accordion	erythroblast	0.876381	87.6381
11	erythroid lineage cell	scType	erythroid lineage cell	1	100
11	erythroid lineage cell	SCINA	erythroblast	0.876381	87.6381
11	erythroid lineage cell	ClustifyR	reticulocyte	0.820275	82.0275
12	CD14-positive monocyte	Accordion	CD14-positive monocyte	1	73.7506
12	CD14-positive monocyte	scType	classical monocyte	0.786522	74.181
12	CD14-positive monocyte	scCATCH	monocyte-derived dendritic cell	0.401041	57.8787
12	CD14-positive monocyte	SCINA	neutrophil	0.463791	45.5339
12	CD14-positive monocyte	ClustifyR	T-helper 9 cell	0.246605	32.3736
13	naive thymus-derived CD4-positive, alpha-beta T cell	Accordion	mature T cell	0.594341	79.717
13	naive thymus-derived CD4-positive, alpha-beta T cell	scType	naive thymus-derived CD8-positive, alpha-beta T cell	0.798719	89.936
13	naive thymus-derived CD4-positive, alpha-beta T cell	ClustifyR	mature T cell	0.594341	59.4341
14	naive B cell	Accordion	B cell	0.699037	77.8359
14	naive B cell	scType	naive B cell	1	92.0171
14	naive B cell	scCATCH	eosinophil	0.273798	49.9695
14	naive B cell	SCINA	follicular B cell	0.573073	57.3073
14	naive B cell	ClustifyR	lung parenchyma resident eosinophil	0.236754	34.7539
15	naive B cell	Accordion	mature B cell	0.746861	77.8359
15	naive B cell	scType	naive B cell	1	92.0171
15	naive B cell	scCATCH	dendritic cell	0.52625	49.9695
15	naive B cell	ClustifyR	Langerhans cell	0.428297	34.7539
16	CD14-positive monocyte	Accordion	CD14-positive, CD16-positive monocyte	0.933066	73.7506
16	CD14-positive monocyte	scType	non-classical monocyte	0.796271	74.181
16	CD14-positive monocyte	scCATCH	dendritic cell	0.571289	57.8787
16	CD14-positive monocyte	SCINA	neutrophil	0.463791	45.5339
16	CD14-positive monocyte	ClustifyR	T-helper 9 cell	0.246605	32.3736
17	bone marrow hematopoietic cell	Accordion	hematopoietic stem cell	0.253705	25.3705
17	bone marrow hematopoietic cell	scType	progenitor cell	0.0155801	1.55801
17	bone marrow hematopoietic cell	scCATCH	adult endothelial progenitor cell	0.0110174	1.10174
17	bone marrow hematopoietic cell	SCINA	hematopoietic stem cell	0.253705	25.3705
17	bone marrow hematopoietic cell	ClustifyR	capillary endothelial cell	0.0118771	1.18771
18	naive B cell	Accordion	B cell	0.699037	77.8359
18	naive B cell	scType	precursor B cell	0.600857	92.0171
18	naive B cell	scCATCH	B cell	0.699037	49.9695
18	naive B cell	SCINA	follicular B cell	0.573073	57.3073
18	naive B cell	ClustifyR	mononuclear phagocyte	0.383575	34.7539
19	CD14-positive monocyte	Accordion	CD14-positive, CD16-positive monocyte	0.933066	73.7506
19	CD14-positive monocyte	scType	classical monocyte	0.786522	74.181
19	CD14-positive monocyte	scCATCH	dendritic cell	0.571289	57.8787
19	CD14-positive monocyte	SCINA	immature neutrophil	0.434208	45.5339
19	CD14-positive monocyte	ClustifyR	T-helper 9 cell	0.246605	32.3736
2	naive T cell	Accordion	effector CD4-positive, alpha-beta T cell	0.470134	74.8777
2	naive T cell	scCATCH	T cell	0.626715	62.6715
2	naive T cell	ClustifyR	mature T cell	0.692274	69.2274
20	CD14-positive monocyte	Accordion	granulocyte monocyte progenitor cell	0.436954	73.7506
20	CD14-positive monocyte	scType	neutrophil	0.463791	74.181
20	CD14-positive monocyte	scCATCH	dendritic cell	0.571289	57.8787
20	CD14-positive monocyte	SCINA	neutrophil	0.463791	45.5339
20	CD14-positive monocyte	ClustifyR	T-helper 9 cell	0.246605	32.3736
21	CD14-positive monocyte	Accordion	myeloid leukocyte	0.622185	73.7506
21	CD14-positive monocyte	scType	classical monocyte	0.786522	74.181
21	CD14-positive monocyte	scCATCH	dendritic cell	0.571289	57.8787
21	CD14-positive monocyte	SCINA	immature neutrophil	0.434208	45.5339
21	CD14-positive monocyte	ClustifyR	T-helper 9 cell	0.246605	32.3736
22	pro-B cell	Accordion	large pre-B-II cell	0.217155	21.7155
22	pro-B cell	scType	pro-B cell	1	100
22	pro-B cell	scCATCH	circulating cell	0.0107726	1.07726
22	pro-B cell	SCINA	pro-B cell	1	100
22	pro-B cell	ClustifyR	immature B cell	0.212626	21.2626
23	precursor B cell	Accordion	small pre-B-II cell	0.83997	83.997
23	precursor B cell	scType	precursor B cell	1	100
23	precursor B cell	scCATCH	transitional stage B cell	0.589588	58.9588
23	precursor B cell	ClustifyR	mononuclear phagocyte	0.435292	43.5292
24	conventional dendritic cell	Accordion	CD1c-positive myeloid dendritic cell	0.653999	65.3999
24	conventional dendritic cell	scType	myeloid dendritic cell	0.792746	79.2746
24	conventional dendritic cell	scCATCH	dendritic cell	0.965577	96.5577
24	conventional dendritic cell	SCINA	neutrophil	0.342734	34.2734
24	conventional dendritic cell	ClustifyR	T-helper 9 cell	0.298526	29.8526
25	megakaryocyte	Accordion	megakaryocyte	1	100
25	megakaryocyte	scType	platelet	0.339944	33.9944
25	megakaryocyte	scCATCH	platelet	0.339944	33.9944
25	megakaryocyte	ClustifyR	lung resident memory CD4-positive, alpha-beta T cell	0.200821	20.0821
26	erythroid lineage cell	Accordion	erythroblast	0.876381	87.6381
26	erythroid lineage cell	scType	erythroid lineage cell	1	100
26	erythroid lineage cell	scCATCH	plasmacytoid dendritic cell	0.294736	29.4736
26	erythroid lineage cell	SCINA	erythroblast	0.876381	87.6381
26	erythroid lineage cell	ClustifyR	reticulocyte	0.820275	82.0275
27	plasmacytoid dendritic cell	Accordion	plasmacytoid dendritic cell	1	100
27	plasmacytoid dendritic cell	scType	plasmacytoid dendritic cell	1	100
27	plasmacytoid dendritic cell	scCATCH	plasmacytoid dendritic cell	1	100
27	plasmacytoid dendritic cell	SCINA	dendritic cell	0.79376	79.376
27	plasmacytoid dendritic cell	ClustifyR	CD4-positive, alpha-beta memory T cell	0.310372	31.0372
28	plasma cell	Accordion	plasma cell	1	100
28	plasma cell	scType	B cell	0.741824	74.1824
28	plasma cell	scCATCH	plasma cell	1	100
28	plasma cell	SCINA	plasma cell	1	100
29	CD14-positive monocyte	Accordion	mononuclear phagocyte	0.618637	73.7506
29	CD14-positive monocyte	scType	classical monocyte	0.786522	74.181
29	CD14-positive monocyte	scCATCH	classical monocyte	0.786522	57.8787
29	CD14-positive monocyte	SCINA	neutrophil	0.463791	45.5339
29	CD14-positive monocyte	ClustifyR	T-helper 9 cell	0.246605	32.3736
3	naive T cell	Accordion	naive thymus-derived CD8-positive, alpha-beta T cell	0.888098	74.8777
3	naive T cell	ClustifyR	mature T cell	0.692274	69.2274
30	cytotoxic T cell	Accordion	large pre-B-II cell	0.300827	41.7111
30	cytotoxic T cell	scType	progenitor cell	0.0127982	34.1857
30	cytotoxic T cell	scCATCH	dendritic cell	0.305167	30.5167
30	cytotoxic T cell	SCINA	pro-B cell	0.196942	19.6942
30	cytotoxic T cell	ClustifyR	effector T cell	0.861462	77.2422
31	mesenchymal stem cell of the bone marrow	Accordion	stromal cell	0.462673	46.2673
31	mesenchymal stem cell of the bone marrow	scType	endothelial cell	0.013006	1.3006
31	mesenchymal stem cell of the bone marrow	scCATCH	mesenchymal stem cell	0.790915	79.0915
31	mesenchymal stem cell of the bone marrow	SCINA	stromal cell	0.462673	46.2673
4	CD14-positive monocyte	Accordion	mononuclear phagocyte	0.618637	73.7506
4	CD14-positive monocyte	scType	classical monocyte	0.786522	74.181
4	CD14-positive monocyte	SCINA	neutrophil	0.463791	45.5339
4	CD14-positive monocyte	ClustifyR	classical monocyte	0.786522	32.3736
5	cytotoxic T cell	Accordion	CD8-positive, alpha-beta T cell	0.527686	41.7111
5	cytotoxic T cell	scType	mature NK T cell	0.506386	34.1857
5	cytotoxic T cell	scCATCH	dendritic cell	0.305167	30.5167
5	cytotoxic T cell	ClustifyR	effector T cell	0.861462	77.2422
6	naive B cell	Accordion	mature B cell	0.746861	77.8359
6	naive B cell	scType	naive B cell	1	92.0171
6	naive B cell	SCINA	follicular B cell	0.573073	57.3073
6	naive B cell	ClustifyR	mononuclear phagocyte	0.383575	34.7539
7	natural killer cell	Accordion	natural killer cell	1	100
7	natural killer cell	scType	mature NK T cell	0.440011	44.0011
7	natural killer cell	scCATCH	natural killer cell	1	100
7	natural killer cell	ClustifyR	NK1.1-positive natural killer cell, mouse	0.912977	91.2977
8	CD8-positive, alpha-beta T cell	Accordion	naive thymus-derived CD8-positive, alpha-beta T cell	0.751984	75.1984
8	CD8-positive, alpha-beta T cell	scType	naive thymus-derived CD8-positive, alpha-beta T cell	0.751984	75.1984
8	CD8-positive, alpha-beta T cell	scCATCH	naive T cell	0.603484	60.3484
8	CD8-positive, alpha-beta T cell	SCINA	naive T cell	0.603484	60.3484
8	CD8-positive, alpha-beta T cell	ClustifyR	mature T cell	0.824722	82.4722
9	naive B cell	Accordion	naive B cell	1	77.8359
9	naive B cell	scType	naive B cell	1	92.0171
9	naive B cell	ClustifyR	lung resident memory CD4-positive, alpha-beta T cell	0.305494	34.7539

## Sheet: Pancreas
seurat_clusters	original_celltype	tool	tool_annotation	CL_ontology_similarity	Annotation_performance(%)
0	pancreatic acinar cell	Accordion	pancreatic acinar cell	1	93.5844
0	pancreatic acinar cell	scType	pancreatic acinar cell	1	100
0	pancreatic acinar cell	SCINA	pancreatic acinar cell	1	93.5844
1	endothelial cell	Accordion	endothelial cell	1	100
1	endothelial cell	scType	endothelial cell	1	100
1	endothelial cell	SCINA	endothelial cell	1	100
10	pancreatic acinar cell	Accordion	pancreatic acinar cell	1	93.5844
10	pancreatic acinar cell	SCINA	pancreatic acinar cell	1	93.5844
11	endothelial cell	Accordion	endothelial cell	1	100
11	endothelial cell	scType	endothelial cell	1	100
11	endothelial cell	scCATCH	pancreatic A cell	0.0122164	1.22164
11	endothelial cell	SCINA	endothelial cell	1	100
12	macrophage	Accordion	mononuclear phagocyte	0.858075	85.8075
12	macrophage	SCINA	macrophage	1	50.5909
13	pancreatic stellate cell	Accordion	fibroblast	0.618181	55.5938
13	pancreatic stellate cell	scType	Schwann cell	0.00969774	0.969774
13	pancreatic stellate cell	scCATCH	type B pancreatic cell	0.00872175	0.872175
13	pancreatic stellate cell	SCINA	mesenchymal stem cell	0.410348	41.0348
14	pancreatic stellate cell	Accordion	connective tissue cell	0.493695	55.5938
14	pancreatic stellate cell	scType	Schwann cell	0.00969774	0.969774
14	pancreatic stellate cell	SCINA	mesenchymal stem cell	0.410348	41.0348
15	fibroblast	Accordion	connective tissue cell	0.845682	84.5682
15	fibroblast	scType	Schwann cell	0.0139986	1.39986
15	fibroblast	SCINA	mesenchymal stem cell	0.627394	62.7394
16	type B pancreatic cell	Accordion	endocrine cell	0.611161	61.1161
16	type B pancreatic cell	scType	pancreatic A cell	0.775917	77.5917
16	type B pancreatic cell	scCATCH	pancreatic A cell	0.775917	77.5917
16	type B pancreatic cell	SCINA	mature NK T cell	0.0104455	1.04455
17	B cell	Accordion	lymphocyte of B lineage	0.974318	97.4318
2	pancreatic ductal cell	Accordion	pancreatic ductal cell	1	100
2	pancreatic ductal cell	scType	mesenchymal cell	0.00982225	50.4911
2	pancreatic ductal cell	SCINA	pancreatic ductal cell	1	100
3	macrophage	Accordion	mononuclear phagocyte	0.858075	85.8075
3	macrophage	scType	pancreatic stellate cell	0.0118179	1.18179
3	macrophage	SCINA	type B pancreatic cell	0.0118179	50.5909
4	pancreatic ductal cell	Accordion	pancreatic ductal cell	1	100
4	pancreatic ductal cell	scType	pancreatic ductal cell	1	50.4911
4	pancreatic ductal cell	SCINA	pancreatic ductal cell	1	100
5	pancreatic acinar cell	Accordion	pancreatic acinar cell	1	93.5844
5	pancreatic acinar cell	scType	pancreatic acinar cell	1	100
5	pancreatic acinar cell	SCINA	pancreatic acinar cell	1	93.5844
6	pancreatic acinar cell	Accordion	pancreatic PP cell	0.67922	93.5844
6	pancreatic acinar cell	scCATCH	PP cell	0.427546	42.7546
6	pancreatic acinar cell	SCINA	pancreatic PP cell	0.67922	93.5844
7	CD8-positive, alpha-beta T cell	Accordion	lymphocyte	0.626357	62.6357
7	CD8-positive, alpha-beta T cell	scCATCH	type B pancreatic cell	0.0108849	1.08849
7	CD8-positive, alpha-beta T cell	SCINA	pancreatic D cell	0.0108849	1.08849
8	pancreatic acinar cell	Accordion	pancreatic acinar cell	1	93.5844
8	pancreatic acinar cell	scType	pancreatic acinar cell	1	100
8	pancreatic acinar cell	SCINA	pancreatic acinar cell	1	93.5844
9	classical monocyte	Accordion	innate lymphoid cell	0.342685	34.2685
9	classical monocyte	scType	pancreatic stellate cell	0.00982225	0.982225
9	classical monocyte	scCATCH	progenitor cell	0.637401	63.7401
9	classical monocyte	SCINA	type B pancreatic cell	0.00982225	0.982225

## Sheet: Liver
seurat_clusters	original_celltype	tool	tool_annotation	CL_ontology_similarity	Annotation_performance(%)
0	natural killer cell	Accordion	natural killer cell	1	83.0655
0	natural killer cell	scType	monocyte	0.370225	37.0225
0	natural killer cell	SCINA	regulatory T cell	0.445975	43.1983
0	natural killer cell	ClustifyR	mononuclear cell	0.554008	64.3677
1	T cell	Accordion	mucosal invariant T cell	0.534267	61.3878
1	T cell	SCINA	regulatory T cell	0.716291	71.6291
1	T cell	ClustifyR	lymphocyte	0.859592	79.0988
2	natural killer cell	Accordion	hepatic pit cell	0.733276	83.0655
2	natural killer cell	SCINA	regulatory T cell	0.445975	43.1983
2	natural killer cell	ClustifyR	lymphocyte	0.643723	64.3677
3	T cell	Accordion	CD16-positive, CD56-dim natural killer cell, human	0.402709	61.3878
3	T cell	SCINA	regulatory T cell	0.716291	71.6291
3	T cell	ClustifyR	lymphocyte	0.859592	79.0988
4	monocyte	Accordion	non-classical monocyte	0.90014	72.1865
4	monocyte	scType	Kupffer cell	0.445492	44.5492
4	monocyte	scCATCH	monocyte	1	25.9048
4	monocyte	SCINA	Kupffer cell	0.445492	44.5492
4	monocyte	ClustifyR	CD14-low, CD16-positive monocyte	0.764855	67.517
5	T cell	Accordion	CD8-positive, alpha-beta T cell	0.753851	61.3878
5	T cell	SCINA	regulatory T cell	0.716291	71.6291
5	T cell	ClustifyR	cytotoxic T cell	0.534267	79.0988
6	T cell	Accordion	mucosal invariant T cell	0.534267	61.3878
6	T cell	scCATCH	endothelial cell	0.0220141	71.1256
6	T cell	SCINA	regulatory T cell	0.716291	71.6291
6	T cell	ClustifyR	lymphocyte	0.859592	79.0988
7	monocyte	Accordion	neutrophil	0.524289	72.1865
7	monocyte	scType	Kupffer cell	0.445492	44.5492
7	monocyte	SCINA	Kupffer cell	0.445492	44.5492
7	monocyte	ClustifyR	precursor cell	0.653164	67.517
8	neutrophil	Accordion	neutrophil	1	100
8	neutrophil	scType	monocyte	0.524289	52.4289
8	neutrophil	scCATCH	monocyte	0.524289	52.4289
8	neutrophil	SCINA	Kupffer cell	0.410648	41.0648
8	neutrophil	ClustifyR	precursor cell	0.0165036	1.65036
9	T cell	Accordion	CD8-positive, alpha-beta T cell	0.753851	61.3878
9	T cell	scType	hematopoietic cell	0.669489	34.3811
9	T cell	SCINA	regulatory T cell	0.716291	71.6291
9	T cell	ClustifyR	effector T cell	0.650238	79.0988
10	T cell	Accordion	effector memory CD4-positive, alpha-beta T cell, terminally differentiated	0.534267	61.3878
10	T cell	SCINA	regulatory T cell	0.716291	71.6291
10	T cell	ClustifyR	effector T cell	0.650238	79.0988
11	T cell	Accordion	CD8-positive, alpha-beta T cell	0.753851	61.3878
11	T cell	SCINA	regulatory T cell	0.716291	71.6291
11	T cell	ClustifyR	lymphocyte	0.859592	79.0988
12	T cell	Accordion	CD16-negative, CD56-bright natural killer cell, human	0.402709	61.3878
12	T cell	SCINA	regulatory T cell	0.716291	71.6291
12	T cell	ClustifyR	lymphocyte	0.859592	79.0988
13	macrophage	Accordion	Kupffer cell	0.645014	64.5014
13	macrophage	scType	Kupffer cell	0.645014	64.5014
13	macrophage	scCATCH	T cell	0.527728	59.317
13	macrophage	SCINA	Kupffer cell	0.645014	64.5014
13	macrophage	ClustifyR	myeloid leukocyte	0.862139	85.2298
14	monocyte	Accordion	phagocyte	0.71752	72.1865
14	monocyte	scType	Kupffer cell	0.445492	44.5492
14	monocyte	scCATCH	hepatocyte	0.0120644	25.9048
14	monocyte	SCINA	Kupffer cell	0.445492	44.5492
14	monocyte	ClustifyR	precursor cell	0.653164	67.517
15	T cell	Accordion	CD8-positive, alpha-beta T cell	0.753851	61.3878
15	T cell	SCINA	regulatory T cell	0.716291	71.6291
15	T cell	ClustifyR	lymphocyte	0.859592	79.0988
16	T cell	Accordion	mucosal invariant T cell	0.534267	61.3878
16	T cell	SCINA	regulatory T cell	0.716291	71.6291
16	T cell	ClustifyR	lymphocyte	0.859592	79.0988
17	T cell	Accordion	CD8-positive, alpha-beta T cell	0.753851	61.3878
17	T cell	scCATCH	T cell	1	71.1256
17	T cell	SCINA	regulatory T cell	0.716291	71.6291
17	T cell	ClustifyR	lymphocyte	0.859592	79.0988
18	monocyte	Accordion	liver dendritic cell	0.441814	72.1865
18	monocyte	scType	Kupffer cell	0.445492	44.5492
18	monocyte	SCINA	Kupffer cell	0.445492	44.5492
18	monocyte	ClustifyR	phagocyte	0.71752	67.517
19	T cell	Accordion	CD8-positive, alpha-beta T cell	0.753851	61.3878
19	T cell	SCINA	regulatory T cell	0.716291	71.6291
19	T cell	ClustifyR	lymphocyte	0.859592	79.0988
20	T cell	Accordion	effector memory CD4-positive, alpha-beta T cell	0.534267	61.3878
20	T cell	SCINA	regulatory T cell	0.716291	71.6291
20	T cell	ClustifyR	effector T cell	0.650238	79.0988
21	natural killer cell	Accordion	natural killer cell	1	83.0655
21	natural killer cell	SCINA	regulatory T cell	0.445975	43.1983
21	natural killer cell	ClustifyR	CD16-positive, CD56-dim natural killer cell, human	0.733276	64.3677
22	T cell	Accordion	CD8-positive, alpha-beta T cell	0.753851	61.3878
22	T cell	SCINA	regulatory T cell	0.716291	71.6291
22	T cell	ClustifyR	lymphocyte	0.859592	79.0988
23	T cell	Accordion	mucosal invariant T cell	0.534267	61.3878
23	T cell	SCINA	regulatory T cell	0.716291	71.6291
23	T cell	ClustifyR	lymphocyte	0.859592	79.0988
24	monocyte	Accordion	monocyte	1	72.1865
24	monocyte	scType	Kupffer cell	0.445492	44.5492
24	monocyte	SCINA	Kupffer cell	0.445492	44.5492
24	monocyte	ClustifyR	precursor cell	0.653164	67.517
25	macrophage	Accordion	Kupffer cell	0.645014	64.5014
25	macrophage	scType	Kupffer cell	0.645014	64.5014
25	macrophage	scCATCH	monocyte	0.658612	59.317
25	macrophage	SCINA	Kupffer cell	0.645014	64.5014
25	macrophage	ClustifyR	phagocyte	0.842457	85.2298
26	hepatocyte	Accordion	hepatocyte	1	100
26	hepatocyte	scType	hepatocyte	1	100
26	hepatocyte	scCATCH	hepatocyte	1	67.0295
26	hepatocyte	SCINA	hepatocyte	1	100
26	hepatocyte	ClustifyR	centrilobular region hepatocyte	0.905085	90.5085
27	endothelial cell	Accordion	endothelial cell	1	98.4562
27	endothelial cell	scType	endothelial cell	1	100
27	endothelial cell	scCATCH	T cell	0.0220141	51.1007
27	endothelial cell	SCINA	nodal myocyte	0.0144905	50.7245
27	endothelial cell	ClustifyR	endothelial cell of pericentral hepatic sinusoid	0.599316	78.422
28	hepatocyte	Accordion	hepatocyte	1	100
28	hepatocyte	scType	hepatocyte	1	100
28	hepatocyte	SCINA	hepatocyte	1	100
28	hepatocyte	ClustifyR	centrilobular region hepatocyte	0.905085	90.5085
29	monocyte	Accordion	neutrophil	0.524289	72.1865
29	monocyte	scType	Kupffer cell	0.445492	44.5492
29	monocyte	scCATCH	hepatocyte	0.0120644	25.9048
29	monocyte	SCINA	Kupffer cell	0.445492	44.5492
29	monocyte	ClustifyR	precursor cell	0.653164	67.517
30	conventional dendritic cell	Accordion	dendritic cell	0.965577	97.7051
30	conventional dendritic cell	scType	mast cell	0.315802	16.4369
30	conventional dendritic cell	SCINA	Kupffer cell	0.481468	82.7156
30	conventional dendritic cell	ClustifyR	CD11b-positive dendritic cell	0.908916	87.0192
31	B cell	Accordion	B cell	1	100
31	B cell	scType	mast cell	0.329666	32.9666
31	B cell	scCATCH	B cell	1	100
31	B cell	SCINA	regulatory T cell	0.507656	50.7656
31	B cell	ClustifyR	B-2 B cell	0.712263	71.2263
32	T cell	Accordion	CD8-positive, alpha-beta T cell	0.753851	61.3878
32	T cell	SCINA	regulatory T cell	0.716291	71.6291
32	T cell	ClustifyR	lymphocyte	0.859592	79.0988
33	hepatocyte	Accordion	hepatocyte	1	100
33	hepatocyte	scType	hepatocyte	1	100
33	hepatocyte	scCATCH	hepatocyte	1	67.0295
33	hepatocyte	SCINA	hepatocyte	1	100
33	hepatocyte	ClustifyR	centrilobular region hepatocyte	0.905085	90.5085
34	monocyte	Accordion	dendritic cell	0.666865	72.1865
34	monocyte	scType	Kupffer cell	0.445492	44.5492
34	monocyte	SCINA	Kupffer cell	0.445492	44.5492
34	monocyte	ClustifyR	precursor cell	0.653164	67.517
35	natural killer cell	Accordion	CD16-negative, CD56-bright natural killer cell, human	0.733276	83.0655
35	natural killer cell	scCATCH	T cell	0.582477	46.5254
35	natural killer cell	SCINA	regulatory T cell	0.445975	43.1983
35	natural killer cell	ClustifyR	lymphocyte	0.643723	64.3677
36	T cell	Accordion	CD16-positive, CD56-dim natural killer cell, human	0.402709	61.3878
36	T cell	scCATCH	cytotoxic T cell	0.534267	71.1256
36	T cell	SCINA	regulatory T cell	0.716291	71.6291
36	T cell	ClustifyR	effector T cell	0.650238	79.0988
37	hepatocyte	Accordion	hepatocyte	1	100
37	hepatocyte	scType	hepatocyte	1	100
37	hepatocyte	SCINA	hepatocyte	1	100
37	hepatocyte	ClustifyR	centrilobular region hepatocyte	0.905085	90.5085
38	hepatocyte	Accordion	hepatocyte	1	100
38	hepatocyte	scType	hepatocyte	1	100
38	hepatocyte	scCATCH	mesenchymal cell	0.0108849	67.0295
38	hepatocyte	SCINA	hepatocyte	1	100
38	hepatocyte	ClustifyR	centrilobular region hepatocyte	0.905085	90.5085
39	monocyte	Accordion	monocyte	1	72.1865
39	monocyte	scType	Kupffer cell	0.445492	44.5492
39	monocyte	scCATCH	hepatocyte	0.0120644	25.9048
39	monocyte	SCINA	Kupffer cell	0.445492	44.5492
39	monocyte	ClustifyR	precursor cell	0.653164	67.517
40	T cell	Accordion	regulatory T cell	0.716291	61.3878
40	T cell	scType	mesenchymal stem cell	0.0181336	34.3811
40	T cell	scCATCH	T cell	1	71.1256
40	T cell	SCINA	regulatory T cell	0.716291	71.6291
40	T cell	ClustifyR	effector T cell	0.650238	79.0988
41	fibroblast	Accordion	connective tissue cell	0.845682	84.5682
41	fibroblast	scType	hepatic stellate cell	0.618181	61.8181
41	fibroblast	scCATCH	myofibroblast cell	0.55903	55.903
41	fibroblast	SCINA	hepatic stellate cell	0.618181	61.8181
41	fibroblast	ClustifyR	stromal cell	0.689402	68.9402
42	plasmacytoid dendritic cell	Accordion	plasmacytoid dendritic cell	1	100
42	plasmacytoid dendritic cell	scType	hepatic stellate cell	0.0103263	1.03263
42	plasmacytoid dendritic cell	scCATCH	cytotoxic T cell	0.262589	26.2589
42	plasmacytoid dendritic cell	SCINA	regulatory T cell	0.330413	33.0413
42	plasmacytoid dendritic cell	ClustifyR	plasmacytoid dendritic cell	1	100
43	conventional dendritic cell	Accordion	conventional dendritic cell	1	97.7051
43	conventional dendritic cell	scType	cholangiocyte	0.0129356	16.4369
43	conventional dendritic cell	scCATCH	hepatocyte	0.0132902	1.32902
43	conventional dendritic cell	SCINA	conventional dendritic cell	1	82.7156
43	conventional dendritic cell	ClustifyR	myeloid dendritic cell	0.792746	87.0192
45	T cell	Accordion	mucosal invariant T cell	0.534267	61.3878
45	T cell	scCATCH	T cell	1	71.1256
45	T cell	SCINA	regulatory T cell	0.716291	71.6291
45	T cell	ClustifyR	lymphocyte	0.859592	79.0988
46	natural killer cell	Accordion	natural killer cell	1	83.0655
46	natural killer cell	SCINA	regulatory T cell	0.445975	43.1983
46	natural killer cell	ClustifyR	lymphocyte	0.643723	64.3677
47	natural killer cell	Accordion	natural killer cell	1	83.0655
47	natural killer cell	SCINA	regulatory T cell	0.445975	43.1983
47	natural killer cell	ClustifyR	mononuclear cell	0.554008	64.3677
48	cholangiocyte	Accordion	intrahepatic cholangiocyte	0.926235	92.6235
48	cholangiocyte	scType	cholangiocyte	1	100
48	cholangiocyte	scCATCH	stem cell	0.0136343	1.36343
48	cholangiocyte	SCINA	cholangiocyte	1	100
48	cholangiocyte	ClustifyR	intrahepatic cholangiocyte	0.926235	92.6235
49	T cell	Accordion	natural killer cell	0.582477	61.3878
49	T cell	SCINA	regulatory T cell	0.716291	71.6291
49	T cell	ClustifyR	lymphocyte	0.859592	79.0988
50	basophil	Accordion	basophil	1	100
50	basophil	scType	mast cell	0.440251	44.0251
50	basophil	scCATCH	stem cell	0.0146253	1.46253
50	basophil	SCINA	mast cell	0.440251	44.0251
50	basophil	ClustifyR	basophil	1	100
51	endothelial cell	Accordion	endothelial cell of vascular tree	0.969124	98.4562
51	endothelial cell	scType	endothelial cell	1	100
51	endothelial cell	scCATCH	endothelial cell	1	51.1007
51	endothelial cell	SCINA	endothelial cell	1	50.7245
51	endothelial cell	ClustifyR	endothelial cell of vascular tree	0.969124	78.422
52	natural killer cell	Accordion	CD4-positive, alpha-beta cytotoxic T cell	0.348031	83.0655
52	natural killer cell	scCATCH	cytotoxic T cell	0.348031	46.5254
52	natural killer cell	SCINA	CD4-positive, alpha-beta cytotoxic T cell	0.348031	43.1983
52	natural killer cell	ClustifyR	CD16-positive, CD56-dim natural killer cell, human	0.733276	64.3677
53	conventional dendritic cell	Accordion	dendritic cell	0.965577	97.7051
53	conventional dendritic cell	scCATCH	hepatocyte	0.0132902	1.32902
53	conventional dendritic cell	SCINA	conventional dendritic cell	1	82.7156
53	conventional dendritic cell	ClustifyR	CD11b-positive dendritic cell	0.908916	87.0192

## Sheet: Lung
seurat_clusters	original_celltype	tool	tool_annotation	CL_ontology_similarity	Annotation_performance(%)
0	macrophage	Accordion	macrophage	1	100
0	macrophage	scType	alveolar macrophage	0.73086	73.086
0	macrophage	scCATCH	epithelial cell	0.0259532	2.52217
0	macrophage	SCINA	macrophage	1	100
0	macrophage	ClustifyR	elicited macrophage	0.772356	77.2356
1	pulmonary alveolar type 2 cell	Accordion	epithelial cell of lung	0.853006	85.3006
1	pulmonary alveolar type 2 cell	scType	pulmonary alveolar type 2 cell	1	100
1	pulmonary alveolar type 2 cell	scCATCH	epithelial cell	0.353495	35.3495
1	pulmonary alveolar type 2 cell	SCINA	pulmonary alveolar epithelial cell	0.933066	93.3066
1	pulmonary alveolar type 2 cell	ClustifyR	immature Schwann cell	0.00911691	0.911691
10	fibroblast	Accordion	myofibroblast cell	0.55903	55.903
10	fibroblast	scType	fibroblast	1	100
10	fibroblast	scCATCH	myofibroblast cell	0.55903	55.903
10	fibroblast	SCINA	fibrocyte	0.565383	56.5383
10	fibroblast	ClustifyR	mesenchymal cell	0.0142596	1.42596
11	ciliated cell	Accordion	ciliated cell	1	100
11	ciliated cell	scCATCH	epithelial cell	0.021071	2.1071
11	ciliated cell	SCINA	capillary endothelial cell	0.0129808	1.29808
11	ciliated cell	ClustifyR	respiratory basal cell	0.0125638	1.25638
12	ciliated cell	Accordion	ciliated cell	1	100
12	ciliated cell	SCINA	capillary endothelial cell	0.0129808	1.29808
12	ciliated cell	ClustifyR	respiratory basal cell	0.0125638	1.25638
13	natural killer cell	Accordion	naive thymus-derived CD8-positive, alpha-beta T cell	0.348031	34.8031
13	natural killer cell	scCATCH	epithelial cell	0.0225089	2.25089
13	natural killer cell	SCINA	dendritic cell	0.429644	42.9644
13	natural killer cell	ClustifyR	cytotoxic T cell	0.348031	34.8031
14	mast cell	Accordion	B cell	0.329666	32.9666
14	mast cell	scCATCH	ionocyte	0.00982225	0.982225
14	mast cell	SCINA	lung perichondrial fibroblast	0.00936511	0.936511
14	mast cell	ClustifyR	immature Schwann cell	0.00936511	0.936511
15	basal cell	Accordion	pericyte	0.0126221	67.0874
15	basal cell	scCATCH	ionocyte	0.0110174	1.71003
15	basal cell	SCINA	basal cell	1	67.0149
15	basal cell	ClustifyR	immature Schwann cell	0.0104455	62.9638
2	secretory cell	Accordion	club cell	0.382189	38.2189
2	secretory cell	scType	respiratory goblet cell	0.0175686	1.75686
2	secretory cell	scCATCH	secretory cell	1	51.4556
2	secretory cell	SCINA	epithelial cell	0.0403485	2.72293
2	secretory cell	ClustifyR	respiratory basal cell	0.0175686	1.75686
3	capillary endothelial cell	Accordion	endothelial cell	0.750718	75.0718
3	capillary endothelial cell	scType	endothelial cell	0.750718	75.0718
3	capillary endothelial cell	scCATCH	endothelial cell	0.750718	75.0718
3	capillary endothelial cell	SCINA	endothelial cell	0.750718	75.0718
3	capillary endothelial cell	ClustifyR	lung microvascular endothelial cell	0.746932	74.6932
4	monocyte	Accordion	monocyte	1	100
4	monocyte	scType	alveolar macrophage	0.498911	49.8911
4	monocyte	scCATCH	epithelial cell	0.0213945	2.13945
4	monocyte	SCINA	lung perichondrial fibroblast	0.0107726	1.07726
4	monocyte	ClustifyR	CD1c-positive myeloid dendritic cell	0.445492	44.5492
5	T cell	Accordion	CD8-positive, alpha-beta T cell	0.753851	75.3851
5	T cell	SCINA	lung perichondrial fibroblast	0.0127838	1.27838
5	T cell	ClustifyR	basal cell of epithelium of trachea	0.0127838	1.27838
6	basal cell	Accordion	basal cell	1	67.0874
6	basal cell	scType	basal cell	1	100
6	basal cell	scCATCH	epithelial cell	0.0201418	1.71003
6	basal cell	SCINA	basal cell	1	67.0149
6	basal cell	ClustifyR	respiratory basal cell	0.939235	62.9638
7	basal cell	Accordion	basal cell	1	67.0874
7	basal cell	scType	basal cell	1	100
7	basal cell	scCATCH	epithelial cell	0.0201418	1.71003
7	basal cell	SCINA	lung perichondrial fibroblast	0.0104455	67.0149
7	basal cell	ClustifyR	respiratory basal cell	0.939235	62.9638
8	macrophage	Accordion	macrophage	1	100
8	macrophage	scType	alveolar macrophage	0.73086	73.086
8	macrophage	scCATCH	secretory cell	0.0244901	2.52217
8	macrophage	SCINA	macrophage	1	100
8	macrophage	ClustifyR	elicited macrophage	0.772356	77.2356
9	secretory cell	Accordion	club cell	0.382189	38.2189
9	secretory cell	scType	respiratory goblet cell	0.0175686	1.75686
9	secretory cell	scCATCH	progenitor cell	0.0291113	51.4556
9	secretory cell	SCINA	lung perichondrial fibroblast	0.0141101	2.72293
9	secretory cell	ClustifyR	respiratory basal cell	0.0175686	1.75686

## Sheet: Kidney
seurat_clusters	original_celltype	tool	tool_annotation	CL_ontology_similarity	Annotation_performance(%)
0	kidney epithelial cell	Accordion	epithelial cell of proximal tubule segment 1	0.63175	63.5501
0	kidney epithelial cell	SCINA	kidney loop of Henle thick ascending limb epithelial cell	0.697293	63.6007
1	kidney epithelial cell	Accordion	epithelial cell of proximal tubule segment 1	0.63175	63.5501
1	kidney epithelial cell	scType	epithelial cell of proximal tubule	0.768472	69.5962
1	kidney epithelial cell	SCINA	kidney loop of Henle thick ascending limb epithelial cell	0.697293	63.6007
10	kidney epithelial cell	Accordion	epithelial cell of proximal tubule	0.768472	63.5501
10	kidney epithelial cell	scType	epithelial cell of proximal tubule	0.768472	69.5962
10	kidney epithelial cell	SCINA	kidney loop of Henle thick ascending limb epithelial cell	0.697293	63.6007
11	kidney epithelial cell	Accordion	epithelial cell of proximal tubule segment 1	0.63175	63.5501
11	kidney epithelial cell	scType	epithelial cell of proximal tubule	0.768472	69.5962
11	kidney epithelial cell	SCINA	kidney loop of Henle thick ascending limb epithelial cell	0.697293	63.6007
12	CD8-positive, alpha-beta T cell	Accordion	innate lymphoid cell	0.490171	49.0171
12	CD8-positive, alpha-beta T cell	scCATCH	natural killer cell	0.465117	46.5117
12	CD8-positive, alpha-beta T cell	SCINA	mast cell	0.290656	29.0656
13	kidney epithelial cell	Accordion	epithelial cell of proximal tubule	0.768472	63.5501
13	kidney epithelial cell	scType	epithelial cell of proximal tubule	0.768472	69.5962
13	kidney epithelial cell	SCINA	kidney loop of Henle thick ascending limb epithelial cell	0.697293	63.6007
14	kidney epithelial cell	Accordion	epithelial cell of proximal tubule	0.768472	63.5501
14	kidney epithelial cell	SCINA	kidney loop of Henle thick ascending limb epithelial cell	0.697293	63.6007
15	kidney epithelial cell	Accordion	epithelial cell of proximal tubule segment 1	0.63175	63.5501
15	kidney epithelial cell	scType	epithelial cell of proximal tubule	0.768472	69.5962
15	kidney epithelial cell	SCINA	kidney loop of Henle thick ascending limb epithelial cell	0.697293	63.6007
16	macrophage	Accordion	macrophage	1	100
16	macrophage	scType	endothelial cell	0.019298	1.9298
16	macrophage	scCATCH	neutrophil	0.585202	58.5202
16	macrophage	SCINA	monocyte	0.658612	65.8612
17	B cell	Accordion	B cell	1	100
17	B cell	scCATCH	B cell	1	100
17	B cell	SCINA	mast cell	0.329666	32.9666
18	kidney epithelial cell	Accordion	epithelial cell of proximal tubule	0.768472	63.5501
18	kidney epithelial cell	scType	epithelial cell of proximal tubule	0.768472	69.5962
18	kidney epithelial cell	SCINA	kidney loop of Henle thick ascending limb epithelial cell	0.697293	63.6007
19	kidney epithelial cell	Accordion	epithelial cell of proximal tubule	0.768472	63.5501
19	kidney epithelial cell	scType	epithelial cell of proximal tubule	0.768472	69.5962
19	kidney epithelial cell	SCINA	kidney loop of Henle thick ascending limb epithelial cell	0.697293	63.6007
2	kidney epithelial cell	Accordion	epithelial cell of proximal tubule	0.768472	63.5501
2	kidney epithelial cell	scType	epithelial cell of proximal tubule	0.768472	69.5962
2	kidney epithelial cell	SCINA	kidney loop of Henle thick ascending limb epithelial cell	0.697293	63.6007
20	kidney epithelial cell	Accordion	endothelial cell	0.0196084	63.5501
20	kidney epithelial cell	scType	endothelial cell	0.0196084	69.5962
20	kidney epithelial cell	scCATCH	epithelial cell	0.596174	30.7877
20	kidney epithelial cell	SCINA	endothelial cell	0.0196084	63.6007
21	kidney epithelial cell	Accordion	epithelial cell of proximal tubule	0.768472	63.5501
21	kidney epithelial cell	scType	epithelial cell of proximal tubule	0.768472	69.5962
21	kidney epithelial cell	SCINA	kidney loop of Henle thick ascending limb epithelial cell	0.697293	63.6007
22	kidney epithelial cell	Accordion	epithelial cell of proximal tubule	0.768472	63.5501
22	kidney epithelial cell	scType	epithelial cell of proximal tubule	0.768472	69.5962
22	kidney epithelial cell	SCINA	kidney loop of Henle thick ascending limb epithelial cell	0.697293	63.6007
23	kidney epithelial cell	Accordion	T cell	0.0211123	63.5501
23	kidney epithelial cell	SCINA	kidney loop of Henle thick ascending limb epithelial cell	0.697293	63.6007
24	kidney epithelial cell	Accordion	epithelial cell of proximal tubule	0.768472	63.5501
24	kidney epithelial cell	scType	epithelial cell of proximal tubule	0.768472	69.5962
24	kidney epithelial cell	SCINA	kidney loop of Henle thick ascending limb epithelial cell	0.697293	63.6007
25	B cell	Accordion	B cell	1	100
25	B cell	scCATCH	B cell	1	100
25	B cell	SCINA	mast cell	0.329666	32.9666
26	kidney epithelial cell	Accordion	neural cell	0.026687	63.5501
26	kidney epithelial cell	scType	endothelial cell	0.0196084	69.5962
26	kidney epithelial cell	scCATCH	B cell	0.0195798	30.7877
26	kidney epithelial cell	SCINA	neural cell	0.026687	63.6007
27	kidney epithelial cell	Accordion	epithelial cell of proximal tubule	0.768472	63.5501
27	kidney epithelial cell	scType	kidney loop of Henle epithelial cell	0.815998	69.5962
3	kidney epithelial cell	Accordion	epithelial cell of proximal tubule	0.768472	63.5501
3	kidney epithelial cell	scType	epithelial cell of proximal tubule	0.768472	69.5962
3	kidney epithelial cell	SCINA	kidney loop of Henle thick ascending limb epithelial cell	0.697293	63.6007
4	B cell	Accordion	B cell	1	100
4	B cell	SCINA	mast cell	0.329666	32.9666
5	kidney epithelial cell	Accordion	epithelial cell of proximal tubule segment 1	0.63175	63.5501
5	kidney epithelial cell	scType	epithelial cell of proximal tubule	0.768472	69.5962
5	kidney epithelial cell	SCINA	kidney loop of Henle thick ascending limb epithelial cell	0.697293	63.6007
6	kidney epithelial cell	Accordion	epithelial cell of proximal tubule	0.768472	63.5501
6	kidney epithelial cell	scType	epithelial cell of proximal tubule	0.768472	69.5962
6	kidney epithelial cell	SCINA	kidney loop of Henle thick ascending limb epithelial cell	0.697293	63.6007
7	kidney epithelial cell	Accordion	epithelial cell of proximal tubule	0.768472	63.5501
7	kidney epithelial cell	scType	epithelial cell of proximal tubule	0.768472	69.5962
7	kidney epithelial cell	SCINA	kidney loop of Henle thick ascending limb epithelial cell	0.697293	63.6007
8	kidney epithelial cell	Accordion	epithelial cell of proximal tubule	0.768472	63.5501
8	kidney epithelial cell	scType	epithelial cell of proximal tubule	0.768472	69.5962
8	kidney epithelial cell	SCINA	kidney loop of Henle thick ascending limb epithelial cell	0.697293	63.6007
9	kidney epithelial cell	Accordion	epithelial cell of proximal tubule segment 1	0.63175	63.5501
9	kidney epithelial cell	scType	epithelial cell of proximal tubule	0.768472	69.5962
9	kidney epithelial cell	SCINA	kidney loop of Henle thick ascending limb epithelial cell	0.697293	63.6007

## Sheet: Merfish_mouse_brain
seurat_clusters	original_celltype	tool	tool_annotation	CL_ontology_similarity	Annotation_performance(%)
0	oligodendrocyte	Accordion	oligodendrocyte	1	100
0	oligodendrocyte	scType	oligodendrocyte	1	100
0	oligodendrocyte	SCINA	spiral ganglion neuron	0.216125	21.6125
0	oligodendrocyte	ClustifyR	neural crest cell	0.0107322	1.07322
1	endothelial cell	Accordion	blood vessel endothelial cell	0.946724	94.6724
1	endothelial cell	scCATCH	endothelial cell	1	100
1	endothelial cell	SCINA	endothelial cell	1	100
1	endothelial cell	ClustifyR	epithelial cell	0.0279563	2.79563
10	pvalb GABAergic cortical interneuron	Accordion	interneuron	0.585007	58.5007
10	pvalb GABAergic cortical interneuron	scType	GABAergic neuron	0.67488	67.488
10	pvalb GABAergic cortical interneuron	scCATCH	spiral ganglion neuron	0.242687	24.2687
10	pvalb GABAergic cortical interneuron	ClustifyR	leptomeningeal cell	0.200605	20.0605
11	glutamatergic neuron	Accordion	L5 extratelencephalic projecting glutamatergic cortical neuron	0.753134	57.4855
11	glutamatergic neuron	scType	glutamatergic neuron	1	62.6188
11	glutamatergic neuron	SCINA	basket cell	0.390926	47.3387
12	vascular leptomeningeal cell	Accordion	fibroblast	0.657564	65.7564
12	vascular leptomeningeal cell	scType	microglial cell	0.216125	21.6125
12	vascular leptomeningeal cell	scCATCH	astrocyte	0.247334	24.7334
12	vascular leptomeningeal cell	SCINA	hypendymal cell	0.200605	20.0605
12	vascular leptomeningeal cell	ClustifyR	arachnoid barrier cell	0.864078	86.4078
13	hippocampal neuron	Accordion	hippocampal neuron	1	100
13	hippocampal neuron	scType	neuroblast (sensu Vertebrata)	0.0116381	1.16381
13	hippocampal neuron	SCINA	L2/3 intratelencephalic projecting glutamatergic neuron	0.542003	54.2003
14	L6 corticothalamic-projecting glutamatergic cortical neuron	Accordion	pyramidal neuron	0.281224	28.1224
14	L6 corticothalamic-projecting glutamatergic cortical neuron	scType	glutamatergic neuron	0.678258	67.8258
15	pericyte	Accordion	pericyte	1	100
15	pericyte	scType	endothelial cell	0.0153026	1.53026
15	pericyte	scCATCH	pericyte	1	100
15	pericyte	ClustifyR	perivascular cell	0.861377	86.1377
16	GABAergic neuron	Accordion	neural cell	0.58415	46.8259
16	GABAergic neuron	scType	GABAergic neuron	1	80.276
16	GABAergic neuron	scCATCH	type 1 spiral ganglion neuron	0.294163	24.9015
16	GABAergic neuron	ClustifyR	medium spiny neuron	0.812934	56.8769
17	L5 intratelencephalic projecting glutamatergic neuron	Accordion	L5 extratelencephalic projecting glutamatergic cortical neuron	0.554893	61.6576
17	L5 intratelencephalic projecting glutamatergic neuron	scType	glutamatergic neuron	0.678258	67.8258
18	glutamatergic neuron	Accordion	Cajal-Retzius cell	0.293457	57.4855
18	glutamatergic neuron	scType	cholinergic neuron	0.421131	62.6188
18	glutamatergic neuron	scCATCH	type 1 spiral ganglion neuron	0.293457	30.1029
18	glutamatergic neuron	SCINA	hypendymal cell	0.261339	47.3387
18	glutamatergic neuron	ClustifyR	trigeminal neuron	0.323744	33.5852
19	L2/3 intratelencephalic projecting glutamatergic neuron	Accordion	pyramidal neuron	0.281224	28.1224
19	L2/3 intratelencephalic projecting glutamatergic neuron	scType	glutamatergic neuron	0.678258	67.8258
19	L2/3 intratelencephalic projecting glutamatergic neuron	scCATCH	type 2 spiral ganglion neuron	0.22526	22.526
19	L2/3 intratelencephalic projecting glutamatergic neuron	SCINA	L2/3 intratelencephalic projecting glutamatergic neuron	1	100
2	astrocyte	Accordion	astrocyte	1	100
2	astrocyte	scType	astrocyte	1	100
2	astrocyte	scCATCH	astrocyte	1	100
2	astrocyte	SCINA	astrocyte	1	62.7844
2	astrocyte	ClustifyR	arachnoid barrier cell	0.234248	23.4248
20	smooth muscle cell	Accordion	smooth muscle cell	1	100
20	smooth muscle cell	scType	microglial cell	0.0128957	1.28957
20	smooth muscle cell	scCATCH	mural cell	0.0151501	1.51501
20	smooth muscle cell	SCINA	vascular leptomeningeal cell (Mmus)	0.0117066	1.17066
20	smooth muscle cell	ClustifyR	perivascular cell	0.0169567	1.69567
21	pyramidal neuron	Accordion	pyramidal neuron	1	100
21	pyramidal neuron	scType	serotonergic neuron	0.281224	33.8694
21	pyramidal neuron	scCATCH	type 1 spiral ganglion neuron	0.266169	27.8508
21	pyramidal neuron	SCINA	L2/3 intratelencephalic projecting glutamatergic neuron	0.281224	28.1224
22	ependymal cell	Accordion	ependymal cell	1	100
22	ependymal cell	scType	astrocyte	0.0112406	1.12406
22	ependymal cell	scCATCH	neural stem cell	0.0100254	1.00254
22	ependymal cell	SCINA	spiral ganglion neuron	0.00982225	0.982225
22	ependymal cell	ClustifyR	arachnoid barrier cell	0.00911691	0.911691
23	GABAergic neuron	Accordion	neuroblast (sensu Vertebrata)	0.0138017	46.8259
23	GABAergic neuron	scType	GABAergic neuron	1	80.276
23	GABAergic neuron	scCATCH	type 1 spiral ganglion neuron	0.294163	24.9015
23	GABAergic neuron	SCINA	neural cell	0.58415	45.4377
23	GABAergic neuron	ClustifyR	medium spiny neuron	0.812934	56.8769
24	glutamatergic neuron	Accordion	glutamatergic neuron	1	57.4855
24	glutamatergic neuron	SCINA	basket cell	0.390926	47.3387
24	glutamatergic neuron	ClustifyR	medial ganglionic eminence derived interneuron	0.311865	33.5852
25	pyramidal neuron	Accordion	pyramidal neuron	1	100
25	pyramidal neuron	scType	glutamatergic neuron	0.396164	33.8694
25	pyramidal neuron	scCATCH	spiral ganglion neuron	0.290848	27.8508
26	glutamatergic neuron	Accordion	L5/6 near-projecting glutamatergic neuron	0.678258	57.4855
26	glutamatergic neuron	ClustifyR	pyramidal neuron	0.396164	33.5852
27	choroid plexus epithelial cell	Accordion	hypendymal cell	0.43314	43.314
27	choroid plexus epithelial cell	scType	endothelial cell	0.0122164	1.22164
27	choroid plexus epithelial cell	scCATCH	Schwann cell	0.213386	21.3386
27	choroid plexus epithelial cell	SCINA	VIP GABAergic cortical interneuron	0.216125	21.6125
27	choroid plexus epithelial cell	ClustifyR	mature astrocyte	0.19191	19.191
28	tanycyte	Accordion	tanycyte	1	100
28	tanycyte	scType	tanycyte	1	100
28	tanycyte	scCATCH	olfactory ensheathing cell	0.51849	51.849
28	tanycyte	ClustifyR	medial ganglionic eminence derived interneuron	0.200605	20.0605
29	glutamatergic neuron	Accordion	L2/3 intratelencephalic projecting glutamatergic neuron of the primary motor cortex	0.638225	57.4855
29	glutamatergic neuron	scType	dopaminergic neuron	0.354905	62.6188
29	glutamatergic neuron	scCATCH	spiral ganglion neuron	0.323744	30.1029
3	astrocyte	Accordion	astrocyte	1	100
3	astrocyte	scType	astrocyte	1	100
3	astrocyte	scCATCH	astrocyte	1	100
3	astrocyte	SCINA	spiral ganglion neuron	0.255689	62.7844
3	astrocyte	ClustifyR	arachnoid barrier cell	0.234248	23.4248
30	oligodendrocyte	Accordion	oligodendrocyte	1	100
30	oligodendrocyte	scType	oligodendrocyte	1	100
30	oligodendrocyte	SCINA	spiral ganglion neuron	0.216125	21.6125
30	oligodendrocyte	ClustifyR	neural crest cell	0.0107322	1.07322
31	L5 intratelencephalic projecting glutamatergic neuron	Accordion	glutamatergic neuron	0.678258	61.6576
31	L5 intratelencephalic projecting glutamatergic neuron	scType	glutamatergic neuron	0.678258	67.8258
31	L5 intratelencephalic projecting glutamatergic neuron	scCATCH	spiral ganglion neuron	0.242687	24.2687
32	GABAergic neuron	Accordion	inhibitory interneuron	0.449179	46.8259
32	GABAergic neuron	scType	GABAergic neuron	1	80.276
32	GABAergic neuron	scCATCH	type 1 spiral ganglion neuron	0.294163	24.9015
32	GABAergic neuron	SCINA	spiral ganglion neuron	0.324603	45.4377
32	GABAergic neuron	ClustifyR	trigeminal neuron	0.324603	56.8769
33	GABAergic neuron	Accordion	Cajal-Retzius cell	0.294163	46.8259
33	GABAergic neuron	scType	neuroblast (sensu Vertebrata)	0.0138017	80.276
33	GABAergic neuron	scCATCH	astrocyte	0.347768	24.9015
34	glutamatergic neuron	Accordion	precursor cell	0.0226839	57.4855
34	glutamatergic neuron	scType	dopaminergic neuron	0.354905	62.6188
34	glutamatergic neuron	scCATCH	type 2 spiral ganglion neuron	0.293457	30.1029
34	glutamatergic neuron	SCINA	spiral ganglion neuron	0.323744	47.3387
34	glutamatergic neuron	ClustifyR	trigeminal neuron	0.323744	33.5852
4	GABAergic neuron	Accordion	GABAergic neuron	1	46.8259
4	GABAergic neuron	scType	GABAergic neuron	1	80.276
4	GABAergic neuron	scCATCH	pericyte	0.014818	24.9015
4	GABAergic neuron	ClustifyR	trigeminal neuron	0.324603	56.8769
5	microglial cell	Accordion	microglial cell	1	100
5	microglial cell	scType	microglial cell	1	100
5	microglial cell	scCATCH	microglial cell	1	100
5	microglial cell	SCINA	microglial cell	1	100
6	oligodendrocyte precursor cell	Accordion	oligodendrocyte precursor cell	1	100
6	oligodendrocyte precursor cell	scType	oligodendrocyte precursor cell	1	100
6	oligodendrocyte precursor cell	scCATCH	oligodendrocyte precursor cell	1	100
6	oligodendrocyte precursor cell	ClustifyR	neural crest cell	0.350822	35.0822
7	L2/3 intratelencephalic projecting glutamatergic neuron	Accordion	pyramidal neuron	0.281224	28.1224
7	L2/3 intratelencephalic projecting glutamatergic neuron	scType	glutamatergic neuron	0.678258	67.8258
7	L2/3 intratelencephalic projecting glutamatergic neuron	ClustifyR	neurogliaform cell	0.242687	24.2687
8	glutamatergic neuron	Accordion	L2/3 intratelencephalic projecting glutamatergic neuron of the primary motor cortex	0.638225	57.4855
8	glutamatergic neuron	scType	glutamatergic neuron	1	62.6188
8	glutamatergic neuron	scCATCH	type 1 spiral ganglion neuron	0.293457	30.1029
8	glutamatergic neuron	SCINA	glutamatergic neuron	1	47.3387
8	glutamatergic neuron	ClustifyR	trigeminal neuron	0.323744	33.5852
9	L4/5 intratelencephalic projecting glutamatergic neuron	Accordion	pyramidal neuron	0.281224	28.1224
9	L4/5 intratelencephalic projecting glutamatergic neuron	scType	glutamatergic neuron	0.678258	67.8258
9	L4/5 intratelencephalic projecting glutamatergic neuron	scCATCH	spiral ganglion neuron	0.242687	24.2687
9	L4/5 intratelencephalic projecting glutamatergic neuron	SCINA	L6 intratelencephalic projecting glutamatergic neuron	0.763131	76.3131
