# Supplementary material for: Cell Marker Accordion: interpretable single-cell and spatial omics annotation in health and disease
Source: Nat Commun. 2025 Jul 7;16:5399. doi: 10.1038/s41467-025-60900-4 (PMC12234662; doi:10.1038/s41467-025-60900-4)
Supplement: Supplementary file 6 — Supplementary Dataset 4 [file 41467_2025_60900_MOESM6_ESM.xlsx]

## Sheet: Published_datasets
Dataset	Platform	Species	Tissue	Condition	Number of cells raw	Number of cells used	Analysis from raw counts	Filters	Sample_integration	Clusters_resolution	Original cell type (metadata)	Files analyzed	Geo/Resource	Zenodo_file_name
Oetjen et al., 2018	10x	Human	Bone marrow	Healthy	90653	71391	yes	percent.mt < 5; nFeature_RNA > 200; nFeature < 2000	RPCA	0.5		GSE120221_RAW.tar	GSE120221	Oetjen_bone_marrow
Zheng et al., 2017	10x	Human	PBMC	Healthy	94655	93456	yes	percent.mt < 5; nFeature_RNA > 200; nFeature < 2000		0.5	derived from FACS	http://support.10xgenomics.com/single-cell/datasets	http://support.10xgenomics.com/single-cell/datasets	Zheng_blood
Stuart et al., 2019	10x	Human	Bone marrow	Healthy	33454	30602	yes	filtered out ADT clusters 14 and 15 (unknown populations)		ADT=0.2; RNA=1	derived from ADT expression	GSM3681518_MNC_RNA_counts.tsv.gz; GSM3681519_MNC_ADT_counts.tsv.gz	GSE128639	Stuart_citeseq_bone_marrow
Triana et al., 2021	Smart-seq2	Human	Bone marrow	Healthy	13165	13159	no	filtered out "Doublets" and "Triplets"		already present (column: RNA_snn_res.1)	column: Prediction_Healthy	WTA_projected.rds	https://figshare.com/projects/Single-cell_proteo-genomic_reference_maps_of_the_human_hematopoietic_system/94469	Triana_abseq_bone_marrow
Census of Immune Cells (https://www.ebi.ac.uk/gxa/sc/experiments/E-HCAD-4)	10x	Human	Immune cells from bone marrow and umbilical cord blood	Healthy	596816	136253	no	Ensembl ID to gene name conversion (Ensembl release 110); random subsampling of 149204 cells		0.5	column: Factor Value[inferred cell type - ontology labels] (cell ontology based)	Normalised counts files (MatrixMarket archive)	https://www.ebi.ac.uk/gxa/sc/experiments/E-HCAD-4	Census_immune
The Tabula Sapiens Consortium et al., 2022	10x	Human	Pancreas	Healthy	14140	14140	no	Ensembl ID to gene name conversion (Ensembl release 110)		0.5	column: cell_type (cell ontology based)	TabulaSapiens.rds	https://cellxgene.cziscience.com/collections/e5f58829-1a66-40b5-a624-9046778e74f5	TS_pancreas
Liver Cell Atlas; Guilliams et al., 2022; Habenicht et al., 2022	10x	Human	Liver	Healthy	272867	16579	no	random subsampling of 27287 cells; nFeature_RNA > 200		already present (column: cluster)	column: annot	rawData_human (All liver cells); annot_humanAll.csv	https://www.livercellatlas.org/download.php	LCA_liver
Sikkema et al., 2023	10x	Human	Lung	Healthy	584944	15000	no	Ensembl ID to gene name conversion (Ensembl release 110); random subsampling of 15000 cells		0.5	column: ann_level_3	lung_atlas.rds	https://cellxgene.cziscience.com/collections/6f6d381a-7701-4781-935c-db10d30de293	Sikkema_lung
The Tabula Sapiens Consortium et al., 2022	10x	Human	Kidney	Healthy	11376	11374	no	Ensembl ID to gene name conversion (Ensembl release 110); filter out clusters with only 1 cell		0.5	column: cell_type (cell ontology based)	TabulaSapiens_kidney.rds	https://cellxgene.cziscience.com/collections/e5f58829-1a66-40b5-a624-9046778e74f5	TS_kidney
Zhang et al., 2023	MERFISH	Mouse	Brain	Healthy	4200000	37068	yes	only cells in cell_metadata_Zhuang-ABCA-1.080.csv were considered		0.5	column: subclass	Zhuang-ABCA-1-raw.h5ad; cell_metadata_Zhuang-ABCA-1.080.csv; gene.csv	https://alleninstitute.github.io/abc_atlas_access/descriptions/Zhuang-ABCA-1.html	Zhang_merfish_brain
van Galen et al., 2019	Seq-Well	Human	Bone marrow	Healthy and acute myeloid leukemia	33955	23221	yes	D0 and BM+ samples with more than 100 cells; percent.mt < 5; nFeature_RNA > 200; nFeature < 2000	RPCA (k.weight=90)	0.5		GSE116256_RAW.tar	GSE116256	vanGalen_AML
Pei et al., 2023	10x	Human	Bone marrow	Healthy and acute myeloid leukemia	2394	2381	yes	Sample Pt-69_Dx and Pt-69_Rl; percent.mt < 3; nFeature_RNA > 200; nFeature < 6000	RPCA	0.5		GSE232559_rna_normalized_counts.mtx.gz; GSE232559_cell_barcodes.tsv.gz; GSE232559_rna_normalized_counts_features.tsv.gz; GSE232559_cell_metadata.tsv.gz"	GSE232559	Pei_AML
Ledergor et al., 2018	MARS-seq	Human	Bone marrow	Healthy and multiple myeloma	31872	11977	yes	group: control donor; group: patient with plasma cell neoplasms (untreated, not circulating); percent.mt < 25; nFeature_RNA > 200; nFeature < 2000	RPCA	0.5		GSE117156_RAW.tar	GSE117156	Ledergor_MM
Abdelfattah et al., 2022	10x	Human	Brain	Glioblastoma	201986	38919	yes	percent.mt < 3; nFeature_RNA > 500; nFeature < 6000, random subsampling of 38919 cells	RPCA (k.weight=90)	0.3		Processed_genes.tsv.gz; Processed_matrix.mtx.gz; Processed_barcodes.tsv.gz	GSE182109; https://singlecell.broadinstitute.org/single_cell/study/SCP1985/single-cell-analysis-of-human-glioma-and-immune-cells-identifies-s100a4-as-an-immunotherapy-target-gse182109#study-download	Abdelfattah_gbm
Kim et al., 2020	10x	Human	Lung	Lung adenocarcinoma	208506	57222	yes	Sample Origin "tLung" and "tL/B"	RPCA (k.weight=60)	0.8	column: Cell_subtype	GSE131907_Lung_Cancer_normalized_log2TPM_matrix.rds.gz; GSE131907_Lung_Cancer_cell_annotation.txt.gz	GSE131907	Kim_LUAD
Cheng et al., 2019	10x	Mouse	Bone marrow (lineage-/cKit+ cells)	WT and Mettl3 KO	24693	24324	yes	percent.mt < 10; nFeature_RNA > 200; nFeature < 5000	RPCA	0.5		GSE132357_Chromium10X_UMItab.csv.gz	GSE132357	Cheng_Mettl3KO
Sturgess at al., 2023	10x	Mouse	Bone marrow (lineage-/cKit+ cells)	Vehicle and STM2457 treatment	344386	53576	yes	percent.mt < 5; nFeature_RNA > 1200; nFeature < 5000	RPCA	0.5		GSE228562_RAW.tar	GSE228562	Sturgess_STM2457

## Sheet: Zheng et al., 2017
original_celltype_FACS	original_celltype_ontology
CD14+_monocyte	CD14-positive monocyte
CD34+_cell	hematopoietic stem cell
CD4+_CD45RA+_CD25-_naive_T_cell	naive thymus-derived CD4-positive, alpha-beta T cell
CD4+_CD25+_regulatory_T_cell	CD4-positive, CD25-positive, alpha-beta regulatory T cell
CD8+_cytotoxic_T_cell	CD8-positive, alpha-beta cytotoxic T cell
CD19+_B_cell	B cell
CD8+_CD45RA+_naive_cytotoxic_T_cell	naive thymus-derived CD8-positive, alpha-beta T cell
CD4+_CD45RO+_memory_T_cell	effector memory CD4-positive, alpha-beta T cell
CD56+_natural_killer_cell	CD16-negative, CD56-bright natural killer cell, human

## Sheet: Stuart et al., 2019
ADT_cluster	Protein_markers	original_celltype_ontology
0	CD11c, CD14	CD14-positive monocyte
1	CD4, CD27, CD278, CD28, CD3	naive thymus-derived CD4-positive, alpha-beta T cell
2	CD8a, CD27, CD45RA, CD278, CD28, CD127, CD3	naive thymus-derived CD8-positive, alpha-beta T cell
3	CD45RO, CD25, CD4, CD278, CD28, CD127	effector memory CD4-positive, alpha-beta T cell
4	CD197, CD79b, CD19, CD45RA, CD25	naive B cell
5	CD34, CD197	hematopoietic stem cell
6	CD57, CD8a	effector memory CD8-positive, alpha-beta T cell
7	CD45RA, CD16, CD56	natural killer cell
8	HLA.DR, CD11c	dendritic cell
9	CD161, CD3, CD127	mature NK T cell
10	CD11c, CD16, CD11a	CD14-low, CD16-positive monocyte
11	CD19, CD38	germinal center B cell
12	CD123, HLA.DR	plasmacytoid dendritic cell
13	CD69, CD8a	effector CD8-positive, alpha-beta T cell
14	CD14, CD79b	NA
15	CD19, CD79b	NA

## Sheet: Triana et al., 2021
original_celltype_abseq(Prediction_Healthy)	original_celltype_ontology
Plasma cells	plasma cell
Conventional dendritic cells (cDCs)	conventional dendritic cell
Eosinophil / Basophil progenitors	basophil mast progenitor cell
Multipotent progenitors (MPPs)	hematopoietic multipotent progenitor cell
Mature naive B cells	mature B cell
Immature B cells	immature B cell
Early MPPs	hematopoietic multipotent progenitor cell
pro-B cells	pro-B cell
Early EMP	myeloid lineage restricted progenitor cell
Myelocyte	myelocyte
Early GMP	granulocyte monocyte progenitor cell
Promyelocytes / GMPs	granulocyte monocyte progenitor cell
Naive CD4 T cells	naive thymus-derived CD4-positive, alpha-beta T cell
Megakaryocyte progenitors	megakaryocyte progenitor cell
Metaphase MPPs	hematopoietic multipotent progenitor cell
Effector / memory CD4 T cells	CD4-positive, alpha-beta T cell
pDC progenitors	common dendritic progenitor
Class-switched memory B cells	memory B cell
NK cells	natural killer cell
Plasmacytoid dendritic cells (pDCs)	plasmacytoid dendritic cell
Effector / memory CD8 T cells	effector CD8-positive, alpha-beta T cell
Central memory CD8 T cells	CD8-positive, alpha-beta T cell
Monocytes	monocyte
Naive CD8 T cells	naive thymus-derived CD8-positive, alpha-beta T cell
Transitional (T2) B cells	transitional stage B cell
Unswitched memory B cells	memory B cell
Neutrophils	neutrophil
Transitional (T1) B cells	transitional stage B cell
Gamma delta T cells	gamma-delta T cell

## Sheet: Liver Cell Atlas
original_celltype (annot)	original_celltype_ontology
T cells	T cell
B cells	B cell
Cholangiocytes	cholangiocyte
Resident NK	natural killer cell
Neutrophils	neutrophil
Macrophages	macrophage
Mono+mono derived cells	monocyte
Endothelial cells	endothelial cell
Hepatocytes	hepatocyte
Circulating NK/NKT	natural killer cell
cDC2s	conventional dendritic cell
cDC1s	conventional dendritic cell
Fibroblasts	fibroblast
pDCs	plasmacytoid dendritic cell
Basophils	basophil
Plasma cells	plasma cel
Mig.cDCs	conventional dendritic cell

## Sheet: Sikkema et al., 2023
original_celltype (ann_level_3)	original_celltype_ontology
Macrophages	macrophage
Multiciliated lineage	ciliated cell
EC capillary	capillary endothelial cell
Basal	basal cell
AT2	pulmonary alveolar type 2 cell
Innate lymphoid cell NK	natural killer cell
Fibroblasts	fibroblast
Secretory	secretory cell
Monocytes	monocyte
Mast cells	mast cell
T cell lineage	T cell

## Sheet: Zhang et al., 2023
original_celltype (subclass)	original_celltype_ontology
006 L4/5 IT CTX Glut	L4/5 intratelencephalic projecting glutamatergic neuron
030 L6 CT CTX Glut	L6 corticothalamic-projecting glutamatergic cortical neuron
005 L5 IT CTX Glut	L5 intratelencephalic projecting glutamatergic neuron
009 L2/3 IT PIR-ENTl Glut	L2/3 intratelencephalic projecting glutamatergic neuron
052 Pvalb Gaba	pvalb GABAergic cortical interneuron
020 L2/3 IT RSP Glut	L2/3 intratelencephalic projecting glutamatergic neuron
001 CLA-EPd-CTX Car3 Glut	glutamatergic neuron
047 Sncg Gaba	sncg GABAergic cortical interneuron
029 L6b CTX Glut	L6b glutamatergic cortical neuron
022 L5 ET CTX Glut	L5 extratelencephalic projecting glutamatergic neuron
002 IT EP-CLA Glut	intratelencephalic-projecting glutamatergic cortical neuron
014 LA-BLA-BMA-PA Glut	glutamatergic neuron
010 IT AON-TT-DP Glut	intratelencephalic-projecting glutamatergic cortical neuron
016 CA1-ProS Glut	pyramidal neuron
025 CA2-FC-IG Glut	pyramidal neuron
038 DG-PIR Ex IMN	hippocampal neuron
017 CA3 Glut	pyramidal neuron
021 L4 RSP-ACA Glut	L4 intratelencephalic projecting glutamatergic cortical neuron
027 L6b EPd Glut	L6b glutamatergic cortical neuron
028 L6b/CT ENT Glut	L6b glutamatergic cortical neuron
003 L5/6 IT TPE-ENT Glut	L5/6 intratelencephalic projecting glutamatergic cortical neuron
004 L6 IT CTX Glut	L6 intratelencephalic projecting glutamatergic neuron
046 Vip Gaba	VIP GABAergic cortical interneuron
049 Lamp5 Gaba	lamp5 GABAergic cortical interneuron
032 L5 NP CTX Glut	L5 intratelencephalic projecting glutamatergic neuron
151 TH Prkcd Grin2c Glut	glutamatergic neuron
007 L2/3 IT CTX Glut	L2/3 intratelencephalic projecting glutamatergic neuron
053 Sst Gaba	sst GABAergic cortical interneuron
145 MH Tac2 Glut	glutamatergic neuron
146 LH Pou4f1 Sox1 Glut	glutamatergic neuron
149 PVT-PT Ntrk1 Glut	glutamatergic neuron
150 CM-IAD-CL-PCN Sema5b Glut	glutamatergic neuron
128 VMH Fezf1 Glut	glutamatergic neuron
155 PRC-PAG Pax6 Glut	glutamatergic neuron
148 AV Col27a1 Glut	glutamatergic neuron
326 OPC NN	oligodendrocyte precursor cell
105 TMd-DMH Foxd2 Gaba	GABAergic neuron
095 DMH Prdm13 Gaba	GABAergic neuron
064 STR-PAL Chst9 Gaba	GABAergic neuron
063 STR D1 Sema5a Gaba	GABAergic neuron
039 OB Meis2 Thsd7b Gaba	GABAergic neuron
062 STR D2 Gaba	GABAergic neuron
048 RHP-COA Ndnf Gaba	GABAergic neuron
056 Sst Chodl Gaba	GABAergic neuron
012 MEA Slc17a7 Glut	glutamatergic neuron
057 NDB-SI-MA-STRv Lhx8 Gaba	GABAergic neuron
079 CEA-BST Six3 Cyp26b1 Gaba	GABAergic neuron
323 Ependymal NN	ependymal cell
104 TU-ARH Otp Six6 Gaba	GABAergic neuron
093 RT-ZI Gnb3 Gaba	GABAergic neuron
082 CEA-BST Ebf1 Pdyn Gaba	GABAergic neuron
073 MEA-BST Sox6 Gaba	GABAergic neuron
068 LSX Otx2 Gaba	GABAergic neuron
069 LSX Nkx2-1 Gaba	GABAergic neuron
107 DMH Hmx2 Gaba	GABAergic neuron
123 DMH Nkx2-4 Glut	glutamatergic neuron
108 ARH-PVp Tbx3 Gaba	GABAergic neuron
075 MEA-BST Lhx6 Nr2e1 Gaba	GABAergic neuron
106 PVpo-VMPO-MPN Hmx2 Gaba	GABAergic neuron
077 CEA-BST Gal Avp Gaba	GABAergic neuron
080 CEA-AAA-BST Six3 Sp9 Gaba	GABAergic neuron
083 CEA-BST Rai14 Pdyn Crh Gaba	GABAergic neuron
085 SI-MPO-LPO Lhx8 Gaba	GABAergic neuron
059 GPe-SI Sox6 Cyp26b1 Gaba	GABAergic neuron
065 IA Mgp Gaba	GABAergic neuron
152 RE-Xi Nox4 Glut	glutamatergic neuron
141 PH-SUM Foxa1 Glut	glutamatergic neuron
213 SCsg Gabrr2 Gaba	GABAergic neuron
154 PF Fzd5 Glut	glutamatergic neuron
262 Pineal Crx Glut	glutamatergic neuron
036 HPF CR Glut	glutamatergic neuron
129 VMH Nr5a1 Glut	glutamatergic neuron
114 COAa-PAA-MEA Barhl2 Glut	glutamatergic neuron
143 MM-ant Foxb1 Glut	glutamatergic neuron
074 MEA-BST Lhx6 Sp9 Gaba	GABAergic neuron
026 NLOT Rho Glut	glutamatergic neuron
134 PH-ant-LHA Otp Bsx Glut	glutamatergic neuron
133 PVH-SO-PVa Otp Glut	glutamatergic neuron
102 DMH-LHA Gsx1 Gaba	GABAergic neuron
099 SBPV-PVa Six6 Satb2 Gaba	GABAergic neuron
121 MEA-BST Otp Zic2 Glut	glutamatergic neuron
090 BST-MPN Six3 Nrgn Gaba	GABAergic neuron
119 SI-MA-LPO-LHA Skor1 Glut	glutamatergic neuron
097 PVHd-SBPV Six3 Prox1 Gaba	GABAergic neuron
137 PH-an Pitx2 Glut	glutamatergic neuron
127 DMH-LHA Vgll2 Glut	glutamatergic neuron
092 TMv-PMv Tbx3 Hist-Gaba	GABAergic neuron
131 LHA-AHN-PVH Otp Trh Glut	glutamatergic neuron
125 DMH Hmx2 Glut	glutamatergic neuron
091 ARH-PVi Six6 Dopa-Gaba	GABAergic neuron
126 ARH-PVp Tbx3 Glut	glutamatergic neuron
167 PRC-PAG Tcf7l2 Irx2 Glut	glutamatergic neuron
184 PAG Tcf24 Glut	glutamatergic neuron
139 PH-LHA Foxb1 Glut	glutamatergic neuron
130 LHA Pmch Glut	glutamatergic neuron
100 AHN Onecut3 Gaba	GABAergic neuron
136 PMv-TMv Pitx2 Glut	glutamatergic neuron
122 LHA-MEA Otp Glut	glutamatergic neuron
168 SPA-SPFm-SPFp-POL-PIL-PoT Sp9 Glut	glutamatergic neuron
135 STN-PSTN Pitx2 Glut	glutamatergic neuron
101 ZI Pax6 Gaba	GABAergic neuron
140 PMd-LHA Foxb1 Glut	glutamatergic neuron
138 PH Pitx2 Glut	glutamatergic neuron
103 PVHd-DMH Lhx6 Gaba	GABAergic neuron
109 LGv-ZI Otx2 Gaba	GABAergic neuron
086 MPO-ADP Lhx8 Gaba	GABAergic neuron
055 STR Lhx8 Gaba	GABAergic neuron
058 PAL-STR Gaba-Chol	GABAergic neuron
335 BAM NN	border associated macrophage
330 VLMC NN	vascular leptomeningeal cell
338 Lymphoid NN	lymphocyte
329 ABC NN	endothelial cell of vascular tree
321 Astroependymal NN	astrocyte
325 CHOR NN	choroid plexus epithelial cell
337 DC NN	dendritic cell
113 MEA-COA-BMA Ccdc42 Glut	glutamatergic neuron
322 Tanycyte NN	tanycyte
317 Astro-CB NN	astrocyte
320 Astro-OLF NN	astrocyte
031 CT SUB Glut	glutamatergic neuron
334 Microglia NN	microglial cell
318 Astro-NT NN	astrocyte
332 SMC NN	smooth muscle cell
331 Peri NN	pericyte
319 Astro-TE NN	astrocyte
333 Endo NN	endothelial cell
061 STR D1 Gaba	GABAergic neuron
045 OB-STR-CTX Inh IMN	GABAergic neuron
041 OB-in Frmd7 Gaba	GABAergic neuron
203 LGv-SPFp-SPFm Nkx2-2 Tcf7l2 Gaba	GABAergic neuron
076 MEA-BST Lhx6 Nfib Gaba	GABAergic neuron
013 COAp Grxcr2 Glut	glutamatergic neuron
008 L2/3 IT ENT Glut	L2/3 intratelencephalic projecting glutamatergic neuron
050 Lamp5 Lhx6 Gaba	lamp5 GABAergic cortical interneuron
051 Pvalb chandelier Gaba	chandelier pvalb GABAergic cortical interneuron
054 STR Prox1 Lhx6 Gaba	GABAergic neuron
037 DG Glut	hippocampal neuron
327 Oligo NN	oligodendrocyte
