# Supplementary material for: Cell Marker Accordion: interpretable single-cell and spatial omics annotation in health and disease
Source: Nat Commun. 2025 Jul 7;16:5399. doi: 10.1038/s41467-025-60900-4 (PMC12234662; doi:10.1038/s41467-025-60900-4)
Supplement: Supplementary file 7 — Supplementary Dataset 5 [file 41467_2025_60900_MOESM7_ESM.xlsx]

## Sheet: physiological
Dataset	Accordion		scType		scCATCH		clustifyR		SCINA		scSorter
Zheng et al., 2017	tissue	blood	known_tissue_type	Immune system	tissue	Blood	Accordion database with Uberon_tissue	blood	Accordion database with Uberon_tissue	blood	Accordion database with Uberon_tissue	blood
	log2FC_threshold	1
	max_n_marker	30
	allow_unknown	FALSE
Stuart et al., 2019	tissue	blood, bone marrow	known_tissue_type	Immune system	tissue	Bone marrow	Accordion database with Uberon_tissue	blood, bone marrow	Accordion database with Uberon_tissue	blood, bone marrow
	log2FC_threshold	1
	max_n_marker	30
	allow_unknown	FALSE
Triana et al., 2021	tissue	blood, bone marrow	known_tissue_type	Immune system	tissue	Bone marrow	Accordion database with Uberon_tissue	blood, bone marrow	Accordion database with Uberon_tissue	blood, bone marrow
	log2FC_threshold	1
	max_n_marker	30
	allow_unknown	FALSE
Census of Immune Cells	tissue	immune system, bone marrow	known_tissue_type	Immune system	tissue	Bone marrow	Accordion database with Uberon_tissue	immune system, bone marrow	Accordion database with Uberon_tissue	immune system, bone marrow
	log2FC_threshold	1
	max_n_marker	30
	allow_unknown	FALSE
The Tabula Sapiens Consortium et al., 2022 (pancreas)	tissue	pancreas	known_tissue_type	Pancreas	tissue	Pancreas	Accordion database with Uberon_tissue	pancreas	Accordion database with Uberon_tissue	pancreas
	log2FC_threshold	1
	max_n_marker	30
	allow_unknown	FALSE
Liver Cell Atlas	tissue	liver	known_tissue_type	Liver	tissue	Liver	Accordion database with Uberon_tissue	liver	Accordion database with Uberon_tissue	liver
	log2FC_threshold	1
	max_n_marker	30
	allow_unknown	FALSE
Sikkema et al., 2023	tissue	lung	known_tissue_type	Lung	tissue	Lung	Accordion database with Uberon_tissue	lung	Accordion database with Uberon_tissue	lung
	log2FC_threshold	1
	max_n_marker	30
	allow_unknown	FALSE
The Tabula Sapiens Consortium et al., 2022 (kidney)	tissue	kidney	known_tissue_type	Kidney	tissue	Kidney	Accordion database with Uberon_tissue	kidney	Accordion database with Uberon_tissue	kidney
	log2FC_threshold	1
	max_n_marker	30
	allow_unknown	FALSE
Zhang et al., 2023	tissue	brain	known_tissue_type	Brain	tissue	Brain	Accordion database with Uberon_tissue	brain	Accordion database with Uberon_tissue	brain
	species	Mouse
	assay	SCT
	min_n_marker	4
	max_n_marker	30
	allow_unknown	FALSE

## Sheet: disease
Dataset	Accordion
Abdelfattah et al., 2022	tissue	brain
	disease	glioblastoma
	NCIT_celltypes	Malignant Cell
	max_n_marker	30
	log2FC_threshold	1
	malignant_quantile_threshold	0.9
	annotation_resolution	cluster
Kim et al., 2021 - Malignant Cell	tissue	lung
	disease	lung adenocarcinoma
	NCIT_celltypes	Malignant Cell
	max_n_marker	30
	log2FC_threshold	1
	malignant_quantile_threshold	0.8
	annotation_resolution	cell
Kim et al., 2021 - Neoplastic endothelial cell	tissue	lung
	disease	lung adenocarcinoma
	NCIT_celltypes	Neoplastic endothelial cell
	max_n_marker	30
	log2FC_threshold	1
	malignant_quantile_threshold	0.99
	annotation_resolution	cell
