# Supplementary material for: Cell Marker Accordion: interpretable single-cell and spatial omics annotation in health and disease
Source: Nat Commun. 2025 Jul 7;16:5399. doi: 10.1038/s41467-025-60900-4 (PMC12234662; doi:10.1038/s41467-025-60900-4)
Supplement: Supplementary file 8 — Supplementary Dataset 6 [file 41467_2025_60900_MOESM8_ESM.xlsx]

## Sheet: Foglio1
Seq_ID	Age	Gender	U2AF1 mutational status, VAF	Sequenced cells	Mean Reads per Cell	Median Genes per Cell
SF_WT_1	68	M	WT	1419	144752	3747
SF_WT_2	70	F	WT	2484	102508	3996
SF_WT_3	61	M	WT	6946	19571	1507
SF_WT_4	89	F	WT	5853	65222	3616
SF_WT_5	49	M	WT	38193	6982	1108
U2AF1_1	75	M	S34F, 13.2%	4989	39448	2564
U2AF1_2	73	M	S34F, 30.7%	1787	128385	3423
U2AF1_3	75	M	S34F, 49.0%	3244	78434	3529
VAF: variant allele frequency assessed through targeted DNA-sequencing
