# Supplementary material for: Cell Marker Accordion: interpretable single-cell and spatial omics annotation in health and disease
Source: Nat Commun. 2025 Jul 7;16:5399. doi: 10.1038/s41467-025-60900-4 (PMC12234662; doi:10.1038/s41467-025-60900-4)
Supplement: Supplementary file 9 — Supplementary Dataset 7 [file 41467_2025_60900_MOESM9_ESM.xlsx]

## Sheet: Innate_immune_response_mouse_ge
MGI Gene/Marker ID	Symbol	Name	Chr	Qualifier	Annotated Term	Context	Proteoform	Evidence	Inferred From	Reference(s) (Gene Ontology)
MGI:2449119	A2m	alpha-2-macroglobulin	6		negative regulation of complement activation, lectin pathway			ISO	P01023	J:164563
MGI:103206	Acod1	aconitate decarboxylase 1	14		cellular response to type II interferon			IDA		J:196718
MGI:103206	Acod1	aconitate decarboxylase 1	14		innate immune response			IEA	KW-0399	J:60000
MGI:103206	Acod1	aconitate decarboxylase 1	14		negative regulation of innate immune response			IDA		J:196955
MGI:103206	Acod1	aconitate decarboxylase 1	14		negative regulation of toll-like receptor 2 signaling pathway			IMP		J:196955
MGI:103206	Acod1	aconitate decarboxylase 1	14		negative regulation of toll-like receptor 4 signaling pathway			IDA		J:196955
MGI:87906	Actg1	actin, gamma, cytoplasmic 1	11		cellular response to type II interferon			IDA		J:143718
MGI:1913963	Actr2	ARP2 actin-related protein 2	11		cellular response to type II interferon			IGI	MGI:1921367	J:143718
MGI:1921367	Actr3	ARP3 actin-related protein 3	1		cellular response to type II interferon			IGI	MGI:1913963	J:143718
MGI:107825	Adam8	a disintegrin and metallopeptidase domain 8	7		positive regulation of innate immune response			IDA		J:172936
MGI:1333882	Adam15	ADAM metallopeptidase domain 15	3		innate immune response			IBA	PTN002628576	J:265628
MGI:1333882	Adam15	ADAM metallopeptidase domain 15	3		innate immune response			ISO	Q13444	J:164563
MGI:1889575	Adar	adenosine deaminase, RNA-specific	3		innate immune response			IEA	KW-0399	J:60000
MGI:1889575	Adar	adenosine deaminase, RNA-specific	3		negative regulation of type I interferon-mediated signaling pathway			IMP	MGI:3828307	J:142338
MGI:1933736	Adgrb1	adhesion G protein-coupled receptor B1	15		innate immune response			IEA	KW-0399	J:60000
MGI:2686159	Aim2	absent in melanoma 2	1		activation of innate immune response			IBA	PTN001385751	J:265628
MGI:2686159	Aim2	absent in melanoma 2	1		activation of innate immune response			IDA		J:147175
MGI:2686159	Aim2	absent in melanoma 2	1		activation of innate immune response			ISO	O14862	J:164563
MGI:2686159	Aim2	absent in melanoma 2	1		innate immune response			IEA	KW-0399	J:60000
MGI:2686159	Aim2	absent in melanoma 2	1		pattern recognition receptor signaling pathway			NAS		J:158968
MGI:104729	Akap1	A kinase anchor protein 1	11		antiviral innate immune response			ISO	Q92667	J:164563
MGI:1928488	Akap8	A kinase anchor protein 8	17		innate immune response			IEA	KW-0399	J:60000
MGI:1889364	Akirin2	akirin 2	4		innate immune response			IEA	KW-0399	J:60000
MGI:1889364	Akirin2	akirin 2	4		positive regulation of innate immune response			IBA	PTN000999048	J:265628
MGI:1889364	Akirin2	akirin 2	4		positive regulation of innate immune response			IMP		J:216064
MGI:87986	Akt1	thymoma viral proto-oncogene 1	12		negative regulation of cGAS/STING signaling pathway			ISO	P31749	J:164563
MGI:1918731	Alpk1	alpha-kinase 1	3		cytoplasmic pattern recognition receptor signaling pathway			IBA	PTN002928819	J:265628
MGI:1918731	Alpk1	alpha-kinase 1	3		cytoplasmic pattern recognition receptor signaling pathway			IMP		J:264436
MGI:1918731	Alpk1	alpha-kinase 1	3		cytoplasmic pattern recognition receptor signaling pathway			ISO	Q96QP1	J:164563
MGI:1918731	Alpk1	alpha-kinase 1	3		innate immune response			IBA	PTN002928819	J:265628
MGI:1918731	Alpk1	alpha-kinase 1	3		innate immune response			IMP		J:264436
MGI:1918731	Alpk1	alpha-kinase 1	3		innate immune response			ISO	Q96QP1	J:164563
MGI:88022	Ang	angiogenin, ribonuclease, RNase A family, 5	14		innate immune response			IBA	PTN000153659	J:265628
MGI:88022	Ang	angiogenin, ribonuclease, RNase A family, 5	14		innate immune response			IDA		J:82368
MGI:88022	Ang	angiogenin, ribonuclease, RNase A family, 5	14		innate immune response			ISO	P03950	J:164563
MGI:104984	Ang2	angiogenin, ribonuclease A family, member 2	14		innate immune response			IBA	PTN000153659	J:265628
MGI:104984	Ang2	angiogenin, ribonuclease A family, member 2	14		innate immune response			ISO	P03950	J:164563
MGI:1201793	Ang3	angiogenin, ribonuclease A family, member 3	14		innate immune response			IBA	PTN000153659	J:265628
MGI:1201793	Ang3	angiogenin, ribonuclease A family, member 3	14		innate immune response			ISO	P03950	J:164563
MGI:2656551	Ang4	angiogenin, ribonuclease A family, member 4	14		innate immune response			IBA	PTN000153659	J:265628
MGI:2656551	Ang4	angiogenin, ribonuclease A family, member 4	14		innate immune response			IDA		J:82368
MGI:2656551	Ang4	angiogenin, ribonuclease A family, member 4	14		innate immune response			ISO	P03950	J:164563
MGI:3528599	Ang5	angiogenin, ribonuclease A family, member 5	14		innate immune response			IBA	PTN000153659	J:265628
MGI:3528599	Ang5	angiogenin, ribonuclease A family, member 5	14		innate immune response			ISO	P03950	J:164563
MGI:3528602	Ang6	angiogenin, ribonuclease A family, member 6	14		innate immune response			IBA	PTN000153659	J:265628
MGI:3528602	Ang6	angiogenin, ribonuclease A family, member 6	14		innate immune response			ISO	P03950	J:164563
MGI:1921733	Ankhd1	ankyrin repeat and KH domain containing 1	18		innate immune response			IBA	PTN001506277	J:265628
MGI:1932101	Ankrd17	ankyrin repeat domain 17	5		innate immune response			IBA	PTN001506277	J:265628
MGI:1932101	Ankrd17	ankyrin repeat domain 17	5		innate immune response			ISO	O75179	J:164563
MGI:1932101	Ankrd17	ankyrin repeat domain 17	5		positive regulation of MDA-5 signaling pathway			ISO	O75179	J:164563
MGI:1932101	Ankrd17	ankyrin repeat domain 17	5		positive regulation of RIG-I signaling pathway			ISO	O75179	J:164563
MGI:96819	Anxa1	annexin A1	19		innate immune response			IEA	KW-0399	J:60000
MGI:101919	Ap1g1	adaptor protein complex AP-1, gamma 1 subunit	8		positive regulation of natural killer cell degranulation			ISO	O43747	J:164563
MGI:101919	Ap1g1	adaptor protein complex AP-1, gamma 1 subunit	8		positive regulation of natural killer cell mediated cytotoxicity			ISO	O43747	J:164563
MGI:1333879	Ap3b1	adaptor-related protein complex 3, beta 1 subunit	13		toll-like receptor signaling pathway			IMP		J:163984
MGI:98229	Apcs	amyloid P component, serum	1		innate immune response			IBA	PTN001453725	J:265628
MGI:98229	Apcs	amyloid P component, serum	1		innate immune response			ISO	P02743	J:164563
MGI:88051	Apoa4	apolipoprotein A-IV	9		innate immune response in mucosa			IMP		J:91357
MGI:88051	Apoa4	apolipoprotein A-IV	9		innate immune response in mucosa			ISO	P06727	J:164563
MGI:1933111	Apobec3	apolipoprotein B mRNA editing enzyme, catalytic polypeptide 3	15		innate immune response			IEA	KW-0399	J:60000
MGI:88057	Apoe	apolipoprotein E	7		regulation of innate immune response			IMP		J:266110
MGI:88059	App	amyloid beta precursor protein	16		innate immune response			ISO	RGD:2139	J:155856
MGI:88059	App	amyloid beta precursor protein	16		innate immune response			ISO	P05067	J:164563
MGI:88059	App	amyloid beta precursor protein	16		regulation of toll-like receptor signaling pathway			ISO	P05067	J:164563
MGI:1920243	Appl1	adaptor protein, phosphotyrosine interaction, PH domain and leucine zipper containing 1	14		regulation of innate immune response			IMP		J:268007
MGI:1920243	Appl1	adaptor protein, phosphotyrosine interaction, PH domain and leucine zipper containing 1	14		regulation of toll-like receptor 4 signaling pathway			IMP		J:268007
MGI:2384914	Appl2	adaptor protein, phosphotyrosine interaction, PH domain and leucine zipper containing 2	10		regulation of innate immune response			IMP		J:268007
MGI:2384914	Appl2	adaptor protein, phosphotyrosine interaction, PH domain and leucine zipper containing 2	10		regulation of toll-like receptor 4 signaling pathway			IMP		J:268007
MGI:107387	Aqp4	aquaporin 4	18		cellular response to type II interferon			ISO	P55087	J:164563
MGI:99435	Arf6	ADP-ribosylation factor 6	12		regulation of toll-like receptor 4 signaling pathway			NAS		J:171185
MGI:88070	Arg1	arginase, liver	10		innate immune response			IEA	KW-0399	J:60000
MGI:88070	Arg1	arginase, liver	10		negative regulation of type II interferon-mediated signaling pathway			ISO	P05089	J:164563
MGI:1330806	Arg2	arginase type II	12		innate immune response			IEA	KW-0399	J:60000
MGI:103264	Arhgef2	Rho/Rac guanine nucleotide exchange factor 2	3		innate immune response			IEA	KW-0399	J:60000
MGI:2443039	Arid5a	AT-rich interaction domain 5A	1		innate immune response			IEA	KW-0399	J:60000
MGI:1914416	Arl8b	ADP-ribosylation factor-like 8B	6		natural killer cell mediated cytotoxicity			ISO	Q9NVJ2	J:164563
MGI:99474	Arrb2	arrestin, beta 2	11		negative regulation of natural killer cell mediated cytotoxicity			ISO	P32121	J:164563
MGI:99474	Arrb2	arrestin, beta 2	11		negative regulation of toll-like receptor signaling pathway			IMP		J:112607
MGI:1913869	Atat1	alpha tubulin acetyltransferase 1	17		NLRP3 inflammasome complex assembly	happens in macrophage		IMP		J:196452
MGI:1913869	Atat1	alpha tubulin acetyltransferase 1	17		positive regulation of NLRP3 inflammasome complex assembly	happens in macrophage,positively regulates NLRP3 inflammasome complex assembly		IMP		J:196452
MGI:1277186	Atg5	autophagy related 5	10		negative regulation of innate immune response			IDA		J:124905
MGI:2138446	Atg9a	autophagy related 9A	1		innate immune response	happens in fibroblast		IMP	MGI:4417824	J:155552
MGI:1914776	Atg12	autophagy related 12	18		negative regulation of innate immune response			IDA		J:124905
MGI:107168	Aurkb	aurora kinase B	11		negative regulation of cGAS/STING signaling pathway			ISO	Q96GD4	J:164563
MGI:107168	Aurkb	aurora kinase B	11		negative regulation of innate immune response			ISO	Q96GD4	J:164563
MGI:1347244	Axl	AXL receptor tyrosine kinase	7		innate immune response			IEA	KW-0399	J:60000
MGI:3630303	AY761185	cDNA sequence AY761185	8		innate immune response in mucosa			IBA	PTN002275316	J:265628
MGI:88127	B2m	beta-2 microglobulin	2		innate immune response			ISO	P61769	J:164563
MGI:1346330	Banf1	BAF nuclear assembly factor 1	19		negative regulation of cGAS/STING signaling pathway			ISO	O75531	J:164563
MGI:1346330	Banf1	BAF nuclear assembly factor 1	19		negative regulation of innate immune response			ISO	O75531	J:164563
MGI:1337994	Bcl10	B cell leukemia/lymphoma 10	3		antifungal innate immune response			IDA		J:181290
MGI:1337994	Bcl10	B cell leukemia/lymphoma 10	3		innate immune response			IEA	KW-0399	J:60000
MGI:1337994	Bcl10	B cell leukemia/lymphoma 10	3		toll-like receptor signaling pathway			ISO	O95999	J:164563
MGI:88169	Blk	B lymphoid kinase	14		innate immune response			IBA	PTN002521528	J:265628
MGI:3045315	Bpi	bactericidal permeablility increasing protein	2		innate immune response			IBA	PTN002471180	J:265628
MGI:1338036	Bpifa1	BPI fold containing family A, member 1	2		innate immune response			IBA	PTN000053036	J:265628
MGI:1338036	Bpifa1	BPI fold containing family A, member 1	2		innate immune response			IMP		J:195535
MGI:1338036	Bpifa1	BPI fold containing family A, member 1	2		innate immune response			ISO	Q9NP55	J:164563
MGI:1914385	Bpifa5	BPI fold containing family A, member 5	2		innate immune response			IBA	PTN000053036	J:265628
MGI:1914385	Bpifa5	BPI fold containing family A, member 5	2		innate immune response			ISO	Q9NP55	J:164563
MGI:2137431	Bpifb1	BPI fold containing family B, member 1	2		innate immune response			IEA	KW-0399	J:60000
MGI:2137431	Bpifb1	BPI fold containing family B, member 1	2		innate immune response in mucosa			IBA	PTN002933992	J:265628
MGI:2137431	Bpifb1	BPI fold containing family B, member 1	2		innate immune response in mucosa			ISO	Q8TDL5	J:164563
MGI:2137431	Bpifb1	BPI fold containing family B, member 1	2		negative regulation of toll-like receptor 4 signaling pathway			IBA	PTN002933992	J:265628
MGI:2137431	Bpifb1	BPI fold containing family B, member 1	2		negative regulation of toll-like receptor 4 signaling pathway			ISO	Q8TDL5	J:164563
MGI:3026884	Bpifc	BPI fold containing family C	10		innate immune response			IEA	KW-0399	J:60000
MGI:2389572	Brcc3	BRCA1/BRCA2-containing complex, subunit 3	X		positive regulation of NLRP3 inflammasome complex assembly			IDA		J:331359
MGI:2389572	Brcc3	BRCA1/BRCA2-containing complex, subunit 3	X		positive regulation of NLRP3 inflammasome complex assembly			ISO	P46736	J:164563
MGI:3647286	Brcc3dc	BRCA1/BRCA2-containing complex, subunit 3, domain containing	10		positive regulation of NLRP3 inflammasome complex assembly			ISO	P46736	J:164563
MGI:1916800	Bst2	bone marrow stromal cell antigen 2	8		innate immune response			IBA	PTN000390342	J:265628
MGI:1916800	Bst2	bone marrow stromal cell antigen 2	8		innate immune response			IMP		J:190272
MGI:1916800	Bst2	bone marrow stromal cell antigen 2	8		innate immune response			ISO	Q10589	J:164563
MGI:1916800	Bst2	bone marrow stromal cell antigen 2	8		response to type II interferon			IDA		J:190272
MGI:88216	Btk	Bruton agammaglobulinemia tyrosine kinase	X		innate immune response			IEA	KW-0399	J:60000
MGI:88216	Btk	Bruton agammaglobulinemia tyrosine kinase	X		positive regulation of NLRP3 inflammasome complex assembly			IDA		J:331919
MGI:88216	Btk	Bruton agammaglobulinemia tyrosine kinase	X		positive regulation of NLRP3 inflammasome complex assembly			ISO	Q06187	J:164563
MGI:88223	C1qa	complement component 1, q subcomponent, alpha polypeptide	4		innate immune response			IEA	KW-0399	J:60000
MGI:88224	C1qb	complement component 1, q subcomponent, beta polypeptide	4		innate immune response			IEA	KW-0399	J:60000
MGI:1194505	C1qbp	complement component 1, q subcomponent binding protein	11		innate immune response			IEA	KW-0399	J:60000
MGI:1194505	C1qbp	complement component 1, q subcomponent binding protein	11		negative regulation of MDA-5 signaling pathway			ISO	Q07021	J:164563
MGI:1194505	C1qbp	complement component 1, q subcomponent binding protein	11		negative regulation of RIG-I signaling pathway			ISO	Q07021	J:164563
MGI:88225	C1qc	complement component 1, q subcomponent, C chain	4		innate immune response			IEA	KW-0399	J:60000
MGI:1355313	C1ra	complement component 1, r subcomponent A	6		innate immune response			IEA	KW-0399	J:60000
MGI:3779804	C1rb	complement component 1, r subcomponent B	6		innate immune response			IEA	KW-0399	J:60000
MGI:2660692	C1rl	complement component 1, r subcomponent-like	6		innate immune response			IEA	KW-0399	J:60000
MGI:1355312	C1s1	complement component 1, s subcomponent 1	6		innate immune response			IEA	KW-0399	J:60000
MGI:3644269	C1s2	complement component 1, s subcomponent 2	6		innate immune response			IEA	KW-0399	J:60000
MGI:88226	C2	complement C2	17		innate immune response			IEA	KW-0399	J:60000
MGI:88227	C3	complement component 3	17		complement activation, alternative pathway			IEA	KW-0179	J:60000
MGI:88227	C3	complement component 3	17		innate immune response			IEA	KW-0399	J:60000
MGI:88229	C4bp	complement component 4 binding protein	1		innate immune response			IEA	KW-0399	J:60000
MGI:2668347	C8a	complement component 8, alpha polypeptide	4		complement activation, alternative pathway			IEA	KW-0179	J:60000
MGI:2668347	C8a	complement component 8, alpha polypeptide	4		innate immune response			IEA	KW-0399	J:60000
MGI:88236	C8b	complement component 8, beta polypeptide	4		complement activation, alternative pathway			IEA	KW-0179	J:60000
MGI:88236	C8b	complement component 8, beta polypeptide	4		innate immune response			IEA	KW-0399	J:60000
MGI:88237	C8g	complement component 8, gamma polypeptide	2		complement activation, alternative pathway			IEA	KW-0179	J:60000
MGI:88237	C8g	complement component 8, gamma polypeptide	2		innate immune response			IEA	KW-0399	J:60000
MGI:1098282	C9	complement component 9	15		complement activation, alternative pathway			IEA	KW-0179	J:60000
MGI:1098282	C9	complement component 9	15		innate immune response			IEA	KW-0399	J:60000
MGI:1917562	Cactin	cactin, spliceosome C complex subunit	10		innate immune response			IEA	KW-0399	J:60000
MGI:1917562	Cactin	cactin, spliceosome C complex subunit	10		negative regulation of innate immune response			IBA	PTN002729899	J:265628
MGI:1917562	Cactin	cactin, spliceosome C complex subunit	10		negative regulation of toll-like receptor signaling pathway			ISO	Q8WUQ7	J:164563
MGI:1917562	Cactin	cactin, spliceosome C complex subunit	10		negative regulation of type I interferon-mediated signaling pathway			ISO	Q8WUQ7	J:164563
MGI:1889272	Cadm1	cell adhesion molecule 1	9		positive regulation of natural killer cell mediated cytotoxicity			IDA		J:114711
MGI:1889272	Cadm1	cell adhesion molecule 1	9		positive regulation of natural killer cell mediated cytotoxicity			ISO	Q9BY67	J:164563
MGI:1889272	Cadm1	cell adhesion molecule 1	9		susceptibility to natural killer cell mediated cytotoxicity			IBA	PTN002913382	J:265628
MGI:1889272	Cadm1	cell adhesion molecule 1	9		susceptibility to natural killer cell mediated cytotoxicity			IDA		J:114711
MGI:1889272	Cadm1	cell adhesion molecule 1	9		susceptibility to natural killer cell mediated cytotoxicity			ISO	Q9BY67	J:164563
MGI:1343177	Calcoco2	calcium binding and coiled-coil domain 2	11		response to type II interferon			ISO	Q13137	J:164563
MGI:88251	Calm1	calmodulin 1	12		cellular response to type II interferon			ISO	P0DP23	J:164563
MGI:88256	Camk2a	calcium/calmodulin-dependent protein kinase II alpha	18		cellular response to type II interferon			ISO	Q9UQM7	J:164563
MGI:108443	Camp	cathelicidin antimicrobial peptide	9		innate immune response			IBA	PTN000024620	J:265628
MGI:108443	Camp	cathelicidin antimicrobial peptide	9		innate immune response	happens in skin		IMP		J:129736
MGI:108443	Camp	cathelicidin antimicrobial peptide	9		innate immune response			ISO	P49913	J:164563
MGI:108443	Camp	cathelicidin antimicrobial peptide	9		innate immune response in mucosa			ISO	P49913	J:164563
MGI:1098259	Capg	capping actin protein, gelsolin like	6		cellular response to type II interferon			IDA		J:143718
MGI:2685628	Card9	caspase recruitment domain family, member 9	2		antifungal innate immune response			IDA		J:181290
MGI:2685628	Card9	caspase recruitment domain family, member 9	2		antifungal innate immune response			IMP		J:209436
MGI:2685628	Card9	caspase recruitment domain family, member 9	2		antifungal innate immune response			IMP		J:248085
MGI:2685628	Card9	caspase recruitment domain family, member 9	2		antifungal innate immune response			IMP		J:248535
MGI:2685628	Card9	caspase recruitment domain family, member 9	2		antifungal innate immune response			IMP		J:259378
MGI:2685628	Card9	caspase recruitment domain family, member 9	2		antifungal innate immune response			IMP		J:291457
MGI:2685628	Card9	caspase recruitment domain family, member 9	2		antifungal innate immune response			IMP		J:306002
MGI:2685628	Card9	caspase recruitment domain family, member 9	2		antifungal innate immune response			ISO	Q9H257	J:164563
MGI:2685628	Card9	caspase recruitment domain family, member 9	2		innate immune response			IEA	KW-0399	J:60000
MGI:2685628	Card9	caspase recruitment domain family, member 9	2		positive regulation of innate immune response			IMP	MGI:3698412	J:117799
MGI:96544	Casp1	caspase 1	9		cellular response to type II interferon			ISO	P29466	J:164563
MGI:96544	Casp1	caspase 1	9		pattern recognition receptor signaling pathway			NAS		J:158968
MGI:96544	Casp1	caspase 1	9		pattern recognition receptor signaling pathway			NAS		J:319676
MGI:96544	Casp1	caspase 1	9		pattern recognition receptor signaling pathway			NAS		J:320140
MGI:96544	Casp1	caspase 1	9		pattern recognition receptor signaling pathway			NAS		J:320796
MGI:107700	Casp4	caspase 4, apoptosis-related cysteine peptidase	9		innate immune response			IEA	KW-0399	J:60000
MGI:107700	Casp4	caspase 4, apoptosis-related cysteine peptidase	9		positive regulation of NLRP3 inflammasome complex assembly			IDA		J:233045
MGI:1312921	Casp6	caspase 6	3		activation of innate immune response			ISO	P55212	J:164563
MGI:1261423	Casp8	caspase 8	1		regulation of innate immune response			IDA		J:297419
MGI:102709	Cav1	caveolin 1, caveolae protein	6		positive regulation of toll-like receptor 3 signaling pathway			ISO	Q03135	J:164563
MGI:106485	Ccdc92	coiled-coil domain containing 92	5		innate immune response			IEA	KW-0399	J:60000
MGI:98258	Ccl1	C-C motif chemokine ligand 1	11		cellular response to type II interferon			IBA	PTN000245709	J:265628
MGI:98259	Ccl2	C-C motif chemokine ligand 2	11		cellular response to type II interferon			IBA	PTN000245709	J:265628
MGI:98259	Ccl2	C-C motif chemokine ligand 2	11		cellular response to type II interferon			IDA		J:118487
MGI:98260	Ccl3	C-C motif chemokine ligand 3	11		cellular response to type II interferon			IBA	PTN000245709	J:265628
MGI:98261	Ccl4	C-C motif chemokine ligand 4	11		cellular response to type II interferon			IBA	PTN000245709	J:265628
MGI:98262	Ccl5	C-C motif chemokine ligand 5	11		cellular response to type II interferon			IBA	PTN000245709	J:265628
MGI:98262	Ccl5	C-C motif chemokine ligand 5	11		response to type II interferon			ISO	RGD:69069	J:155856
MGI:98263	Ccl6	C-C motif chemokine ligand 6	11		cellular response to type II interferon			IBA	PTN000245709	J:265628
MGI:99512	Ccl7	C-C motif chemokine ligand 7	11		cellular response to type II interferon			IBA	PTN000245709	J:265628
MGI:101878	Ccl8	C-C motif chemokine ligand 8	11		cellular response to type II interferon			IBA	PTN000245709	J:265628
MGI:104533	Ccl9	C-C motif chemokine ligand 9	11		cellular response to type II interferon			IBA	PTN000245709	J:265628
MGI:103576	Ccl11	C-C motif chemokine ligand 11	11		cellular response to type II interferon			IBA	PTN000245709	J:265628
MGI:108224	Ccl12	C-C motif chemokine ligand 12	11		cellular response to type II interferon			IBA	PTN000245709	J:265628
MGI:1329039	Ccl17	C-C motif chemokine ligand 17	8		cellular response to type II interferon			IBA	PTN000245709	J:265628
MGI:1346316	Ccl19	C-C motif chemokine ligand 19	4		cellular response to type II interferon			IBA	PTN000245709	J:265628
MGI:1329031	Ccl20	C-C motif chemokine ligand 20	1		cellular response to type II interferon			IBA	PTN000245709	J:265628
MGI:1349183	Ccl21a	C-C motif chemokine ligand 21 (serine)	4		cellular response to type II interferon			IBA	PTN000245709	J:265628
MGI:1349182	Ccl21b	C-C motif chemokine ligand 21B (leucine)	4		cellular response to type II interferon			IBA	PTN000245709	J:265628
MGI:1891386	Ccl21c	C-C motif chemokine ligand 21C (leucine)	4		cellular response to type II interferon			IBA	PTN000245709	J:265628
MGI:1306779	Ccl22	C-C motif chemokine ligand 22	8		cellular response to type II interferon			IBA	PTN000245709	J:265628
MGI:1928953	Ccl24	C-C motif chemokine ligand 24	5		cellular response to type II interferon			IBA	PTN000245709	J:265628
MGI:1099448	Ccl25	C-C motif chemokine ligand 25	8		cellular response to type II interferon			IBA	PTN000245709	J:265628
MGI:3589281	Ccl26	C-C motif chemokine ligand 26	5		cellular response to type II interferon			IBA	PTN000245709	J:265628
MGI:104618	Ccr1	C-C motif chemokine receptor 1	9		negative regulation of innate immune response			IMP		J:169909
MGI:107674	Cd1d1	CD1d1 antigen	3		innate immune response			IEA	KW-0399	J:60000
MGI:88320	Cd2	CD2 antigen	3		natural killer cell mediated cytotoxicity			ISO	P06729	J:164563
MGI:88318	Cd14	CD14 antigen	18		cell surface pattern recognition receptor signaling pathway			ISO	P08571	J:164563
MGI:88318	Cd14	CD14 antigen	18		innate immune response			IEA	KW-0399	J:60000
MGI:88318	Cd14	CD14 antigen	18		positive regulation of toll-like receptor 4 signaling pathway			IMP		J:222669
MGI:88318	Cd14	CD14 antigen	18		toll-like receptor 4 signaling pathway			IBA	PTN001636475	J:265628
MGI:88318	Cd14	CD14 antigen	18		toll-like receptor 4 signaling pathway			ISO	P08571	J:164563
MGI:88323	Cd24a	CD24a antigen	10		innate immune response			IEA	KW-0399	J:60000
MGI:107899	Cd36	CD36 molecule	5		positive regulation of NLRP3 inflammasome complex assembly			IDA		J:205721
MGI:107899	Cd36	CD36 molecule	5		regulation of toll-like receptor signaling pathway			ISO	P16671	J:164563
MGI:88336	Cd40	CD40 antigen	2		response to type II interferon			IBA	PTN005324942	J:265628
MGI:88336	Cd40	CD40 antigen	2		TRIF-dependent toll-like receptor signaling pathway			IBA	PTN005324942	J:265628
MGI:96617	Cd47	CD47 antigen (Rh-related antigen, integrin-associated signal transducer)	16		cellular response to type II interferon			ISO	RGD:2308	J:155856
MGI:104850	Cd55	CD55 molecule, decay accelerating factor for complement	1		innate immune response			IEA	KW-0399	J:60000
MGI:104849	Cd55b	CD55 molecule, decay accelerating factor for complement B	1		innate immune response			IEA	KW-0399	J:60000
MGI:96534	Cd74	CD74 antigen (invariant polypeptide of major histocompatibility complex, class II antigen-associated)	18		positive regulation of innate immune response			IC	GO:0090023	J:169979
MGI:96534	Cd74	CD74 antigen (invariant polypeptide of major histocompatibility complex, class II antigen-associated)	18		response to type II interferon			IDA		J:297334
MGI:96534	Cd74	CD74 antigen (invariant polypeptide of major histocompatibility complex, class II antigen-associated)	18		response to type II interferon			ISO	P04233	J:164563
MGI:1336885	Cd84	CD84 antigen	1		innate immune response			IEA	KW-0399	J:60000
MGI:101773	Cd86	CD86 antigen	16		toll-like receptor 3 signaling pathway	happens in microglial cell		IMP		J:222664
MGI:101773	Cd86	CD86 antigen	16		toll-like receptor signaling pathway			IDA		J:152781
MGI:1934368	Cd96	CD96 antigen	16		natural killer cell cytokine production	generates Ifng		IMP	MGI:5617136	J:209990
MGI:1934368	Cd96	CD96 antigen	16		negative regulation of natural killer cell cytokine production	negatively regulates natural killer cell cytokine production		IMP	MGI:5617136	J:209990
MGI:1860383	Cd160	CD160 antigen	3		innate immune response			IEA	KW-0399	J:60000
MGI:1860383	Cd160	CD160 antigen	3		positive regulation of natural killer cell cytokine production			ISO	O95971	J:164563
MGI:1860383	Cd160	CD160 antigen	3		positive regulation of natural killer cell degranulation			ISO	O95971	J:164563
MGI:1860383	Cd160	CD160 antigen	3		positive regulation of natural killer cell mediated cytotoxicity			ISO	O95971	J:164563
MGI:1860383	Cd160	CD160 antigen	3		positive regulation of natural killer cell mediated immune response to tumor cell			IMP		J:222131
MGI:1916141	Cd177	CD177 antigen	7		innate immune response			IEA	KW-0399	J:60000
MGI:1194924	Cd180	CD180 antigen	13		innate immune response			IEA	KW-0399	J:60000
MGI:3039602	Cd226	CD226 antigen	18		natural killer cell cytokine production	generates Ifng		IMP	MGI:4454325	J:209990
MGI:3039602	Cd226	CD226 antigen	18		positive regulation of natural killer cell cytokine production			IBA	PTN002931336	J:265628
MGI:3039602	Cd226	CD226 antigen	18		positive regulation of natural killer cell cytokine production	positively regulates natural killer cell cytokine production		IMP	MGI:4454325	J:209990
MGI:3039602	Cd226	CD226 antigen	18		positive regulation of natural killer cell mediated cytotoxicity			ISO	Q15762	J:164563
MGI:3039602	Cd226	CD226 antigen	18		positive regulation of natural killer cell mediated cytotoxicity directed against tumor cell target			IBA	PTN002931336	J:265628
MGI:3039602	Cd226	CD226 antigen	18		positive regulation of natural killer cell mediated cytotoxicity directed against tumor cell target			ISO	Q15762	J:164563
MGI:109294	Cd244a	CD244 molecule A	1		innate immune response			IEA	KW-0399	J:60000
MGI:2443411	Cd300a	CD300A molecule	11		negative regulation of MyD88-dependent toll-like receptor signaling pathway			ISO	Q9UGN4	J:164563
MGI:2687214	Cd300ld3	CD300 molecule like family member D3	11		positive regulation of toll-like receptor 9 signaling pathway	positively regulates toll-like receptor 9 signaling pathway		IDA		J:179457
MGI:2687214	Cd300ld3	CD300 molecule like family member D3	11		positive regulation of toll-like receptor 9 signaling pathway	positively regulates toll-like receptor 9 signaling pathway		IMP		J:179457
MGI:2687214	Cd300ld3	CD300 molecule like family member D3	11		toll-like receptor 9 signaling pathway	happens in peritoneal macrophage		IDA		J:179457
MGI:2687214	Cd300ld3	CD300 molecule like family member D3	11		toll-like receptor 9 signaling pathway	happens in peritoneal macrophage		IMP		J:179457
MGI:2442359	Cd300lf	CD300 molecule like family member F	11		negative regulation of MyD88-dependent toll-like receptor signaling pathway			ISO	Q8TDQ1	J:164563
MGI:2442359	Cd300lf	CD300 molecule like family member F	11		TRIF-dependent toll-like receptor signaling pathway			ISO	Q8TDQ1	J:164563
MGI:109531	Cdc37	cell division cycle 37	9		regulation of type I interferon-mediated signaling pathway			ISO	Q16543	J:107465
MGI:109531	Cdc37	cell division cycle 37	9		regulation of type II interferon-mediated signaling pathway			ISO	Q16543	J:107465
MGI:106211	Cdc42	cell division cycle 42	4		cellular response to type II interferon			IDA		J:143718
MGI:1929744	Cdc42ep2	CDC42 effector protein 2	19		cellular response to type II interferon			IDA		J:143718
MGI:1929760	Cdc42ep4	CDC42 effector protein 4	11		cellular response to type II interferon			IDA		J:143718
MGI:1347245	Ceacam1	CEA cell adhesion molecule 1	7		negative regulation of natural killer cell mediated cytotoxicity directed against tumor cell target			IMP		J:201200
MGI:104982	Cebpg	CCAAT/enhancer binding protein gamma	7		natural killer cell mediated cytotoxicity			IMP		J:58801
MGI:2158560	Cep63	centrosomal protein 63	9		negative regulation of innate immune response			ISO	Q96MT8	J:164563
MGI:105975	Cfb	complement factor B	17		complement activation, alternative pathway			IGI		J:250675
MGI:105975	Cfb	complement factor B	17		complement activation, alternative pathway			IMP	MGI:1861129	J:42679
MGI:105975	Cfb	complement factor B	17		complement activation, alternative pathway			IMP		J:250675
MGI:105975	Cfb	complement factor B	17		complement activation, alternative pathway			TAS		J:6989
MGI:105975	Cfb	complement factor B	17		innate immune response			IEA	KW-0399	J:60000
MGI:87931	Cfd	complement factor D	10		complement activation, alternative pathway			IMP		J:250675
MGI:87931	Cfd	complement factor D	10		innate immune response			IEA	KW-0399	J:60000
MGI:88385	Cfh	complement component factor h	1		complement activation, alternative pathway			IGI		J:156611
MGI:88385	Cfh	complement component factor h	1		complement activation, alternative pathway			IGI		J:250675
MGI:88385	Cfh	complement component factor h	1		complement activation, alternative pathway			IMP		J:250675
MGI:88385	Cfh	complement component factor h	1		innate immune response			IEA	KW-0399	J:60000
MGI:88385	Cfh	complement component factor h	1		regulation of complement activation, alternative pathway			ISO	P08603	J:164563
MGI:3646434	Cfhr4	complement factor H-related 4	1		regulation of complement activation, alternative pathway			ISO	P08603	J:164563
MGI:105937	Cfi	complement component factor i	3		innate immune response			IEA	KW-0399	J:60000
MGI:97545	Cfp	complement factor properdin	X		complement activation, alternative pathway			IMP	MGI:3774548	J:131526
MGI:97545	Cfp	complement factor properdin	X		innate immune response			IEA	KW-0399	J:60000
MGI:2442261	Cgas	cyclic GMP-AMP synthase	9		activation of innate immune response			IBA	PTN002579681	J:265628
MGI:2442261	Cgas	cyclic GMP-AMP synthase	9		activation of innate immune response			IDA		J:199863
MGI:2442261	Cgas	cyclic GMP-AMP synthase	9		activation of innate immune response			IDA		J:243386
MGI:2442261	Cgas	cyclic GMP-AMP synthase	9		activation of innate immune response			IDA		J:257953
MGI:2442261	Cgas	cyclic GMP-AMP synthase	9		activation of innate immune response			IDA		J:314373
MGI:2442261	Cgas	cyclic GMP-AMP synthase	9		activation of innate immune response			IDA		J:313955
MGI:2442261	Cgas	cyclic GMP-AMP synthase	9		activation of innate immune response			IDA		J:314911
MGI:2442261	Cgas	cyclic GMP-AMP synthase	9		activation of innate immune response			IMP		J:196208
MGI:2442261	Cgas	cyclic GMP-AMP synthase	9		activation of innate immune response			ISO	Q8N884	J:164563
MGI:2442261	Cgas	cyclic GMP-AMP synthase	9		cGAS/STING signaling pathway			ISO	Q8N884	J:164563
MGI:2442261	Cgas	cyclic GMP-AMP synthase	9		cytoplasmic pattern recognition receptor signaling pathway			ISO	Q8N884	J:164563
MGI:2442261	Cgas	cyclic GMP-AMP synthase	9		innate immune response			ISO	Q8N884	J:164563
MGI:2442261	Cgas	cyclic GMP-AMP synthase	9		negative regulation of cGAS/STING signaling pathway			ISO	Q8N884	J:164563
MGI:2442261	Cgas	cyclic GMP-AMP synthase	9		pattern recognition receptor signaling pathway			ISO	Q8N884	J:164563
MGI:1333869	Ch25h	cholesterol 25-hydroxylase	19		response to type I interferon			ISO	O95992	J:164563
MGI:1915288	Chid1	chitinase domain containing 1	7		innate immune response			IEA	KW-0399	J:60000
MGI:99484	Chuk	conserved helix-loop-helix ubiquitous kinase	19		toll-like receptor 4 signaling pathway			ISO	O15111	J:164563
MGI:108445	Ciita	class II transactivator	16		response to type II interferon			IDA		J:107465
MGI:108445	Ciita	class II transactivator	16		response to type II interferon			IDA		J:297334
MGI:108445	Ciita	class II transactivator	16		response to type II interferon			ISO	P33076	J:164563
MGI:108023	Cited1	Cbp/p300-interacting transactivator with Glu/Asp-rich carboxy-terminal domain 1	X		response to type II interferon			IDA		J:50846
MGI:2135589	Clec2d	C-type lectin domain family 2, member d	6		protection from natural killer cell mediated cytotoxicity			IDA		J:86948
MGI:2135589	Clec2d	C-type lectin domain family 2, member d	6		protection from natural killer cell mediated cytotoxicity			IDA		J:89706
MGI:2135589	Clec2d	C-type lectin domain family 2, member d	6		protection from natural killer cell mediated cytotoxicity			IGI	MGI:107539	J:150111
MGI:3036291	Clec4a1	C-type lectin domain family 4, member a1	6		antifungal innate immune response			IBA	PTN001866951	J:265628
MGI:1349412	Clec4a2	C-type lectin domain family 4, member a2	6		antifungal innate immune response			IBA	PTN001866951	J:265628
MGI:1349412	Clec4a2	C-type lectin domain family 4, member a2	6		innate immune response			IEA	KW-0399	J:60000
MGI:1920399	Clec4a3	C-type lectin domain family 4, member a3	6		antifungal innate immune response			IBA	PTN001866951	J:265628
MGI:3624119	Clec4a4	C-type lectin domain family 4, member a4	6		antifungal innate immune response			IBA	PTN001866951	J:265628
MGI:1917060	Clec4b1	C-type lectin domain family 4, member b1	6		antifungal innate immune response			IBA	PTN001866951	J:265628
MGI:3588267	Clec4b2	C-type lectin domain family 4, member b2	6		antifungal innate immune response			IBA	PTN001866951	J:265628
MGI:1298389	Clec4d	C-type lectin domain family 4, member d	6		antifungal innate immune response			IBA	PTN001866951	J:265628
MGI:1298389	Clec4d	C-type lectin domain family 4, member d	6		antifungal innate immune response			IMP		J:208235
MGI:1298389	Clec4d	C-type lectin domain family 4, member d	6		antifungal innate immune response			ISO	Q8WXI8	J:164563
MGI:1298389	Clec4d	C-type lectin domain family 4, member d	6		innate immune response			IMP		J:203159
MGI:1861232	Clec4e	C-type lectin domain family 4, member e	6		antifungal innate immune response			IBA	PTN001866951	J:265628
MGI:1861232	Clec4e	C-type lectin domain family 4, member e	6		antifungal innate immune response			IMP		J:136334
MGI:1861232	Clec4e	C-type lectin domain family 4, member e	6		innate immune response			IDA		J:155670
MGI:1861232	Clec4e	C-type lectin domain family 4, member e	6		innate immune response			IMP	MGI:5013826	J:203159
MGI:1861232	Clec4e	C-type lectin domain family 4, member e	6		pattern recognition receptor signaling pathway			ISO	Q9ULY5	J:164563
MGI:1861231	Clec4n	C-type lectin domain family 4, member n	6		antifungal innate immune response			IBA	PTN001866951	J:265628
MGI:1861231	Clec4n	C-type lectin domain family 4, member n	6		antifungal innate immune response	happens in macrophage		IMP		J:178744
MGI:1861231	Clec4n	C-type lectin domain family 4, member n	6		antifungal innate immune response			IMP		J:291457
MGI:1861231	Clec4n	C-type lectin domain family 4, member n	6		innate immune response			IDA		J:168200
MGI:1861231	Clec4n	C-type lectin domain family 4, member n	6		stimulatory C-type lectin receptor signaling pathway	happens in macrophage,is a part of response to yeast		IMP		J:178744
MGI:1345151	Clec5a	C-type lectin domain family 5, member a	6		innate immune response			IBA	PTN000514254	J:265628
MGI:1345151	Clec5a	C-type lectin domain family 5, member a	6		innate immune response			IDA		J:172961
MGI:1345151	Clec5a	C-type lectin domain family 5, member a	6		innate immune response			ISO	Q9NY25	J:164563
MGI:1861431	Clec7a	C-type lectin domain family 7, member a	6		antifungal innate immune response	happens in dendritic cell,is a part of response to yeast		IDA		J:148372
MGI:1861431	Clec7a	C-type lectin domain family 7, member a	6		antifungal innate immune response			IMP		J:116669
MGI:1861431	Clec7a	C-type lectin domain family 7, member a	6		antifungal innate immune response			IMP		J:291457
MGI:1861431	Clec7a	C-type lectin domain family 7, member a	6		cell surface pattern recognition receptor signaling pathway			IDA		J:89998
MGI:1861431	Clec7a	C-type lectin domain family 7, member a	6		innate immune response			IDA		J:97989
MGI:1861431	Clec7a	C-type lectin domain family 7, member a	6		stimulatory C-type lectin receptor signaling pathway	happens in dendritic cell,is a part of response to yeast,is a part of antifungal innate immune response		IDA		J:148372
MGI:1918433	Clec12b	C-type lectin domain family 12, member B	6		negative regulation of natural killer cell mediated cytotoxicity			ISO	Q2HXU8	J:164563
MGI:1351468	Clnk	cytokine-dependent hematopoietic cell linker	5		positive regulation of natural killer cell cytokine production	happens in CD4-positive type I NK T cell		IMP		J:131738
MGI:1100517	Clpb	ClpB caseinolytic peptidase B	7		antiviral innate immune response			ISO	Q9H078	J:164563
MGI:1100517	Clpb	ClpB caseinolytic peptidase B	7		RIG-I signaling pathway			ISO	Q9H078	J:164563
MGI:1298230	Cnot7	CCR4-NOT transcription complex, subunit 7	8		negative regulation of type I interferon-mediated signaling pathway			ISO	Q9UIV1	J:164563
MGI:1919279	Cnpy3	canopy FGF signaling regulator 3	17		innate immune response			IEA	KW-0399	J:60000
MGI:1278313	Coch	cochlin	12		positive regulation of innate immune response		PR:000037266	IMP	MGI:3624560	J:203149
MGI:3606482	Colec10	collectin sub-family member 10	15		complement activation, lectin pathway			ISO	Q9Y6Z7	J:164563
MGI:1918943	Colec11	collectin sub-family member 11	12		complement activation, lectin pathway			ISO	Q9BWP8	J:164563
MGI:1918943	Colec11	collectin sub-family member 11	12		innate immune response			IEA	KW-0399	J:60000
MGI:2152907	Colec12	collectin sub-family member 12	18		toll-like receptor 3 signaling pathway			ISO	Q5KU26	J:164563
MGI:1345961	Coro1a	coronin, actin binding protein 1A	7		natural killer cell degranulation			ISO	P31146	J:164563
MGI:1933107	Cptp	ceramide-1-phosphate transfer protein	4		negative regulation of NLRP3 inflammasome complex assembly			ISO	Q5TA50	J:164563
MGI:88513	Cr1l	complement C3b/C4b receptor 1 like	1		innate immune response			IEA	KW-0399	J:60000
MGI:88489	Cr2	complement receptor 2	1		complement activation, alternative pathway	uses Cfh		IGI		J:156611
MGI:88489	Cr2	complement receptor 2	1		complement activation, alternative pathway			ISO	P20023	J:164563
MGI:88489	Cr2	complement receptor 2	1		innate immune response			IEA	KW-0399	J:60000
MGI:1100818	Crcp	calcitonin gene-related peptide-receptor component protein	5		innate immune response			IEA	KW-0399	J:60000
MGI:88508	Crk	v-crk avian sarcoma virus CT10 oncogene homolog	11		negative regulation of natural killer cell mediated cytotoxicity			ISO	RGD:2405	J:155856
MGI:88512	Crp	C-reactive protein, pentraxin-related	1		innate immune response			IBA	PTN001453725	J:265628
MGI:1859822	Crtam	cytotoxic and regulatory T cell molecule	9		positive regulation of natural killer cell mediated cytotoxicity			IDA		J:114711
MGI:1859822	Crtam	cytotoxic and regulatory T cell molecule	9		positive regulation of natural killer cell mediated cytotoxicity			ISO	O95727	J:164563
MGI:1859822	Crtam	cytotoxic and regulatory T cell molecule	9		positive regulation of natural killer cell mediated cytotoxicity			ISS	O95727	J:114711
MGI:1859822	Crtam	cytotoxic and regulatory T cell molecule	9		positive regulation of natural killer cell mediated cytotoxicity directed against tumor cell target			IBA	PTN002932116	J:265628
MGI:1859822	Crtam	cytotoxic and regulatory T cell molecule	9		positive regulation of natural killer cell mediated cytotoxicity directed against tumor cell target			IDA		J:114711
MGI:1859822	Crtam	cytotoxic and regulatory T cell molecule	9		positive regulation of natural killer cell mediated cytotoxicity directed against tumor cell target			ISO	O95727	J:164563
MGI:1859822	Crtam	cytotoxic and regulatory T cell molecule	9		positive regulation of natural killer cell mediated cytotoxicity directed against tumor cell target			ISS	O95727	J:114711
MGI:1339753	Csf1	colony stimulating factor 1 (macrophage)	3		innate immune response			IEA	KW-0399	J:60000
MGI:1339758	Csf1r	colony stimulating factor 1 receptor	18		innate immune response			IEA	KW-0399	J:60000
MGI:1934950	Csnk1a1	casein kinase 1, alpha 1	18		negative regulation of NLRP3 inflammasome complex assembly			IDA		J:313659
MGI:1097153	Cx3cl1	C-X3-C motif chemokine ligand 1	8		cellular response to type II interferon			IBA	PTN000245709	J:265628
MGI:1333815	Cx3cr1	C-X3-C motif chemokine receptor 1	9		antifungal innate immune response			IMP		J:255660
MGI:1333815	Cx3cr1	C-X3-C motif chemokine receptor 1	9		antifungal innate immune response			ISO	P49238	J:164563
MGI:1333815	Cx3cr1	C-X3-C motif chemokine receptor 1	9		innate immune response	happens in microglial cell		IC	GO:0071222	J:262355
MGI:1932682	Cxcl16	C-X-C motif chemokine ligand 16	11		response to type II interferon			ISO	Q9H2A7	J:164563
MGI:1316658	Cyba	cytochrome b-245, alpha polypeptide	8		innate immune response			IMP		J:241355
MGI:1316658	Cyba	cytochrome b-245, alpha polypeptide	8		innate immune response			ISO	P13498	J:164563
MGI:1316658	Cyba	cytochrome b-245, alpha polypeptide	8		positive regulation of toll-like receptor 2 signaling pathway			ISO	P13498	J:164563
MGI:88574	Cybb	cytochrome b-245, beta polypeptide	X		innate immune response			IMP		J:241355
MGI:88574	Cybb	cytochrome b-245, beta polypeptide	X		innate immune response			ISO	P04839	J:164563
MGI:2384959	Cybc1	cytochrome b 245 chaperone 1	11		innate immune response			IMP		J:241355
MGI:2384959	Cybc1	cytochrome b 245 chaperone 1	11		innate immune response			ISO	Q9BQA9	J:164563
MGI:1921506	Cyld	CYLD lysine 63 deubiquitinase	8		innate immune response			ISO	Q9NQC7	J:164563
MGI:1098274	Cyp27b1	cytochrome P450, family 27, subfamily b, polypeptide 1	10		response to type II interferon			ISO	O15528	J:164563
MGI:91842	D1Pas1	DNA segment, Chr 1, Pasteur Institute 1	1		innate immune response			ISO	O00571	J:164563
MGI:91842	D1Pas1	DNA segment, Chr 1, Pasteur Institute 1	1		positive regulation of toll-like receptor 7 signaling pathway			ISO	O00571	J:164563
MGI:91842	D1Pas1	DNA segment, Chr 1, Pasteur Institute 1	1		positive regulation of toll-like receptor 8 signaling pathway			ISO	O00571	J:164563
MGI:1916851	Dab2ip	disabled 2 interacting protein	2		innate immune response			IEA	KW-0399	J:60000
MGI:1916851	Dab2ip	disabled 2 interacting protein	2		negative regulation of toll-like receptor 4 signaling pathway			ISO	Q5VWQ8	J:164563
MGI:1916885	Dapk1	death associated protein kinase 1	13		cellular response to type II interferon			IMP		J:192858
MGI:1916885	Dapk1	death associated protein kinase 1	13		cellular response to type II interferon			ISO	P53355	J:164563
MGI:1203520	Dapk3	death-associated protein kinase 3	10		cellular response to type II interferon			IMP		J:192858
MGI:1203520	Dapk3	death-associated protein kinase 3	10		cellular response to type II interferon			ISO	O43293	J:164563
MGI:1197015	Daxx	Fas death domain-associated protein	17		cellular response to type II interferon			ISO	RGD:621227	J:155856
MGI:1925022	Dcst1	DC-STAMP domain containing 1	3		innate immune response			IEA	KW-0399	J:60000
MGI:1925022	Dcst1	DC-STAMP domain containing 1	3		negative regulation of type I interferon-mediated signaling pathway			ISO	Q5T197	J:164563
MGI:2144727	Ddx1	DEAD box helicase 1	12		innate immune response			IEA	KW-0399	J:60000
MGI:103064	Ddx3x	DEAD box helicase 3, X-linked	X		innate immune response			ISO	O00571	J:164563
MGI:103064	Ddx3x	DEAD box helicase 3, X-linked	X		positive regulation of NLRP3 inflammasome complex assembly			IDA		J:279977
MGI:103064	Ddx3x	DEAD box helicase 3, X-linked	X		positive regulation of toll-like receptor 7 signaling pathway			ISO	O00571	J:164563
MGI:103064	Ddx3x	DEAD box helicase 3, X-linked	X		positive regulation of toll-like receptor 8 signaling pathway			ISO	O00571	J:164563
MGI:1860494	Ddx21	DExD box helicase 21	10		innate immune response			IEA	KW-0399	J:60000
MGI:2384570	Ddx60	DExD/H box helicase 60	8		positive regulation of MDA-5 signaling pathway			ISO	Q8IY21	J:164563
MGI:2384570	Ddx60	DExD/H box helicase 60	8		positive regulation of RIG-I signaling pathway			ISO	Q8IY21	J:164563
MGI:94880	Defa1	defensin, alpha 1	8		innate immune response in mucosa			IBA	PTN002275316	J:265628
MGI:94882	Defa2	defensin, alpha, 2	8		innate immune response in mucosa			IBA	PTN002275316	J:265628
MGI:94883	Defa3	defensin, alpha, 3	8		innate immune response in mucosa			IBA	PTN002275316	J:265628
MGI:99584	Defa4	defensin, alpha, 4	8		innate immune response in mucosa			IBA	PTN002275316	J:265628
MGI:99583	Defa5	defensin, alpha, 5	8		innate immune response in mucosa			IBA	PTN002275316	J:265628
MGI:99582	Defa6	defensin, alpha, 6	8		innate immune response in mucosa			IBA	PTN002275316	J:265628
MGI:99581	Defa7	defensin, alpha, 7	8		innate immune response in mucosa			IBA	PTN002275316	J:265628
MGI:99580	Defa8	defensin, alpha, 8	8		innate immune response in mucosa			IBA	PTN002275316	J:265628
MGI:99579	Defa9	defensin, alpha, 9	8		innate immune response in mucosa			IBA	PTN002275316	J:265628
MGI:99591	Defa10	defensin, alpha, 10	8		innate immune response in mucosa			IBA	PTN002275316	J:265628
MGI:99590	Defa11	defensin, alpha, 11	8		innate immune response in mucosa			IBA	PTN002275316	J:265628
MGI:99588	Defa13	defensin, alpha, 13	8		innate immune response in mucosa			IBA	PTN002275316	J:265628
MGI:99587	Defa14	defensin, alpha, 14	8		innate immune response in mucosa			IBA	PTN002275316	J:265628
MGI:99586	Defa15	defensin, alpha, 15	8		innate immune response in mucosa			IBA	PTN002275316	J:265628
MGI:99585	Defa16	defensin, alpha, 16	8		innate immune response in mucosa			IBA	PTN002275316	J:265628
MGI:1345152	Defa17	defensin, alpha, 17	8		innate immune response in mucosa			IBA	PTN002275316	J:265628
MGI:1915259	Defa20	defensin, alpha, 20	8		innate immune response in mucosa			IBA	PTN002275316	J:265628
MGI:1913548	Defa21	defensin, alpha, 21	8		innate immune response in mucosa			IBA	PTN002275316	J:265628
MGI:3639039	Defa22	defensin, alpha, 22	8		innate immune response in mucosa			IBA	PTN002275316	J:265628
MGI:3630381	Defa23	defensin, alpha, 23	8		innate immune response in mucosa			IBA	PTN002275316	J:265628
MGI:3630383	Defa24	defensin, alpha, 24	8		innate immune response in mucosa			IBA	PTN002275316	J:265628
MGI:3630385	Defa25	defensin, alpha, 25	8		innate immune response in mucosa			IBA	PTN002275316	J:265628
MGI:3630390	Defa26	defensin, alpha, 26	8		innate immune response in mucosa			IBA	PTN002275316	J:265628
MGI:3642780	Defa27	defensin, alpha, 27	8		innate immune response in mucosa			IBA	PTN002275316	J:265628
MGI:3646688	Defa28	defensin, alpha, 28	8		innate immune response in mucosa			IBA	PTN002275316	J:265628
MGI:94881	Defa29	defensin, alpha, 29	8		innate immune response in mucosa			IBA	PTN002275316	J:265628
MGI:3808881	Defa30	defensin, alpha, 30	8		innate immune response in mucosa			IBA	PTN002275316	J:265628
MGI:102509	Defa31	defensin, alpha, 31	8		innate immune response in mucosa			IBA	PTN002275316	J:265628
MGI:3709048	Defa34	defensin, alpha, 34	8		innate immune response in mucosa			IBA	PTN002275316	J:265628
MGI:3711900	Defa35	defensin, alpha, 35	8		innate immune response in mucosa			IBA	PTN002275316	J:265628
MGI:3705236	Defa37	defensin, alpha, 37	8		innate immune response in mucosa			IBA	PTN002275316	J:265628
MGI:3709605	Defa38	defensin, alpha, 38	8		innate immune response in mucosa			IBA	PTN002275316	J:265628
MGI:3611585	Defa39	defensin, alpha, 39	8		innate immune response in mucosa			IBA	PTN002275316	J:265628
MGI:3708769	Defa40	defensin, alpha, 40	8		innate immune response in mucosa			IBA	PTN002275316	J:265628
MGI:3705230	Defa41	defensin, alpha, 41	8		innate immune response in mucosa			IBA	PTN002275316	J:265628
MGI:3645033	Defa42	defensin, alpha, 42	8		innate immune response in mucosa			IBA	PTN002275316	J:265628
MGI:99592	Defa-rs2	defensin, alpha, related sequence 2	8		innate immune response in mucosa			IBA	PTN002275316	J:265628
MGI:102516	Defa-rs10	defensin, alpha, related sequence 10	8		innate immune response in mucosa			IBA	PTN002275316	J:265628
MGI:102514	Defa-rs12	defensin, alpha, related sequence 12	8		innate immune response in mucosa			IBA	PTN002275316	J:265628
MGI:1096878	Defb1	defensin beta 1	8		innate immune response			IMP		J:76529
MGI:1096878	Defb1	defensin beta 1	8		innate immune response in mucosa			IBA	PTN000483422	J:265628
MGI:1096878	Defb1	defensin beta 1	8		innate immune response in mucosa			ISO	P60022	J:164563
MGI:1338754	Defb2	defensin beta 2	8		innate immune response in mucosa			IBA	PTN000483422	J:265628
MGI:2179198	Defb9	defensin beta 9	8		innate immune response in mucosa			IBA	PTN000483422	J:265628
MGI:2179205	Defb10	defensin beta 10	8		innate immune response in mucosa			IBA	PTN000483422	J:265628
MGI:2179197	Defb11	defensin beta 11	8		innate immune response in mucosa			IBA	PTN000483422	J:265628
MGI:1924924	Defb12	defensin beta 12	8		innate immune response			IEA	IPR025933	J:72247
MGI:2179202	Defb15	defensin beta 15	8		innate immune response			IEA	IPR025933	J:72247
MGI:3648148	Defb18	defensin beta 18	1		innate immune response			IEA	IPR025933	J:72247
MGI:2385955	Defb19	defensin beta 19	2		antifungal innate immune response			IBA	PTN001030103	J:265628
MGI:2385955	Defb19	defensin beta 19	2		antifungal innate immune response			ISO	Q8N690	J:164563
MGI:2385955	Defb19	defensin beta 19	2		innate immune response			ISO	Q8N690	J:164563
MGI:2442320	Defb20	defensin beta 20	2		innate immune response			IEA	IPR025933	J:72247
MGI:2684967	Defb21	defensin beta 21	2		innate immune response			ISO	Q96PH6	J:164563
MGI:3045368	Defb22	defensin beta 22	2		innate immune response			IEA	IPR025933	J:72247
MGI:3651158	Defb25	defensin beta 25	2		innate immune response			IEA	IPR025933	J:72247
MGI:1922650	Defb29	defensin beta 29	2		innate immune response			IEA	IPR025933	J:72247
MGI:1920920	Defb30	defensin beta 30	14		innate immune response			IEA	IPR025933	J:72247
MGI:2672979	Defb34	defensin beta 34	8		innate immune response			IEA	IPR025933	J:72247
MGI:2179204	Defb35	defensin beta 35	8		innate immune response			IEA	IPR025933	J:72247
MGI:2385956	Defb36	defensin beta 36	2		innate immune response			IEA	IPR025933	J:72247
MGI:2672966	Defb37	defensin beta 37	8		innate immune response in mucosa			IBA	PTN000483422	J:265628
MGI:2672966	Defb37	defensin beta 37	8		innate immune response in mucosa			ISO	P60022	J:164563
MGI:2672972	Defb38	defensin beta 38	8		innate immune response in mucosa			IBA	PTN000483422	J:265628
MGI:2672974	Defb39	defensin beta 39	8		innate immune response in mucosa			IBA	PTN000483422	J:265628
MGI:2672976	Defb40	defensin beta 40	8		innate immune response in mucosa			IBA	PTN000483422	J:265628
MGI:1924923	Defb41	defensin beta 41	1		innate immune response			IEA	IPR025933	J:72247
MGI:3033850	Defb42	defensin beta 42	14		antibacterial innate immune response			ISO	Q30KP8	J:164563
MGI:3033850	Defb42	defensin beta 42	14		antifungal innate immune response			ISO	Q30KP8	J:164563
MGI:3647180	Defb43	defensin beta 43	14		innate immune response			IEA	IPR025933	J:72247
MGI:108177	Dhx9	DExH-box helicase 9	1		innate immune response			IEA	KW-0399	J:60000
MGI:108177	Dhx9	DExH-box helicase 9	1		positive regulation of innate immune response			IMP		J:243487
MGI:1099786	Dhx15	DEAH-box helicase 15	5		antiviral innate immune response			IDA		J:316943
MGI:1099786	Dhx15	DEAH-box helicase 15	5		antiviral innate immune response			IMP		J:227056
MGI:1099786	Dhx15	DEAH-box helicase 15	5		antiviral innate immune response			ISO	O43143	J:164563
MGI:1099786	Dhx15	DEAH-box helicase 15	5		innate immune response			IEA	KW-0399	J:60000
MGI:1916442	Dhx16	DEAH-box helicase 16	17		antiviral innate immune response			ISO	O60231	J:164563
MGI:2445102	Dhx33	DEAH-box helicase 33	11		positive regulation of NLRP3 inflammasome complex assembly			ISO	Q9H6R0	J:164563
MGI:1919412	Dhx36	DEAH-box helicase 36	3		innate immune response			IEA	KW-0399	J:60000
MGI:1931560	Dhx58	DExH-box helicase 58	11		antiviral innate immune response			IBA	PTN000362756	J:265628
MGI:1931560	Dhx58	DExH-box helicase 58	11		cytoplasmic pattern recognition receptor signaling pathway			ISO	Q96C10	J:164563
MGI:1931560	Dhx58	DExH-box helicase 58	11		innate immune response			IEA	KW-0399	J:60000
MGI:1931560	Dhx58	DExH-box helicase 58	11		negative regulation of innate immune response			IMP		J:183197
MGI:1931560	Dhx58	DExH-box helicase 58	11		negative regulation of innate immune response			ISO	Q96C10	J:164563
MGI:1931560	Dhx58	DExH-box helicase 58	11		negative regulation of MDA-5 signaling pathway			ISO	Q96C10	J:164563
MGI:1931560	Dhx58	DExH-box helicase 58	11		negative regulation of RIG-I signaling pathway			IBA	PTN002679418	J:265628
MGI:1931560	Dhx58	DExH-box helicase 58	11		negative regulation of RIG-I signaling pathway			IMP		J:146113
MGI:1931560	Dhx58	DExH-box helicase 58	11		negative regulation of RIG-I signaling pathway			ISO	Q96C10	J:164563
MGI:1931560	Dhx58	DExH-box helicase 58	11		positive regulation of MDA-5 signaling pathway			IMP		J:156867
MGI:1931560	Dhx58	DExH-box helicase 58	11		positive regulation of RIG-I signaling pathway			IMP		J:156867
MGI:1931560	Dhx58	DExH-box helicase 58	11		regulation of innate immune response			ISO	Q96C10	J:164563
MGI:1933786	Dnaja3	DnaJ heat shock protein family (Hsp40) member A3	16		negative regulation of type II interferon-mediated signaling pathway			ISO	Q96EY1	J:164563
MGI:1933786	Dnaja3	DnaJ heat shock protein family (Hsp40) member A3	16		response to type II interferon			ISO	Q96EY1	J:164563
MGI:94919	Dpp4	dipeptidylpeptidase 4	2		positive regulation of natural killer cell mediated immunity			ISO	RGD:2515	J:155856
MGI:94924	Drd2	dopamine receptor D2	9		negative regulation of innate immune response			IMP		J:194407
MGI:2656973	Dtx3l	deltex 3-like, E3 ubiquitin ligase	16		innate immune response			IEA	KW-0399	J:60000
MGI:2672905	Dtx4	deltex 4, E3 ubiquitin ligase	19		negative regulation of innate immune response			ISO	Q9Y2E6	J:164563
MGI:1913619	Dus2	dihydrouridine synthase 2	8		antiviral innate immune response			ISO	Q9NX74	J:164563
MGI:1927070	Dusp10	dual specificity phosphatase 10	1		negative regulation of respiratory burst involved in inflammatory response			IMP	MGI:3052343	J:153759
MGI:1927070	Dusp10	dual specificity phosphatase 10	1		regulation of innate immune response			IMP	MGI:3052343	J:92104
MGI:108021	Ear1	eosinophil-associated, ribonuclease A family, member 1	14		innate immune response in mucosa			IBA	PTN000153602	J:265628
MGI:108020	Ear2	eosinophil-associated, ribonuclease A family, member 2	14		innate immune response in mucosa			IBA	PTN000153602	J:265628
MGI:1858237	Ear3	eosinophil-associated, ribonuclease A family, member 3	14		innate immune response in mucosa			IBA	PTN000153602	J:265628
MGI:1858238	Ear4	eosinophil-associated, ribonuclease A family, member 4	14		innate immune response in mucosa			IBA	PTN000153602	J:265628
MGI:1890463	Ear6	eosinophil-associated, ribonuclease A family, member 6	14		innate immune response in mucosa			IBA	PTN000153602	J:265628
MGI:1890464	Ear10	eosinophil-associated, ribonuclease A family, member 10	14		innate immune response in mucosa			IBA	PTN000153602	J:265628
MGI:3528616	Ear14	eosinophil-associated, ribonuclease A family, member 14	14		innate immune response in mucosa			IBA	PTN000153602	J:265628
MGI:1349469	Ecsit	ECSIT signalling integrator	9		innate immune response			IBA	PTN000992245	J:265628
MGI:1349469	Ecsit	ECSIT signalling integrator	9		toll-like receptor 4 signaling pathway			ISO	Q9BQ95	J:164563
MGI:1353449	Eif2ak2	eukaryotic translation initiation factor 2-alpha kinase 2	17		antiviral innate immune response			ISO	P19525	J:164563
MGI:1353449	Eif2ak2	eukaryotic translation initiation factor 2-alpha kinase 2	17		innate immune response			IEA	KW-0399	J:60000
MGI:1353449	Eif2ak2	eukaryotic translation initiation factor 2-alpha kinase 2	17		regulation of NLRP3 inflammasome complex assembly			IMP		J:186690
MGI:1914440	Eif4e2	eukaryotic translation initiation factor 4E member 2	1		negative regulation of type I interferon-mediated signaling pathway			ISO	O60573	J:164563
MGI:1919196	Endod1	endonuclease domain containing 1	9		innate immune response			IEA	KW-0399	J:60000
MGI:1918673	Epg5	ectopic P-granules 5 autophagy tethering factor	18		toll-like receptor 9 signaling pathway			ISO	Q9HCE0	J:164563
MGI:97838	Eprs1	glutamyl-prolyl-tRNA synthetase 1	1		cellular response to type II interferon		PR:000037785	IDA		J:192858
MGI:97838	Eprs1	glutamyl-prolyl-tRNA synthetase 1	1		cellular response to type II interferon			ISO	P07814	J:164563
MGI:1890169	Erbin	Erbb2 interacting protein	13		negative regulation of nucleotide-binding oligomerization domain containing 2 signaling pathway	happens in embryonic fibroblast		IMP		J:221560
MGI:1890169	Erbin	Erbb2 interacting protein	13		negative regulation of nucleotide-binding oligomerization domain containing 2 signaling pathway			ISO	Q96RT1	J:164563
MGI:107508	Ereg	epiregulin	5		positive regulation of innate immune response			IMP		J:101520
MGI:1352467	Esr1	estrogen receptor 1 (alpha)	10		regulation of toll-like receptor signaling pathway			IMP	MGI:2150897	J:184829
MGI:1194884	Evl	Ena-vasodilator stimulated phosphoprotein	12		cellular response to type II interferon			IDA		J:143718
MGI:101910	F2rl1	F2R like trypsin receptor 1	13		innate immune response			IEA	KW-0399	J:60000
MGI:101910	F2rl1	F2R like trypsin receptor 1	13		negative regulation of toll-like receptor 3 signaling pathway			ISO	P55085	J:164563
MGI:101910	F2rl1	F2R like trypsin receptor 1	13		positive regulation of toll-like receptor 2 signaling pathway			ISO	P55085	J:164563
MGI:101910	F2rl1	F2R like trypsin receptor 1	13		positive regulation of toll-like receptor 3 signaling pathway			ISO	P55085	J:164563
MGI:101910	F2rl1	F2R like trypsin receptor 1	13		positive regulation of toll-like receptor 4 signaling pathway			ISO	P55085	J:164563
MGI:109324	Fadd	Fas associated via death domain	7		innate immune response			TAS		J:180458
MGI:109324	Fadd	Fas associated via death domain	7		positive regulation of innate immune response			IBA	PTN008354262	J:265628
MGI:109324	Fadd	Fas associated via death domain	7		positive regulation of type I interferon-mediated signaling pathway			ISO	Q13158	J:164563
MGI:1913544	Fam3a	FAM3 metabolism regulating signaling molecule A	X		negative regulation of antifungal innate immune response			ISO	P98173	J:164563
MGI:102547	Fau	FAU ubiquitin like and ribosomal protein S30 fusion	19		innate immune response in mucosa			ISO	P62861	J:164563
MGI:1919429	Fbxl2	F-box and leucine-rich repeat protein 2	9		negative regulation of NLRP3 inflammasome complex assembly			ISO	Q9UKC9	J:164563
MGI:1918788	Fbxo9	f-box protein 9	9		innate immune response			IMP		J:155125
MGI:95496	Fcer1g	Fc receptor, IgE, high affinity I, gamma polypeptide	1		innate immune response			IBA	PTN000423688	J:265628
MGI:95496	Fcer1g	Fc receptor, IgE, high affinity I, gamma polypeptide	1		innate immune response			IMP	MGI:2384004	J:203159
MGI:95498	Fcgr1	Fc receptor, IgG, high affinity I	3		innate immune response			IEA	KW-0399	J:60000
MGI:1340905	Fcna	ficolin A	2		complement activation, lectin pathway			IBA	PTN002709920	J:265628
MGI:1340905	Fcna	ficolin A	2		complement activation, lectin pathway		PR:O70165-1	IDA		J:194457
MGI:1340905	Fcna	ficolin A	2		innate immune response			IEA	KW-0399	J:60000
MGI:1341158	Fcnb	ficolin B	2		complement activation, lectin pathway			IBA	PTN002709920	J:265628
MGI:1341158	Fcnb	ficolin B	2		innate immune response			IEA	KW-0399	J:60000
MGI:2441731	Ffar2	free fatty acid receptor 2	7		cell surface pattern recognition receptor signaling pathway			ISO	O15552	J:164563
MGI:1316726	Fga	fibrinogen alpha chain	3		innate immune response			IEA	KW-0399	J:60000
MGI:99501	Fgb	fibrinogen beta chain	3		innate immune response			IEA	KW-0399	J:60000
MGI:95526	Fgg	fibrinogen gamma chain	3		innate immune response			IEA	KW-0399	J:60000
MGI:95527	Fgr	FGR proto-oncogene, Src family tyrosine kinase	4		innate immune response			IBA	PTN002521528	J:265628
MGI:95527	Fgr	FGR proto-oncogene, Src family tyrosine kinase	4		regulation of innate immune response			IMP		J:177211
MGI:2446089	Flnb	filamin, beta	14		cellular response to type II interferon			IDA		J:143718
MGI:1100500	Flot1	flotillin 1	17		positive regulation of toll-like receptor 3 signaling pathway			ISO	O75955	J:164563
MGI:107179	Fosl1	fos-like antigen 1	19		toll-like receptor signaling pathway			IMP	MGI:3055991	J:290674
MGI:102858	Fosl2	fos-like antigen 2	5		innate immune response			IMP		J:267978
MGI:1278319	Fpr2	formyl peptide receptor 2	17		positive regulation of innate immune response			ISO	P25090	J:164563
MGI:1194495	Fpr3	formyl peptide receptor 3	17		positive regulation of innate immune response			ISO	P25090	J:164563
MGI:1278318	Fpr-rs3	formyl peptide receptor, related sequence 3	17		positive regulation of innate immune response			ISO	P25090	J:164563
MGI:1278317	Fpr-rs4	formyl peptide receptor, related sequence 4	17		positive regulation of innate immune response			ISO	P25090	J:164563
MGI:2448176	Fpr-rs6	formyl peptide receptor, related sequence 6	17		positive regulation of innate immune response			ISO	P25090	J:164563
MGI:2448177	Fpr-rs7	formyl peptide receptor, related sequence 7	17		positive regulation of innate immune response			ISO	P25090	J:164563
MGI:103265	Frk	fyn-related kinase	10		innate immune response			IBA	PTN002521528	J:265628
MGI:95602	Fyn	Fyn proto-oncogene	10		innate immune response			IBA	PTN002521528	J:265628
MGI:1351465	G3bp1	G3BP stress granule assembly factor 1	11		innate immune response			IEA	KW-0399	J:60000
MGI:2442040	G3bp2	G3BP stress granule assembly factor 2	5		innate immune response			IEA	KW-0399	J:60000
MGI:95640	Gapdh	glyceraldehyde-3-phosphate dehydrogenase	6		cellular response to type II interferon			ISO	P04406	J:164563
MGI:95640	Gapdh	glyceraldehyde-3-phosphate dehydrogenase	6		innate immune response			IEA	KW-0399	J:60000
MGI:5434255	Gapdh-ps15	glyceraldehyde-3-phosphate dehydrogenase, pseudogene 15	Y		cellular response to type II interferon			ISO	P04406	J:164563
MGI:3782011	Gapdhrt	glyceraldehyde-3-phosphate dehydrogenase, retrotransposed	14		cellular response to type II interferon			ISO	P04406	J:164563
MGI:3708786	Gapdhrt2	glyceraldehyde-3-phosphate dehydrogenase, retrotransposed 2	8		cellular response to type II interferon			ISO	P04406	J:164563
MGI:1922788	Garin5a	golgi associated RAB2 interactor 5A	7		innate immune response			IDA		J:319688
MGI:95663	Gata3	GATA binding protein 3	2		innate immune response			IEA	KW-0399	J:60000
MGI:102772	Gbp2	guanylate binding protein 2	3		activation of innate immune response			IMP		J:210626
MGI:102772	Gbp2	guanylate binding protein 2	3		cellular response to type II interferon			IBA	PTN000079228	J:265628
MGI:102772	Gbp2	guanylate binding protein 2	3		cellular response to type II interferon			IDA		J:155210
MGI:102772	Gbp2	guanylate binding protein 2	3		innate immune response			IEA	KW-0399	J:60000
MGI:102772	Gbp2	guanylate binding protein 2	3		positive regulation of AIM2 inflammasome complex assembly			IDA		J:231713
MGI:102772	Gbp2	guanylate binding protein 2	3		positive regulation of AIM2 inflammasome complex assembly			IDA		J:231714
MGI:95666	Gbp2b	guanylate binding protein 2b	3		activation of innate immune response			IMP		J:210626
MGI:95666	Gbp2b	guanylate binding protein 2b	3		cellular response to type II interferon			IBA	PTN000079228	J:265628
MGI:95666	Gbp2b	guanylate binding protein 2b	3		cellular response to type II interferon			IDA		J:155210
MGI:95666	Gbp2b	guanylate binding protein 2b	3		innate immune response			IEA	KW-0399	J:60000
MGI:1926263	Gbp3	guanylate binding protein 3	3		activation of innate immune response			IMP		J:210626
MGI:1926263	Gbp3	guanylate binding protein 3	3		cellular response to type II interferon			IBA	PTN002473404	J:265628
MGI:1926263	Gbp3	guanylate binding protein 3	3		cellular response to type II interferon			IDA		J:155210
MGI:1926263	Gbp3	guanylate binding protein 3	3		innate immune response			IEA	KW-0399	J:60000
MGI:97072	Gbp4	guanylate binding protein 4	5		cellular response to type II interferon			IBA	PTN002473404	J:265628
MGI:97072	Gbp4	guanylate binding protein 4	5		cellular response to type II interferon			IDA		J:155210
MGI:97072	Gbp4	guanylate binding protein 4	5		innate immune response			IEA	KW-0399	J:60000
MGI:2429943	Gbp5	guanylate binding protein 5	3		activation of innate immune response			IMP		J:210626
MGI:2429943	Gbp5	guanylate binding protein 5	3		cellular response to type II interferon			IBA	PTN000079228	J:265628
MGI:2429943	Gbp5	guanylate binding protein 5	3		cellular response to type II interferon			IDA		J:155210
MGI:2429943	Gbp5	guanylate binding protein 5	3		innate immune response			IEA	KW-0399	J:60000
MGI:2429943	Gbp5	guanylate binding protein 5	3		positive regulation of AIM2 inflammasome complex assembly			IDA		J:231713
MGI:2429943	Gbp5	guanylate binding protein 5	3		positive regulation of AIM2 inflammasome complex assembly			IDA		J:231714
MGI:2429943	Gbp5	guanylate binding protein 5	3		positive regulation of innate immune response			IMP		J:183942
MGI:2429943	Gbp5	guanylate binding protein 5	3		positive regulation of NLRP3 inflammasome complex assembly			ISO	Q96PP8	J:164563
MGI:2140937	Gbp6	guanylate binding protein 6	5		cellular response to type II interferon			IBA	PTN002473404	J:265628
MGI:2140937	Gbp6	guanylate binding protein 6	5		cellular response to type II interferon			IDA		J:155210
MGI:2140937	Gbp6	guanylate binding protein 6	5		innate immune response			IEA	KW-0399	J:60000
MGI:2444421	Gbp7	guanylate binding protein 7	3		activation of innate immune response			IMP		J:210626
MGI:2444421	Gbp7	guanylate binding protein 7	3		cellular response to type II interferon			IBA	PTN002473404	J:265628
MGI:2444421	Gbp7	guanylate binding protein 7	3		cellular response to type II interferon			IDA		J:155210
MGI:2444421	Gbp7	guanylate binding protein 7	3		innate immune response			IEA	KW-0399	J:60000
MGI:1923324	Gbp8	guanylate-binding protein 8	5		cellular response to type II interferon			IBA	PTN002473404	J:265628
MGI:1923324	Gbp8	guanylate-binding protein 8	5		cellular response to type II interferon			IDA		J:155210
MGI:3605620	Gbp9	guanylate-binding protein 9	5		cellular response to type II interferon			IBA	PTN002473404	J:265628
MGI:3605620	Gbp9	guanylate-binding protein 9	5		cellular response to type II interferon			IDA		J:155210
MGI:4359647	Gbp10	guanylate-binding protein 10	5		cellular response to type II interferon			IBA	PTN002473404	J:265628
MGI:4359647	Gbp10	guanylate-binding protein 10	5		cellular response to type II interferon			IDA		J:155210
MGI:3646307	Gbp11	guanylate binding protein 11	5		cellular response to type II interferon			IBA	PTN002473404	J:265628
MGI:95675	Gch1	GTP cyclohydrolase 1	14		response to type II interferon			ISO	P30793	J:164563
MGI:107757	Gfer	growth factor, augmenter of liver regeneration	17		negative regulation of natural killer cell mediated cytotoxicity			ISO	RGD:61845	J:155856
MGI:103170	Gfi1	growth factor independent 1 transcription repressor	5		regulation of toll-like receptor signaling pathway			ISO	Q99684	J:164563
MGI:2138584	Gigyf2	GRB10 interacting GYF protein 2	1		negative regulation of type I interferon-mediated signaling pathway			ISO	Q6Y7W6	J:164563
MGI:1932723	Gimap3	GTPase, IMAP family member 3	6		positive regulation of natural killer cell cytokine production			ISO	RGD:628871	J:155856
MGI:1932723	Gimap3	GTPase, IMAP family member 3	6		positive regulation of natural killer cell mediated cytotoxicity			ISO	RGD:628871	J:155856
MGI:2442232	Gimap5	GTPase, IMAP family member 5	6		positive regulation of natural killer cell cytokine production			ISO	RGD:628871	J:155856
MGI:2442232	Gimap5	GTPase, IMAP family member 5	6		positive regulation of natural killer cell mediated cytotoxicity			ISO	RGD:628871	J:155856
MGI:3649299	Gm12250	predicted gene 12250	11		positive regulation of AIM2 inflammasome complex assembly			IDA		J:236523
MGI:3649299	Gm12250	predicted gene 12250	11		positive regulation of AIM2 inflammasome complex assembly			IDA		J:287363
MGI:3649299	Gm12250	predicted gene 12250	11		positive regulation of NLRP3 inflammasome complex assembly			IDA		J:287363
MGI:3649299	Gm12250	predicted gene 12250	11		positive regulation of NLRP3 inflammasome complex assembly			IDA		J:333980
MGI:5663439	Gm43302	predicted gene 43302	5		cellular response to type II interferon	happens in macrophage	UniProtKB:L7N1X8	IDA		J:172364
MGI:1914383	Gp2	glycoprotein 2 zymogen granule membrane	7		innate immune response			IEA	KW-0399	J:60000
MGI:2442492	Gpatch3	G patch domain containing 3	4		negative regulation of RIG-I signaling pathway			IBA	PTN001024469	J:265628
MGI:2442492	Gpatch3	G patch domain containing 3	4		negative regulation of RIG-I signaling pathway			ISO	Q96I76	J:164563
MGI:1924104	Gper1	G protein-coupled estrogen receptor 1	5		innate immune response			IEA	KW-0399	J:60000
MGI:1925558	Gpr108	G protein-coupled receptor 108	17		negative regulation of toll-like receptor signaling pathway			IMP		J:266821
MGI:1891751	Gps2	G protein pathway suppressor 2	11		negative regulation of toll-like receptor signaling pathway			IMP		J:240887
MGI:2676308	Gramd4	GRAM domain containing 4	15		negative regulation of toll-like receptor 9 signaling pathway			IBA	PTN002444536	J:265628
MGI:2676308	Gramd4	GRAM domain containing 4	15		negative regulation of toll-like receptor 9 signaling pathway			IMP		J:269559
MGI:95832	Grn	granulin	11		negative regulation of innate immune response			IMP		J:156824
MGI:95832	Grn	granulin	11		negative regulation of respiratory burst involved in inflammatory response			ISO	P28799	J:164563
MGI:1916396	Gsdmd	gasdermin D	15		innate immune response			IEA	KW-0399	J:60000
MGI:95851	Gsn	gelsolin	2		cellular response to type II interferon			IDA		J:143718
MGI:95895	H2-Aa	histocompatibility 2, class II antigen A, alpha	17		response to type II interferon			IDA		J:172894
MGI:103070	H2-Ab1	histocompatibility 2, class II antigen A, beta 1	17		cellular response to type II interferon			IDA		J:169816
MGI:103070	H2-Ab1	histocompatibility 2, class II antigen A, beta 1	17		cellular response to type II interferon			IDA		J:169821
MGI:103070	H2-Ab1	histocompatibility 2, class II antigen A, beta 1	17		cellular response to type II interferon			IDA		J:169823
MGI:103070	H2-Ab1	histocompatibility 2, class II antigen A, beta 1	17		cellular response to type II interferon			IDA		J:169824
MGI:103070	H2-Ab1	histocompatibility 2, class II antigen A, beta 1	17		cellular response to type II interferon			IDA		J:169912
MGI:95896	H2-D1	histocompatibility 2, D region locus 1	17		negative regulation of natural killer cell mediated cytotoxicity			ISO	P13747	J:164563
MGI:95896	H2-D1	histocompatibility 2, D region locus 1	17		positive regulation of natural killer cell cytokine production			ISO	P13747	J:164563
MGI:95896	H2-D1	histocompatibility 2, D region locus 1	17		positive regulation of natural killer cell mediated cytotoxicity			ISO	P13747	J:164563
MGI:95896	H2-D1	histocompatibility 2, D region locus 1	17		positive regulation of natural killer cell mediated immunity			ISO	P13747	J:164563
MGI:95896	H2-D1	histocompatibility 2, D region locus 1	17		protection from natural killer cell mediated cytotoxicity			ISO	P13747	J:164563
MGI:95896	H2-D1	histocompatibility 2, D region locus 1	17		regulation of natural killer cell mediated immunity			ISO	P13747	J:164563
MGI:95901	H2-Eb1	histocompatibility 2, class II antigen E beta	17		response to type II interferon			IDA		J:172894
MGI:95904	H2-K1	histocompatibility 2, K1, K region	17		negative regulation of natural killer cell mediated cytotoxicity			ISO	P13747	J:164563
MGI:95904	H2-K1	histocompatibility 2, K1, K region	17		positive regulation of natural killer cell cytokine production			ISO	P13747	J:164563
MGI:95904	H2-K1	histocompatibility 2, K1, K region	17		positive regulation of natural killer cell mediated cytotoxicity			ISO	P13747	J:164563
MGI:95904	H2-K1	histocompatibility 2, K1, K region	17		positive regulation of natural killer cell mediated immunity			ISO	P13747	J:164563
MGI:95904	H2-K1	histocompatibility 2, K1, K region	17		protection from natural killer cell mediated cytotoxicity			ISO	P13747	J:164563
MGI:95904	H2-K1	histocompatibility 2, K1, K region	17		regulation of natural killer cell mediated immunity			ISO	P13747	J:164563
MGI:95912	H2-L	histocompatibility 2, D region locus L	17		negative regulation of natural killer cell mediated cytotoxicity			ISO	P13747	J:164563
MGI:95912	H2-L	histocompatibility 2, D region locus L	17		positive regulation of natural killer cell cytokine production			ISO	P13747	J:164563
MGI:95912	H2-L	histocompatibility 2, D region locus L	17		positive regulation of natural killer cell mediated cytotoxicity			ISO	P13747	J:164563
MGI:95912	H2-L	histocompatibility 2, D region locus L	17		positive regulation of natural killer cell mediated immunity			ISO	P13747	J:164563
MGI:95912	H2-L	histocompatibility 2, D region locus L	17		protection from natural killer cell mediated cytotoxicity			ISO	P13747	J:164563
MGI:95912	H2-L	histocompatibility 2, D region locus L	17		regulation of natural killer cell mediated immunity			ISO	P13747	J:164563
MGI:95913	H2-M1	histocompatibility 2, M region locus 1	17		negative regulation of natural killer cell mediated cytotoxicity			ISO	P13747	J:164563
MGI:95913	H2-M1	histocompatibility 2, M region locus 1	17		positive regulation of natural killer cell cytokine production			ISO	P13747	J:164563
MGI:95913	H2-M1	histocompatibility 2, M region locus 1	17		positive regulation of natural killer cell mediated cytotoxicity			ISO	P13747	J:164563
MGI:95913	H2-M1	histocompatibility 2, M region locus 1	17		positive regulation of natural killer cell mediated immunity			ISO	P13747	J:164563
MGI:95913	H2-M1	histocompatibility 2, M region locus 1	17		protection from natural killer cell mediated cytotoxicity			ISO	P13747	J:164563
MGI:95913	H2-M1	histocompatibility 2, M region locus 1	17		regulation of natural killer cell mediated immunity			ISO	P13747	J:164563
MGI:95914	H2-M2	histocompatibility 2, M region locus 2	17		negative regulation of natural killer cell mediated cytotoxicity			ISO	P13747	J:164563
MGI:95914	H2-M2	histocompatibility 2, M region locus 2	17		positive regulation of natural killer cell cytokine production			ISO	P13747	J:164563
MGI:95914	H2-M2	histocompatibility 2, M region locus 2	17		positive regulation of natural killer cell mediated cytotoxicity			ISO	P13747	J:164563
MGI:95914	H2-M2	histocompatibility 2, M region locus 2	17		positive regulation of natural killer cell mediated immunity			ISO	P13747	J:164563
MGI:95914	H2-M2	histocompatibility 2, M region locus 2	17		protection from natural killer cell mediated cytotoxicity			ISO	P13747	J:164563
MGI:95914	H2-M2	histocompatibility 2, M region locus 2	17		regulation of natural killer cell mediated immunity			ISO	P13747	J:164563
MGI:95915	H2-M3	histocompatibility 2, M region locus 3	17		positive regulation of natural killer cell mediated cytotoxicity			IMP	MGI:3701255	J:118960
MGI:95917	H2-M5	histocompatibility 2, M region locus 5	17		negative regulation of natural killer cell mediated cytotoxicity			ISO	P13747	J:164563
MGI:95917	H2-M5	histocompatibility 2, M region locus 5	17		positive regulation of natural killer cell cytokine production			ISO	P13747	J:164563
MGI:95917	H2-M5	histocompatibility 2, M region locus 5	17		positive regulation of natural killer cell mediated cytotoxicity			ISO	P13747	J:164563
MGI:95917	H2-M5	histocompatibility 2, M region locus 5	17		positive regulation of natural killer cell mediated immunity			ISO	P13747	J:164563
MGI:95917	H2-M5	histocompatibility 2, M region locus 5	17		protection from natural killer cell mediated cytotoxicity			ISO	P13747	J:164563
MGI:95917	H2-M5	histocompatibility 2, M region locus 5	17		regulation of natural killer cell mediated immunity			ISO	P13747	J:164563
MGI:1276570	H2-M9	histocompatibility 2, M region locus 9	17		negative regulation of natural killer cell mediated cytotoxicity			ISO	P13747	J:164563
MGI:1276570	H2-M9	histocompatibility 2, M region locus 9	17		positive regulation of natural killer cell cytokine production			ISO	P13747	J:164563
MGI:1276570	H2-M9	histocompatibility 2, M region locus 9	17		positive regulation of natural killer cell mediated cytotoxicity			ISO	P13747	J:164563
MGI:1276570	H2-M9	histocompatibility 2, M region locus 9	17		positive regulation of natural killer cell mediated immunity			ISO	P13747	J:164563
MGI:1276570	H2-M9	histocompatibility 2, M region locus 9	17		protection from natural killer cell mediated cytotoxicity			ISO	P13747	J:164563
MGI:1276570	H2-M9	histocompatibility 2, M region locus 9	17		regulation of natural killer cell mediated immunity			ISO	P13747	J:164563
MGI:1276522	H2-M10.1	histocompatibility 2, M region locus 10.1	17		negative regulation of natural killer cell mediated cytotoxicity			ISO	P13747	J:164563
MGI:1276522	H2-M10.1	histocompatibility 2, M region locus 10.1	17		positive regulation of natural killer cell cytokine production			ISO	P13747	J:164563
MGI:1276522	H2-M10.1	histocompatibility 2, M region locus 10.1	17		positive regulation of natural killer cell mediated cytotoxicity			ISO	P13747	J:164563
MGI:1276522	H2-M10.1	histocompatibility 2, M region locus 10.1	17		positive regulation of natural killer cell mediated immunity			ISO	P13747	J:164563
MGI:1276522	H2-M10.1	histocompatibility 2, M region locus 10.1	17		protection from natural killer cell mediated cytotoxicity			ISO	P13747	J:164563
MGI:1276522	H2-M10.1	histocompatibility 2, M region locus 10.1	17		regulation of natural killer cell mediated immunity			ISO	P13747	J:164563
MGI:1276525	H2-M10.2	histocompatibility 2, M region locus 10.2	17		negative regulation of natural killer cell mediated cytotoxicity			ISO	P13747	J:164563
MGI:1276525	H2-M10.2	histocompatibility 2, M region locus 10.2	17		positive regulation of natural killer cell cytokine production			ISO	P13747	J:164563
MGI:1276525	H2-M10.2	histocompatibility 2, M region locus 10.2	17		positive regulation of natural killer cell mediated cytotoxicity			ISO	P13747	J:164563
MGI:1276525	H2-M10.2	histocompatibility 2, M region locus 10.2	17		positive regulation of natural killer cell mediated immunity			ISO	P13747	J:164563
MGI:1276525	H2-M10.2	histocompatibility 2, M region locus 10.2	17		protection from natural killer cell mediated cytotoxicity			ISO	P13747	J:164563
MGI:1276525	H2-M10.2	histocompatibility 2, M region locus 10.2	17		regulation of natural killer cell mediated immunity			ISO	P13747	J:164563
MGI:1276524	H2-M10.3	histocompatibility 2, M region locus 10.3	17		negative regulation of natural killer cell mediated cytotoxicity			ISO	P13747	J:164563
MGI:1276524	H2-M10.3	histocompatibility 2, M region locus 10.3	17		positive regulation of natural killer cell cytokine production			ISO	P13747	J:164563
MGI:1276524	H2-M10.3	histocompatibility 2, M region locus 10.3	17		positive regulation of natural killer cell mediated cytotoxicity			ISO	P13747	J:164563
MGI:1276524	H2-M10.3	histocompatibility 2, M region locus 10.3	17		positive regulation of natural killer cell mediated immunity			ISO	P13747	J:164563
MGI:1276524	H2-M10.3	histocompatibility 2, M region locus 10.3	17		protection from natural killer cell mediated cytotoxicity			ISO	P13747	J:164563
MGI:1276524	H2-M10.3	histocompatibility 2, M region locus 10.3	17		regulation of natural killer cell mediated immunity			ISO	P13747	J:164563
MGI:1276527	H2-M10.4	histocompatibility 2, M region locus 10.4	17		negative regulation of natural killer cell mediated cytotoxicity			ISO	P13747	J:164563
MGI:1276527	H2-M10.4	histocompatibility 2, M region locus 10.4	17		positive regulation of natural killer cell cytokine production			ISO	P13747	J:164563
MGI:1276527	H2-M10.4	histocompatibility 2, M region locus 10.4	17		positive regulation of natural killer cell mediated cytotoxicity			ISO	P13747	J:164563
MGI:1276527	H2-M10.4	histocompatibility 2, M region locus 10.4	17		positive regulation of natural killer cell mediated immunity			ISO	P13747	J:164563
MGI:1276527	H2-M10.4	histocompatibility 2, M region locus 10.4	17		protection from natural killer cell mediated cytotoxicity			ISO	P13747	J:164563
MGI:1276527	H2-M10.4	histocompatibility 2, M region locus 10.4	17		regulation of natural killer cell mediated immunity			ISO	P13747	J:164563
MGI:1276526	H2-M10.5	histocompatibility 2, M region locus 10.5	17		negative regulation of natural killer cell mediated cytotoxicity			ISO	P13747	J:164563
MGI:1276526	H2-M10.5	histocompatibility 2, M region locus 10.5	17		positive regulation of natural killer cell cytokine production			ISO	P13747	J:164563
MGI:1276526	H2-M10.5	histocompatibility 2, M region locus 10.5	17		positive regulation of natural killer cell mediated cytotoxicity			ISO	P13747	J:164563
MGI:1276526	H2-M10.5	histocompatibility 2, M region locus 10.5	17		positive regulation of natural killer cell mediated immunity			ISO	P13747	J:164563
MGI:1276526	H2-M10.5	histocompatibility 2, M region locus 10.5	17		protection from natural killer cell mediated cytotoxicity			ISO	P13747	J:164563
MGI:1276526	H2-M10.5	histocompatibility 2, M region locus 10.5	17		regulation of natural killer cell mediated immunity			ISO	P13747	J:164563
MGI:2687364	H2-M10.6	histocompatibility 2, M region locus 10.6	17		negative regulation of natural killer cell mediated cytotoxicity			ISO	P13747	J:164563
MGI:2687364	H2-M10.6	histocompatibility 2, M region locus 10.6	17		positive regulation of natural killer cell cytokine production			ISO	P13747	J:164563
MGI:2687364	H2-M10.6	histocompatibility 2, M region locus 10.6	17		positive regulation of natural killer cell mediated cytotoxicity			ISO	P13747	J:164563
MGI:2687364	H2-M10.6	histocompatibility 2, M region locus 10.6	17		positive regulation of natural killer cell mediated immunity			ISO	P13747	J:164563
MGI:2687364	H2-M10.6	histocompatibility 2, M region locus 10.6	17		protection from natural killer cell mediated cytotoxicity			ISO	P13747	J:164563
MGI:2687364	H2-M10.6	histocompatibility 2, M region locus 10.6	17		regulation of natural killer cell mediated immunity			ISO	P13747	J:164563
MGI:2676637	H2-M11	histocompatibility 2, M region locus 11	17		negative regulation of natural killer cell mediated cytotoxicity			ISO	P13747	J:164563
MGI:2676637	H2-M11	histocompatibility 2, M region locus 11	17		positive regulation of natural killer cell cytokine production			ISO	P13747	J:164563
MGI:2676637	H2-M11	histocompatibility 2, M region locus 11	17		positive regulation of natural killer cell mediated cytotoxicity			ISO	P13747	J:164563
MGI:2676637	H2-M11	histocompatibility 2, M region locus 11	17		positive regulation of natural killer cell mediated immunity			ISO	P13747	J:164563
MGI:2676637	H2-M11	histocompatibility 2, M region locus 11	17		protection from natural killer cell mediated cytotoxicity			ISO	P13747	J:164563
MGI:2676637	H2-M11	histocompatibility 2, M region locus 11	17		regulation of natural killer cell mediated immunity			ISO	P13747	J:164563
MGI:95928	H2-Q1	histocompatibility 2, Q region locus 1	17		negative regulation of natural killer cell mediated cytotoxicity			ISO	P13747	J:164563
MGI:95928	H2-Q1	histocompatibility 2, Q region locus 1	17		positive regulation of natural killer cell cytokine production			ISO	P13747	J:164563
MGI:95928	H2-Q1	histocompatibility 2, Q region locus 1	17		positive regulation of natural killer cell mediated cytotoxicity			ISO	P13747	J:164563
MGI:95928	H2-Q1	histocompatibility 2, Q region locus 1	17		positive regulation of natural killer cell mediated immunity			ISO	P13747	J:164563
MGI:95928	H2-Q1	histocompatibility 2, Q region locus 1	17		protection from natural killer cell mediated cytotoxicity			ISO	P13747	J:164563
MGI:95928	H2-Q1	histocompatibility 2, Q region locus 1	17		regulation of natural killer cell mediated immunity			ISO	P13747	J:164563
MGI:95931	H2-Q2	histocompatibility 2, Q region locus 2	17		negative regulation of natural killer cell mediated cytotoxicity			ISO	P13747	J:164563
MGI:95931	H2-Q2	histocompatibility 2, Q region locus 2	17		positive regulation of natural killer cell cytokine production			ISO	P13747	J:164563
MGI:95931	H2-Q2	histocompatibility 2, Q region locus 2	17		positive regulation of natural killer cell mediated cytotoxicity			ISO	P13747	J:164563
MGI:95931	H2-Q2	histocompatibility 2, Q region locus 2	17		positive regulation of natural killer cell mediated immunity			ISO	P13747	J:164563
MGI:95931	H2-Q2	histocompatibility 2, Q region locus 2	17		protection from natural killer cell mediated cytotoxicity			ISO	P13747	J:164563
MGI:95931	H2-Q2	histocompatibility 2, Q region locus 2	17		regulation of natural killer cell mediated immunity			ISO	P13747	J:164563
MGI:95933	H2-Q4	histocompatibility 2, Q region locus 4	17		negative regulation of natural killer cell mediated cytotoxicity			ISO	P13747	J:164563
MGI:95933	H2-Q4	histocompatibility 2, Q region locus 4	17		positive regulation of natural killer cell cytokine production			ISO	P13747	J:164563
MGI:95933	H2-Q4	histocompatibility 2, Q region locus 4	17		positive regulation of natural killer cell mediated cytotoxicity			ISO	P13747	J:164563
MGI:95933	H2-Q4	histocompatibility 2, Q region locus 4	17		positive regulation of natural killer cell mediated immunity			ISO	P13747	J:164563
MGI:95933	H2-Q4	histocompatibility 2, Q region locus 4	17		protection from natural killer cell mediated cytotoxicity			ISO	P13747	J:164563
MGI:95933	H2-Q4	histocompatibility 2, Q region locus 4	17		regulation of natural killer cell mediated immunity			ISO	P13747	J:164563
MGI:95935	H2-Q6	histocompatibility 2, Q region locus 6	17		negative regulation of natural killer cell mediated cytotoxicity			ISO	P13747	J:164563
MGI:95935	H2-Q6	histocompatibility 2, Q region locus 6	17		positive regulation of natural killer cell cytokine production			ISO	P13747	J:164563
MGI:95935	H2-Q6	histocompatibility 2, Q region locus 6	17		positive regulation of natural killer cell mediated cytotoxicity			ISO	P13747	J:164563
MGI:95935	H2-Q6	histocompatibility 2, Q region locus 6	17		positive regulation of natural killer cell mediated immunity			ISO	P13747	J:164563
MGI:95935	H2-Q6	histocompatibility 2, Q region locus 6	17		protection from natural killer cell mediated cytotoxicity			ISO	P13747	J:164563
MGI:95935	H2-Q6	histocompatibility 2, Q region locus 6	17		regulation of natural killer cell mediated immunity			ISO	P13747	J:164563
MGI:95936	H2-Q7	histocompatibility 2, Q region locus 7	17		cellular response to type II interferon			IDA		J:50181
MGI:95936	H2-Q7	histocompatibility 2, Q region locus 7	17		negative regulation of natural killer cell mediated cytotoxicity			ISO	P13747	J:164563
MGI:95936	H2-Q7	histocompatibility 2, Q region locus 7	17		positive regulation of natural killer cell cytokine production			ISO	P13747	J:164563
MGI:95936	H2-Q7	histocompatibility 2, Q region locus 7	17		positive regulation of natural killer cell mediated cytotoxicity			ISO	P13747	J:164563
MGI:95936	H2-Q7	histocompatibility 2, Q region locus 7	17		positive regulation of natural killer cell mediated immunity			ISO	P13747	J:164563
MGI:95936	H2-Q7	histocompatibility 2, Q region locus 7	17		protection from natural killer cell mediated cytotoxicity			ISO	P13747	J:164563
MGI:95936	H2-Q7	histocompatibility 2, Q region locus 7	17		regulation of natural killer cell mediated immunity			ISO	P13747	J:164563
MGI:95938	H2-Q9	histocompatibility 2, Q region locus 9	17		cellular response to type II interferon			IDA		J:50181
MGI:95929	H2-Q10	histocompatibility 2, Q region locus 10	17		negative regulation of natural killer cell mediated cytotoxicity			ISO	P13747	J:164563
MGI:95929	H2-Q10	histocompatibility 2, Q region locus 10	17		positive regulation of natural killer cell cytokine production			ISO	P13747	J:164563
MGI:95929	H2-Q10	histocompatibility 2, Q region locus 10	17		positive regulation of natural killer cell mediated cytotoxicity			ISO	P13747	J:164563
MGI:95929	H2-Q10	histocompatibility 2, Q region locus 10	17		positive regulation of natural killer cell mediated immunity			ISO	P13747	J:164563
MGI:95929	H2-Q10	histocompatibility 2, Q region locus 10	17		protection from natural killer cell mediated cytotoxicity			ISO	P13747	J:164563
MGI:95929	H2-Q10	histocompatibility 2, Q region locus 10	17		regulation of natural killer cell mediated immunity			ISO	P13747	J:164563
MGI:95959	H2-T3	histocompatibility 2, T region locus 3	17		negative regulation of natural killer cell mediated cytotoxicity			ISO	P13747	J:164563
MGI:95959	H2-T3	histocompatibility 2, T region locus 3	17		positive regulation of natural killer cell cytokine production			ISO	P13747	J:164563
MGI:95959	H2-T3	histocompatibility 2, T region locus 3	17		positive regulation of natural killer cell mediated cytotoxicity			ISO	P13747	J:164563
MGI:95959	H2-T3	histocompatibility 2, T region locus 3	17		positive regulation of natural killer cell mediated immunity			ISO	P13747	J:164563
MGI:95959	H2-T3	histocompatibility 2, T region locus 3	17		protection from natural killer cell mediated cytotoxicity			ISO	P13747	J:164563
MGI:95959	H2-T3	histocompatibility 2, T region locus 3	17		regulation of natural killer cell mediated immunity			ISO	P13747	J:164563
MGI:95961	H2-T5	histocompatibility 2, T region locus 5	17		negative regulation of natural killer cell mediated cytotoxicity			ISO	P13747	J:164563
MGI:95961	H2-T5	histocompatibility 2, T region locus 5	17		positive regulation of natural killer cell cytokine production			ISO	P13747	J:164563
MGI:95961	H2-T5	histocompatibility 2, T region locus 5	17		positive regulation of natural killer cell mediated cytotoxicity			ISO	P13747	J:164563
MGI:95961	H2-T5	histocompatibility 2, T region locus 5	17		positive regulation of natural killer cell mediated immunity			ISO	P13747	J:164563
MGI:95961	H2-T5	histocompatibility 2, T region locus 5	17		protection from natural killer cell mediated cytotoxicity			ISO	P13747	J:164563
MGI:95961	H2-T5	histocompatibility 2, T region locus 5	17		regulation of natural killer cell mediated immunity			ISO	P13747	J:164563
MGI:95965	H2-T9	histocompatibility 2, T region locus 9	17		negative regulation of natural killer cell mediated cytotoxicity			ISO	P13747	J:164563
MGI:95965	H2-T9	histocompatibility 2, T region locus 9	17		positive regulation of natural killer cell cytokine production			ISO	P13747	J:164563
MGI:95965	H2-T9	histocompatibility 2, T region locus 9	17		positive regulation of natural killer cell mediated cytotoxicity			ISO	P13747	J:164563
MGI:95965	H2-T9	histocompatibility 2, T region locus 9	17		positive regulation of natural killer cell mediated immunity			ISO	P13747	J:164563
MGI:95965	H2-T9	histocompatibility 2, T region locus 9	17		protection from natural killer cell mediated cytotoxicity			ISO	P13747	J:164563
MGI:95965	H2-T9	histocompatibility 2, T region locus 9	17		regulation of natural killer cell mediated immunity			ISO	P13747	J:164563
MGI:95942	H2-T10	histocompatibility 2, T region locus 10	17		negative regulation of natural killer cell mediated cytotoxicity			ISO	P13747	J:164563
MGI:95942	H2-T10	histocompatibility 2, T region locus 10	17		positive regulation of natural killer cell cytokine production			ISO	P13747	J:164563
MGI:95942	H2-T10	histocompatibility 2, T region locus 10	17		positive regulation of natural killer cell mediated cytotoxicity			ISO	P13747	J:164563
MGI:95942	H2-T10	histocompatibility 2, T region locus 10	17		positive regulation of natural killer cell mediated immunity			ISO	P13747	J:164563
MGI:95942	H2-T10	histocompatibility 2, T region locus 10	17		protection from natural killer cell mediated cytotoxicity			ISO	P13747	J:164563
MGI:95942	H2-T10	histocompatibility 2, T region locus 10	17		regulation of natural killer cell mediated immunity			ISO	P13747	J:164563
MGI:95943	H2-T11-ps	histocompatibility 2, T region locus 11, pseudogene	17		negative regulation of natural killer cell mediated cytotoxicity			ISO	P13747	J:164563
MGI:95943	H2-T11-ps	histocompatibility 2, T region locus 11, pseudogene	17		positive regulation of natural killer cell cytokine production			ISO	P13747	J:164563
MGI:95943	H2-T11-ps	histocompatibility 2, T region locus 11, pseudogene	17		positive regulation of natural killer cell mediated cytotoxicity			ISO	P13747	J:164563
MGI:95943	H2-T11-ps	histocompatibility 2, T region locus 11, pseudogene	17		positive regulation of natural killer cell mediated immunity			ISO	P13747	J:164563
MGI:95943	H2-T11-ps	histocompatibility 2, T region locus 11, pseudogene	17		protection from natural killer cell mediated cytotoxicity			ISO	P13747	J:164563
MGI:95943	H2-T11-ps	histocompatibility 2, T region locus 11, pseudogene	17		regulation of natural killer cell mediated immunity			ISO	P13747	J:164563
MGI:95945	H2-T13	histocompatibility 2, T region locus 13	17		negative regulation of natural killer cell mediated cytotoxicity			ISO	P13747	J:164563
MGI:95945	H2-T13	histocompatibility 2, T region locus 13	17		positive regulation of natural killer cell cytokine production			ISO	P13747	J:164563
MGI:95945	H2-T13	histocompatibility 2, T region locus 13	17		positive regulation of natural killer cell mediated cytotoxicity			ISO	P13747	J:164563
MGI:95945	H2-T13	histocompatibility 2, T region locus 13	17		positive regulation of natural killer cell mediated immunity			ISO	P13747	J:164563
MGI:95945	H2-T13	histocompatibility 2, T region locus 13	17		protection from natural killer cell mediated cytotoxicity			IDA		J:84807
MGI:95945	H2-T13	histocompatibility 2, T region locus 13	17		protection from natural killer cell mediated cytotoxicity			ISO	P13747	J:164563
MGI:95945	H2-T13	histocompatibility 2, T region locus 13	17		regulation of natural killer cell mediated immunity			ISO	P13747	J:164563
MGI:95956	H2-T22	histocompatibility 2, T region locus 22	17		negative regulation of natural killer cell mediated cytotoxicity			ISO	P13747	J:164563
MGI:95956	H2-T22	histocompatibility 2, T region locus 22	17		positive regulation of natural killer cell cytokine production			ISO	P13747	J:164563
MGI:95956	H2-T22	histocompatibility 2, T region locus 22	17		positive regulation of natural killer cell mediated cytotoxicity			ISO	P13747	J:164563
MGI:95956	H2-T22	histocompatibility 2, T region locus 22	17		positive regulation of natural killer cell mediated immunity			ISO	P13747	J:164563
MGI:95956	H2-T22	histocompatibility 2, T region locus 22	17		protection from natural killer cell mediated cytotoxicity			ISO	P13747	J:164563
MGI:95956	H2-T22	histocompatibility 2, T region locus 22	17		regulation of natural killer cell mediated immunity			ISO	P13747	J:164563
MGI:95957	H2-T23	histocompatibility 2, T region locus 23	17		negative regulation of natural killer cell mediated cytotoxicity			ISO	P13747	J:164563
MGI:95957	H2-T23	histocompatibility 2, T region locus 23	17		positive regulation of natural killer cell cytokine production			ISO	P13747	J:164563
MGI:95957	H2-T23	histocompatibility 2, T region locus 23	17		positive regulation of natural killer cell mediated cytotoxicity			ISO	P13747	J:164563
MGI:95957	H2-T23	histocompatibility 2, T region locus 23	17		positive regulation of natural killer cell mediated immunity			ISO	P13747	J:164563
MGI:95957	H2-T23	histocompatibility 2, T region locus 23	17		protection from natural killer cell mediated cytotoxicity			ISO	P13747	J:164563
MGI:95957	H2-T23	histocompatibility 2, T region locus 23	17		regulation of natural killer cell mediated immunity			ISO	P13747	J:164563
MGI:2448399	H2bc12	H2B clustered histone 12	13		innate immune response in mucosa			ISO	O60814	J:164563
MGI:2448415	H2bc21	H2B clustered histone 21	3		innate immune response in mucosa			ISO	P06899	J:164563
MGI:1306817	H60a	histocompatibility 60a	10		susceptibility to natural killer cell mediated cytotoxicity			IDA		J:82077
MGI:3649078	H60b	histocompatibility 60b	10		natural killer cell mediated cytotoxicity			IPI	PR:O54709	J:131505
MGI:3774845	H60c	histocompatibility 60c	10		natural killer cell mediated cytotoxicity			IPI	PR:O54709	J:131505
MGI:2159682	Havcr2	hepatitis A virus cellular receptor 2	11		innate immune response			IEA	KW-0399	J:60000
MGI:2159682	Havcr2	hepatitis A virus cellular receptor 2	11		negative regulation of innate immune response			IMP		J:187594
MGI:2159682	Havcr2	hepatitis A virus cellular receptor 2	11		negative regulation of natural killer cell mediated cytotoxicity directed against tumor cell target			IMP		J:187594
MGI:2159682	Havcr2	hepatitis A virus cellular receptor 2	11		positive regulation of innate immune response	happens in lung,happens in spleen,happens in macrophage,happens at the same time as positive regulation of defense response to bacterium		IMP	O08573	J:166066
MGI:2159682	Havcr2	hepatitis A virus cellular receptor 2	11		toll-like receptor 3 signaling pathway			IMP		J:187594
MGI:2159682	Havcr2	hepatitis A virus cellular receptor 2	11		toll-like receptor 7 signaling pathway			IMP		J:187594
MGI:2159682	Havcr2	hepatitis A virus cellular receptor 2	11		toll-like receptor 9 signaling pathway			IMP		J:187594
MGI:96031	Hc	hemolytic complement	2		complement activation, alternative pathway			IEA	KW-0179	J:60000
MGI:96031	Hc	hemolytic complement	2		innate immune response			IEA	KW-0399	J:60000
MGI:1915183	Hcfc2	host cell factor C2	10		antiviral innate immune response			IMP	MGI:5445585	J:251008
MGI:1915183	Hcfc2	host cell factor C2	10		regulation of toll-like receptor 3 signaling pathway	happens in macrophage,happens in cellular_component		IMP	MGI:5445585	J:251008
MGI:96052	Hck	hemopoietic cell kinase	2		innate immune response			IBA	PTN002521528	J:265628
MGI:3036234	Hdac4	histone deacetylase 4	1		type I interferon-mediated signaling pathway			ISO	P56524	J:164563
MGI:1914388	Herc6	hect domain and RLD 6	6		innate immune response			IEA	KW-0399	J:60000
MGI:2385923	Hexim1	hexamethylene bis-acetamide inducible 1	11		activation of innate immune response			ISO	O94992	J:164563
MGI:2385923	Hexim1	hexamethylene bis-acetamide inducible 1	11		innate immune response			IEA	KW-0399	J:60000
MGI:96103	Hk1	hexokinase 1	10		innate immune response			IEA	KW-0399	J:60000
MGI:96113	Hmgb1	high mobility group box 1	5		activation of innate immune response			ISO	P09429	J:164563
MGI:96113	Hmgb1	high mobility group box 1	5		innate immune response			IEA	KW-0399	J:60000
MGI:96113	Hmgb1	high mobility group box 1	5		positive regulation of innate immune response			IMP		J:154027
MGI:96113	Hmgb1	high mobility group box 1	5		positive regulation of toll-like receptor 2 signaling pathway			IDA		J:233938
MGI:96113	Hmgb1	high mobility group box 1	5		positive regulation of toll-like receptor 4 signaling pathway			IDA		J:233938
MGI:96157	Hmgb2	high mobility group box 2	8		innate immune response			IEA	KW-0399	J:60000
MGI:96157	Hmgb2	high mobility group box 2	8		positive regulation of innate immune response			IMP		J:154027
MGI:1098219	Hmgb3	high mobility group box 3	X		innate immune response			IEA	KW-0399	J:60000
MGI:105112	Hpx	hemopexin	7		positive regulation of response to type II interferon			IMP	MGI:2447193	J:139247
MGI:105112	Hpx	hemopexin	7		positive regulation of type II interferon-mediated signaling pathway	positively regulates type II interferon-mediated signaling pathway		IMP	MGI:2447193	J:139247
MGI:105112	Hpx	hemopexin	7		type II interferon-mediated signaling pathway	happens in CD4-positive, alpha-beta T cell		IMP	MGI:2447193	J:139247
MGI:96250	Hsp90aa1	heat shock protein 90, alpha (cytosolic), class A member 1	12		activation of innate immune response			ISO	P07900	J:164563
MGI:96244	Hspa1a	heat shock protein 1A	17		positive regulation of nucleotide-binding oligomerization domain containing 2 signaling pathway			ISO	P0DMV9	J:164563
MGI:99517	Hspa1b	heat shock protein 1B	17		positive regulation of nucleotide-binding oligomerization domain containing 2 signaling pathway			ISO	P0DMV9	J:164563
MGI:105384	Hspa8	heat shock protein 8	9		negative regulation of NLRP3 inflammasome complex assembly			ISO	P11142	J:164563
MGI:96242	Hspd1	heat shock protein 1 (chaperonin)	1		MyD88-dependent toll-like receptor signaling pathway			ISO	P10809	J:164563
MGI:1916390	Ifi27l2b	interferon, alpha-inducible protein 27 like 2B	12		innate immune response			IEA	KW-0399	J:60000
MGI:1917360	Ifi35	interferon-induced protein 35	11		innate immune response			IEA	KW-0399	J:60000
MGI:1917360	Ifi35	interferon-induced protein 35	11		positive regulation of innate immune response			IMP		J:298909
MGI:1917360	Ifi35	interferon-induced protein 35	11		positive regulation of innate immune response			ISO	P80217	J:164563
MGI:1917360	Ifi35	interferon-induced protein 35	11		positive regulation of toll-like receptor 4 signaling pathway			ISO	P80217	J:164563
MGI:1347080	Ifi202a	interferon activated gene 202A	1		activation of innate immune response			IBA	PTN001385751	J:265628
MGI:1347080	Ifi202a	interferon activated gene 202A	1		negative regulation of AIM2 inflammasome complex assembly			IDA		J:332982
MGI:96428	Ifi203	interferon activated gene 203	1		activation of innate immune response			IBA	PTN001385751	J:265628
MGI:96429	Ifi204	interferon activated gene 204	1		activation of innate immune response			IBA	PTN001385751	J:265628
MGI:96429	Ifi204	interferon activated gene 204	1		innate immune response			IEA	KW-0399	J:60000
MGI:101847	Ifi205	interferon activated gene 205	1		activation of innate immune response			IBA	PTN001385751	J:265628
MGI:3646410	Ifi206	interferon activated gene 206	1		activation of innate immune response			IBA	PTN001385751	J:265628
MGI:2138302	Ifi207	interferon activated gene 207	1		activation of innate immune response			IBA	PTN001385751	J:265628
MGI:2442822	Ifi208	interferon activated gene 208	1		activation of innate immune response			IBA	PTN001385751	J:265628
MGI:2138243	Ifi209	interferon activated gene 209	1		activation of innate immune response			IBA	PTN001385751	J:265628
MGI:3041120	Ifi211	interferon activated gene 211	1		activation of innate immune response			IBA	PTN001385751	J:265628
MGI:3695276	Ifi213	interferon activated gene 213	1		activation of innate immune response			IBA	PTN001385751	J:265628
MGI:3584522	Ifi214	interferon activated gene 214	1		activation of innate immune response			IBA	PTN001385751	J:265628
MGI:1918836	Ifih1	interferon induced with helicase C domain 1	2		antiviral innate immune response			IBA	PTN000362756	J:265628
MGI:1918836	Ifih1	interferon induced with helicase C domain 1	2		antiviral innate immune response			IMP	MGI:3663677	J:240099
MGI:1918836	Ifih1	interferon induced with helicase C domain 1	2		innate immune response			IMP		J:183219
MGI:1918836	Ifih1	interferon induced with helicase C domain 1	2		MDA-5 signaling pathway			IBA	PTN002679426	J:265628
MGI:1918836	Ifih1	interferon induced with helicase C domain 1	2		MDA-5 signaling pathway			ISO	Q9BYX4	J:164563
MGI:1918836	Ifih1	interferon induced with helicase C domain 1	2		type I interferon-mediated signaling pathway			IMP	MGI:3663677	J:240099
MGI:99450	Ifit1	interferon-induced protein with tetratricopeptide repeats 1	19		innate immune response			IEA	KW-0399	J:60000
MGI:99449	Ifit2	interferon-induced protein with tetratricopeptide repeats 2	19		antiviral innate immune response			IDA		J:280922
MGI:99449	Ifit2	interferon-induced protein with tetratricopeptide repeats 2	19		antiviral innate immune response			ISO	P09913	J:164563
MGI:99449	Ifit2	interferon-induced protein with tetratricopeptide repeats 2	19		innate immune response			IEA	KW-0399	J:60000
MGI:1101055	Ifit3	interferon-induced protein with tetratricopeptide repeats 3	19		antiviral innate immune response			ISO	O14879	J:164563
MGI:1101055	Ifit3	interferon-induced protein with tetratricopeptide repeats 3	19		innate immune response			IEA	KW-0399	J:60000
MGI:3698419	Ifit3b	interferon-induced protein with tetratricopeptide repeats 3B	19		antiviral innate immune response			ISO	O14879	J:164563
MGI:1915963	Ifitm1	interferon induced transmembrane protein 1	7		innate immune response			IEA	KW-0399	J:60000
MGI:1915963	Ifitm1	interferon induced transmembrane protein 1	7		response to type II interferon			IBA	PTN000360680	J:265628
MGI:1915963	Ifitm1	interferon induced transmembrane protein 1	7		response to type II interferon			ISO	P13164	J:164563
MGI:1915963	Ifitm1	interferon induced transmembrane protein 1	7		type I interferon-mediated signaling pathway			IBA	PTN000360680	J:265628
MGI:1933382	Ifitm2	interferon induced transmembrane protein 2	7		innate immune response			IEA	KW-0399	J:60000
MGI:1933382	Ifitm2	interferon induced transmembrane protein 2	7		response to type II interferon			IBA	PTN000360680	J:265628
MGI:1933382	Ifitm2	interferon induced transmembrane protein 2	7		type I interferon-mediated signaling pathway			IBA	PTN000360680	J:265628
MGI:1913391	Ifitm3	interferon induced transmembrane protein 3	7		innate immune response			IEA	KW-0399	J:60000
MGI:1913391	Ifitm3	interferon induced transmembrane protein 3	7		response to type II interferon			IBA	PTN000360680	J:265628
MGI:1913391	Ifitm3	interferon induced transmembrane protein 3	7		type I interferon-mediated signaling pathway			IBA	PTN000360680	J:265628
MGI:1913391	Ifitm3	interferon induced transmembrane protein 3	7		type I interferon-mediated signaling pathway			IDA		J:157631
MGI:2686976	Ifitm6	interferon induced transmembrane protein 6	7		response to type II interferon			IBA	PTN000360680	J:265628
MGI:2686976	Ifitm6	interferon induced transmembrane protein 6	7		type I interferon-mediated signaling pathway			IBA	PTN000360680	J:265628
MGI:1921732	Ifitm7	interferon induced transmembrane protein 7	16		response to type II interferon			IBA	PTN000360680	J:265628
MGI:1921732	Ifitm7	interferon induced transmembrane protein 7	16		type I interferon-mediated signaling pathway			IBA	PTN000360680	J:265628
MGI:107668	Ifna1	interferon alpha 1	4		type I interferon-mediated signaling pathway			IDA		J:213232
MGI:107658	Ifnar1	interferon (alpha and beta) receptor 1	16		type I interferon-mediated signaling pathway			IBA	PTN000466264	J:265628
MGI:107658	Ifnar1	interferon (alpha and beta) receptor 1	16		type I interferon-mediated signaling pathway			IDA		J:208239
MGI:107658	Ifnar1	interferon (alpha and beta) receptor 1	16		type I interferon-mediated signaling pathway			IMP		J:228118
MGI:107658	Ifnar1	interferon (alpha and beta) receptor 1	16		type I interferon-mediated signaling pathway			IMP		J:235021
MGI:107658	Ifnar1	interferon (alpha and beta) receptor 1	16		type I interferon-mediated signaling pathway			ISO	P17181	J:164563
MGI:1098243	Ifnar2	interferon (alpha and beta) receptor 2	16		type I interferon-mediated signaling pathway			IBA	PTN000466383	J:265628
MGI:1098243	Ifnar2	interferon (alpha and beta) receptor 2	16		type I interferon-mediated signaling pathway			IDA		J:43022
MGI:1098243	Ifnar2	interferon (alpha and beta) receptor 2	16		type I interferon-mediated signaling pathway			ISO	P48551	J:164563
MGI:107657	Ifnb1	interferon beta 1, fibroblast	4		innate immune response			ISO	P01574	J:164563
MGI:107657	Ifnb1	interferon beta 1, fibroblast	4		type I interferon-mediated signaling pathway			IMP		J:235021
MGI:107657	Ifnb1	interferon beta 1, fibroblast	4		type I interferon-mediated signaling pathway			ISO	P01574	J:164563
MGI:107656	Ifng	interferon gamma	10		type II interferon-mediated signaling pathway			IDA		J:197027
MGI:107656	Ifng	interferon gamma	10		type II interferon-mediated signaling pathway			ISO	P01579	J:164563
MGI:107656	Ifng	interferon gamma	10		type III interferon-mediated signaling pathway			ISO	P01579	J:164563
MGI:107655	Ifngr1	interferon gamma receptor 1	10		type II interferon-mediated signaling pathway			ISO	P15260	J:164563
MGI:107655	Ifngr1	interferon gamma receptor 1	10		type III interferon-mediated signaling pathway			ISO	P15260	J:164563
MGI:107654	Ifngr2	interferon gamma receptor 2	16		type III interferon-mediated signaling pathway			ISO	P38484	J:164563
MGI:3647279	Ifnl2	interferon lambda 2	7		innate immune response			IBA	PTN001277107	J:265628
MGI:2450574	Ifnl3	interferon lambda 3	7		innate immune response			IBA	PTN001277107	J:265628
MGI:2450574	Ifnl3	interferon lambda 3	7		innate immune response			IDA		J:132349
MGI:96434	Igf2	insulin-like growth factor 2	7		negative regulation of natural killer cell mediated cytotoxicity			ISO	RGD:2870	J:155856
MGI:96448	Ighm	immunoglobulin heavy constant mu	12		innate immune response			ISO	P01871	J:164563
MGI:107729	Igtp	interferon gamma induced GTPase	11		cellular response to type II interferon			IDA		J:141174
MGI:107729	Igtp	interferon gamma induced GTPase	11		cellular response to type II interferon			IDA		J:333134
MGI:107729	Igtp	interferon gamma induced GTPase	11		cellular response to type II interferon			IDA		J:333135
MGI:107729	Igtp	interferon gamma induced GTPase	11		innate immune response			IMP		J:59891
MGI:107729	Igtp	interferon gamma induced GTPase	11		innate immune response			IMP		J:333134
MGI:107729	Igtp	interferon gamma induced GTPase	11		innate immune response			ISO	A1A4Y4	J:164563
MGI:107729	Igtp	interferon gamma induced GTPase	11		negative regulation of cGAS/STING signaling pathway			ISO	A1A4Y4	J:164563
MGI:107729	Igtp	interferon gamma induced GTPase	11		negative regulation of NLRP3 inflammasome complex assembly			ISO	A1A4Y4	J:164563
MGI:107729	Igtp	interferon gamma induced GTPase	11		nucleotide-binding oligomerization domain containing 2 signaling pathway			ISO	A1A4Y4	J:164563
MGI:107729	Igtp	interferon gamma induced GTPase	11		positive regulation of type II interferon-mediated signaling pathway			ISO	A1A4Y4	J:164563
MGI:1926259	Iigp1	interferon inducible GTPase 1	18		innate immune response			IEA	KW-0399	J:60000
MGI:1929612	Ikbke	inhibitor of kappaB kinase epsilon	1		positive regulation of type I interferon-mediated signaling pathway			IMP		J:235021
MGI:1929612	Ikbke	inhibitor of kappaB kinase epsilon	1		positive regulation of type I interferon-mediated signaling pathway			ISO	Q14164	J:164563
MGI:1929612	Ikbke	inhibitor of kappaB kinase epsilon	1		response to type I interferon	happens in lung		IDA		J:222665
MGI:104975	Il1rap	interleukin 1 receptor accessory protein	16		innate immune response			IEA	KW-0399	J:60000
MGI:1913107	Il1rl2	interleukin 1 receptor-like 2	1		innate immune response			IEA	KW-0399	J:60000
MGI:96556	Il4	interleukin 4	11		innate immune response in mucosa			IBA	PTN002934025	J:265628
MGI:96556	Il4	interleukin 4	11		innate immune response in mucosa			IDA		J:172916
MGI:96539	Il12a	interleukin 12a	3		positive regulation of natural killer cell mediated cytotoxicity			ISO	P29459	J:164563
MGI:96539	Il12a	interleukin 12a	3		positive regulation of natural killer cell mediated cytotoxicity directed against tumor cell target			ISO	P29459	J:164563
MGI:96540	Il12b	interleukin 12b	11		cellular response to type II interferon			IDA		J:155210
MGI:96540	Il12b	interleukin 12b	11		positive regulation of natural killer cell mediated cytotoxicity directed against tumor cell target			ISO	P29460	J:164563
MGI:104579	Il12rb1	interleukin 12 receptor, beta 1	8		cellular response to type II interferon			ISO	P42701	J:164563
MGI:107364	Il17a	interleukin 17A	1		innate immune response			IEA	KW-0399	J:60000
MGI:2676631	Il17f	interleukin 17F	1		innate immune response			IEA	KW-0399	J:60000
MGI:107399	Il17ra	interleukin 17 receptor A	6		innate immune response			IEA	KW-0399	J:60000
MGI:107936	Il18	interleukin 18	9		natural killer cell mediated cytotoxicity			IDA		J:98417
MGI:1338888	Il18rap	interleukin 18 receptor accessory protein	1		positive regulation of natural killer cell mediated cytotoxicity	happens at the same time as cellular response to interleukin-18		IMP	MGI:3579137	J:98417
MGI:1890474	Il21	interleukin 21	3		natural killer cell cytokine production	happens in natural killer cell,happens in bone marrow		IDA		J:88003
MGI:1890474	Il21	interleukin 21	3		natural killer cell mediated cytotoxicity	happens in natural killer cell,happens in bone marrow		IDA		J:88003
MGI:1890474	Il21	interleukin 21	3		positive regulation of natural killer cell cytokine production	positively regulates natural killer cell cytokine production		IDA		J:88003
MGI:1890474	Il21	interleukin 21	3		positive regulation of natural killer cell mediated cytotoxicity			IBA	PTN000372073	J:265628
MGI:1890474	Il21	interleukin 21	3		positive regulation of natural killer cell mediated cytotoxicity	positively regulates natural killer cell mediated cytotoxicity		IDA		J:88003
MGI:1890474	Il21	interleukin 21	3		positive regulation of natural killer cell mediated cytotoxicity			ISO	Q9HBE4	J:164563
MGI:1932410	Il23a	interleukin 23, alpha subunit p19	10		innate immune response			IEA	KW-0399	J:60000
MGI:2181693	Il23r	interleukin 23 receptor	6		innate immune response			IEA	KW-0399	J:60000
MGI:2181693	Il23r	interleukin 23 receptor	6		response to type II interferon			ISO	Q5VWK5	J:164563
MGI:2384409	Il27	interleukin 27	7		innate immune response			IEA	KW-0399	J:60000
MGI:1923777	Il34	interleukin 34	8		innate immune response			IEA	KW-0399	J:60000
MGI:1859324	Il36a	interleukin 36A	2		innate immune response			IEA	KW-0399	J:60000
MGI:1916927	Il36b	interleukin 36B	2		innate immune response			IEA	KW-0399	J:60000
MGI:2449929	Il36g	interleukin 36G	2		innate immune response			IEA	KW-0399	J:60000
MGI:1859325	Il36rn	interleukin 36 receptor antagonist	2		innate immune response			IEA	KW-0399	J:60000
MGI:106281	Ilrun	inflammation and lipid regulator with UBA-like and NBR1-like domains	17		innate immune response			IEA	KW-0399	J:60000
MGI:1921579	Inava	innate immunity activator	1		innate immune response			ISO	Q3KP66	J:164563
MGI:1921579	Inava	innate immunity activator	1		nucleotide-binding oligomerization domain containing 2 signaling pathway			ISO	Q3KP66	J:164563
MGI:1921579	Inava	innate immunity activator	1		pattern recognition receptor signaling pathway			ISO	Q3KP66	J:164563
MGI:96572	Ins1	insulin I	19		negative regulation of respiratory burst involved in inflammatory response			ISO	P01308	J:164563
MGI:96573	Ins2	insulin II	7		negative regulation of respiratory burst involved in inflammatory response			ISO	P01308	J:164563
MGI:1917822	Ipo5	importin 5	14		cytoplasmic pattern recognition receptor signaling pathway			ISO	O00410	J:164563
MGI:2152414	Ipo7	importin 7	7		innate immune response			IMP		J:155125
MGI:107420	Irak1	interleukin-1 receptor-associated kinase 1	X		innate immune response			IBA	PTN001563231	J:265628
MGI:107420	Irak1	interleukin-1 receptor-associated kinase 1	X		innate immune response			IEP		J:116495
MGI:107420	Irak1	interleukin-1 receptor-associated kinase 1	X		toll-like receptor 2 signaling pathway			IBA	PTN001563231	J:265628
MGI:107420	Irak1	interleukin-1 receptor-associated kinase 1	X		toll-like receptor 2 signaling pathway	happens in peritoneal macrophage		IDA		J:76115
MGI:107420	Irak1	interleukin-1 receptor-associated kinase 1	X		toll-like receptor 2 signaling pathway			ISO	P51617	J:164563
MGI:107420	Irak1	interleukin-1 receptor-associated kinase 1	X		toll-like receptor 4 signaling pathway			IBA	PTN001563231	J:265628
MGI:107420	Irak1	interleukin-1 receptor-associated kinase 1	X		toll-like receptor 4 signaling pathway	happens in peritoneal macrophage		IDA		J:76115
MGI:107420	Irak1	interleukin-1 receptor-associated kinase 1	X		type I interferon-mediated signaling pathway			ISO	P51617	J:164563
MGI:2429603	Irak2	interleukin-1 receptor-associated kinase 2	6		toll-like receptor 4 signaling pathway			ISO	O43187	J:164563
MGI:1921164	Irak3	interleukin-1 receptor-associated kinase 3	10		negative regulation of innate immune response			IMP		J:78189
MGI:1921164	Irak3	interleukin-1 receptor-associated kinase 3	10		negative regulation of toll-like receptor signaling pathway			IMP		J:78189
MGI:2182474	Irak4	interleukin-1 receptor-associated kinase 4	15		innate immune response			IEA	KW-0399	J:60000
MGI:96590	Irf1	interferon regulatory factor 1	11		innate immune response			IEA	KW-0399	J:60000
MGI:96590	Irf1	interferon regulatory factor 1	11		regulation of innate immune response			TAS		J:183131
MGI:96590	Irf1	interferon regulatory factor 1	11		regulation of MyD88-dependent toll-like receptor signaling pathway			IMP		J:115304
MGI:96590	Irf1	interferon regulatory factor 1	11		toll-like receptor 3 signaling pathway			ISO	P10914	J:251008
MGI:96590	Irf1	interferon regulatory factor 1	11		type II interferon-mediated signaling pathway			IMP		J:183131
MGI:96591	Irf2	interferon regulatory factor 2	8		toll-like receptor 3 signaling pathway			ISO	P14316	J:251008
MGI:1859179	Irf3	interferon regulatory factor 3	7		antiviral innate immune response			ISO	Q14653	J:164563
MGI:1859179	Irf3	interferon regulatory factor 3	7		cytoplasmic pattern recognition receptor signaling pathway			ISO	Q14653	J:164563
MGI:1859179	Irf3	interferon regulatory factor 3	7		innate immune response			IEA	KW-0399	J:60000
MGI:1859179	Irf3	interferon regulatory factor 3	7		positive regulation of type I interferon-mediated signaling pathway			IMP		J:123411
MGI:1859179	Irf3	interferon regulatory factor 3	7		TRIF-dependent toll-like receptor signaling pathway			ISO	Q14653	J:164563
MGI:1859179	Irf3	interferon regulatory factor 3	7		type I interferon-mediated signaling pathway			IMP		J:235021
MGI:1096873	Irf4	interferon regulatory factor 4	13		negative regulation of toll-like receptor signaling pathway			IMP	MGI:2387941	J:102933
MGI:1350924	Irf5	interferon regulatory factor 5	6		innate immune response			IDA		J:97567
MGI:1859212	Irf7	interferon regulatory factor 7	7		cytoplasmic pattern recognition receptor signaling pathway			ISO	Q92985	J:164563
MGI:1859212	Irf7	interferon regulatory factor 7	7		innate immune response			IEA	KW-0399	J:60000
MGI:1859212	Irf7	interferon regulatory factor 7	7		positive regulation of type I interferon-mediated signaling pathway			IMP		J:123411
MGI:1859212	Irf7	interferon regulatory factor 7	7		regulation of innate immune response			TAS		J:97662
MGI:1859212	Irf7	interferon regulatory factor 7	7		regulation of MyD88-dependent toll-like receptor signaling pathway			IMP		J:97662
MGI:1859212	Irf7	interferon regulatory factor 7	7		regulation of MyD88-independent toll-like receptor signaling pathway			IMP		J:97662
MGI:1859212	Irf7	interferon regulatory factor 7	7		type I interferon-mediated signaling pathway			IMP		J:235021
MGI:96395	Irf8	interferon regulatory factor 8	8		cellular response to type II interferon			ISO	Q02556	J:164563
MGI:107567	Irgm1	immunity-related GTPase family M member 1	11		cellular response to type II interferon			IDA		J:143718
MGI:107567	Irgm1	immunity-related GTPase family M member 1	11		innate immune response			IDA		J:151541
MGI:107567	Irgm1	immunity-related GTPase family M member 1	11		innate immune response			ISO	A1A4Y4	J:164563
MGI:107567	Irgm1	immunity-related GTPase family M member 1	11		negative regulation of cGAS/STING signaling pathway			ISO	A1A4Y4	J:164563
MGI:107567	Irgm1	immunity-related GTPase family M member 1	11		negative regulation of NLRP3 inflammasome complex assembly			IDA		J:271759
MGI:107567	Irgm1	immunity-related GTPase family M member 1	11		negative regulation of NLRP3 inflammasome complex assembly			ISO	A1A4Y4	J:164563
MGI:107567	Irgm1	immunity-related GTPase family M member 1	11		nucleotide-binding oligomerization domain containing 2 signaling pathway			ISO	A1A4Y4	J:164563
MGI:107567	Irgm1	immunity-related GTPase family M member 1	11		positive regulation of type II interferon-mediated signaling pathway	happens in macrophage		IMP		J:112322
MGI:107567	Irgm1	immunity-related GTPase family M member 1	11		positive regulation of type II interferon-mediated signaling pathway			ISO	A1A4Y4	J:164563
MGI:1926262	Irgm2	immunity-related GTPase family M member 2	11		innate immune response			ISO	A1A4Y4	J:164563
MGI:1926262	Irgm2	immunity-related GTPase family M member 2	11		negative regulation of cGAS/STING signaling pathway			ISO	A1A4Y4	J:164563
MGI:1926262	Irgm2	immunity-related GTPase family M member 2	11		negative regulation of NLRP3 inflammasome complex assembly			ISO	A1A4Y4	J:164563
MGI:1926262	Irgm2	immunity-related GTPase family M member 2	11		negative regulation of non-canonical inflammasome complex assembly			IDA		J:301384
MGI:1926262	Irgm2	immunity-related GTPase family M member 2	11		negative regulation of non-canonical inflammasome complex assembly			IDA		J:301547
MGI:1926262	Irgm2	immunity-related GTPase family M member 2	11		nucleotide-binding oligomerization domain containing 2 signaling pathway			ISO	A1A4Y4	J:164563
MGI:1926262	Irgm2	immunity-related GTPase family M member 2	11		positive regulation of type II interferon-mediated signaling pathway			ISO	A1A4Y4	J:164563
MGI:1855694	Isg15	ISG15 ubiquitin-like modifier	4		innate immune response			ISO	P05161	J:164563
MGI:1855694	Isg15	ISG15 ubiquitin-like modifier	4		negative regulation of type I interferon-mediated signaling pathway			ISO	P05161	J:164563
MGI:1855694	Isg15	ISG15 ubiquitin-like modifier	4		response to type I interferon			ISO	P05161	J:164563
MGI:1928895	Isg20	interferon-stimulated protein	7		innate immune response			IEA	KW-0399	J:60000
MGI:1202301	Itch	itchy, E3 ubiquitin protein ligase	2		innate immune response			IEA	KW-0399	J:60000
MGI:96628	Jak1	Janus kinase 1	4		type I interferon-mediated signaling pathway			ISO	P23458	J:164563
MGI:96628	Jak1	Janus kinase 1	4		type II interferon-mediated signaling pathway			ISO	P23458	J:164563
MGI:96629	Jak2	Janus kinase 2	19		innate immune response			IEA	KW-0399	J:60000
MGI:96629	Jak2	Janus kinase 2	19		type II interferon-mediated signaling pathway			ISO	RGD:2939	J:155856
MGI:99928	Jak3	Janus kinase 3	8		innate immune response			IEA	KW-0399	J:60000
MGI:96493	Jchain	immunoglobulin joining chain	5		innate immune response			ISO	P01591	J:164563
MGI:1932051	Kat5	K(lysine) acetyltransferase 5	19		innate immune response			IEA	KW-0399	J:60000
MGI:1932051	Kat5	K(lysine) acetyltransferase 5	19		positive regulation of innate immune response			ISO	Q92993	J:164563
MGI:1100508	Kcnj8	potassium inwardly-rectifying channel, subfamily J, member 8	6		NLRP3 inflammasome complex assembly			IDA		J:287787
MGI:1100508	Kcnj8	potassium inwardly-rectifying channel, subfamily J, member 8	6		NLRP3 inflammasome complex assembly			IMP	MGI:2180015	J:287787
MGI:1098268	Kif5b	kinesin family member 5B	18		cellular response to type II interferon			IDA		J:143718
MGI:1098268	Kif5b	kinesin family member 5B	18		natural killer cell mediated cytotoxicity			ISO	P33176	J:164563
MGI:1098240	Kif16b	kinesin family member 16B	2		cellular response to type II interferon			IDA		J:143718
MGI:96877	Klrb1	killer cell lectin-like receptor subfamily B member 1	6		regulation of natural killer cell mediated cytotoxicity			IBA	PTN002929363	J:265628
MGI:107540	Klrb1a	killer cell lectin-like receptor subfamily B member 1A	6		regulation of natural killer cell mediated cytotoxicity			IBA	PTN002929363	J:265628
MGI:107539	Klrb1b	killer cell lectin-like receptor subfamily B member 1B	6		negative regulation of natural killer cell mediated cytotoxicity			IDA		J:54974
MGI:107539	Klrb1b	killer cell lectin-like receptor subfamily B member 1B	6		negative regulation of natural killer cell mediated cytotoxicity			IDA		J:54975
MGI:107539	Klrb1b	killer cell lectin-like receptor subfamily B member 1B	6		negative regulation of natural killer cell mediated cytotoxicity			IDA		J:86948
MGI:107539	Klrb1b	killer cell lectin-like receptor subfamily B member 1B	6		negative regulation of natural killer cell mediated cytotoxicity			IDA		J:89706
MGI:107539	Klrb1b	killer cell lectin-like receptor subfamily B member 1B	6		negative regulation of natural killer cell mediated cytotoxicity			IGI	MGI:2135589	J:150111
MGI:107539	Klrb1b	killer cell lectin-like receptor subfamily B member 1B	6		regulation of natural killer cell mediated cytotoxicity			IBA	PTN002929363	J:265628
MGI:107538	Klrb1c	killer cell lectin-like receptor subfamily B member 1C	6		positive regulation of natural killer cell mediated cytotoxicity			IDA		J:54974
MGI:107538	Klrb1c	killer cell lectin-like receptor subfamily B member 1C	6		positive regulation of natural killer cell mediated cytotoxicity			IDA		J:54975
MGI:107538	Klrb1c	killer cell lectin-like receptor subfamily B member 1C	6		regulation of natural killer cell mediated cytotoxicity			IBA	PTN002929363	J:265628
MGI:2442965	Klrb1f	killer cell lectin-like receptor subfamily B member 1F	6		regulation of natural killer cell mediated cytotoxicity			IBA	PTN002929363	J:265628
MGI:1336161	Klrc1	killer cell lectin-like receptor subfamily C, member 1	6		positive regulation of natural killer cell mediated cytotoxicity			IBA	PTN002503915	J:265628
MGI:1336161	Klrc1	killer cell lectin-like receptor subfamily C, member 1	6		stimulatory C-type lectin receptor signaling pathway			IBA	PTN002503915	J:265628
MGI:1336162	Klrc2	killer cell lectin-like receptor subfamily C, member 2	6		positive regulation of natural killer cell mediated cytotoxicity			IBA	PTN002503915	J:265628
MGI:1336162	Klrc2	killer cell lectin-like receptor subfamily C, member 2	6		stimulatory C-type lectin receptor signaling pathway			IBA	PTN002503915	J:265628
MGI:1929720	Klrc3	killer cell lectin-like receptor subfamily C, member 3	6		positive regulation of natural killer cell mediated cytotoxicity			IBA	PTN002503915	J:265628
MGI:1929720	Klrc3	killer cell lectin-like receptor subfamily C, member 3	6		stimulatory C-type lectin receptor signaling pathway			IBA	PTN002503915	J:265628
MGI:1196275	Klrd1	killer cell lectin-like receptor, subfamily D, member 1	6		innate immune response			IEA	KW-0399	J:60000
MGI:1196275	Klrd1	killer cell lectin-like receptor, subfamily D, member 1	6		natural killer cell mediated immunity			ISO	Q13241	J:164563
MGI:1196275	Klrd1	killer cell lectin-like receptor, subfamily D, member 1	6		negative regulation of natural killer cell mediated cytotoxicity			ISO	Q13241	J:164563
MGI:1196275	Klrd1	killer cell lectin-like receptor, subfamily D, member 1	6		positive regulation of natural killer cell mediated cytotoxicity			IBA	PTN002503915	J:265628
MGI:1196275	Klrd1	killer cell lectin-like receptor, subfamily D, member 1	6		positive regulation of natural killer cell mediated cytotoxicity			ISO	Q13241	J:164563
MGI:1196275	Klrd1	killer cell lectin-like receptor, subfamily D, member 1	6		stimulatory C-type lectin receptor signaling pathway			IBA	PTN002503915	J:265628
MGI:1196275	Klrd1	killer cell lectin-like receptor, subfamily D, member 1	6		stimulatory C-type lectin receptor signaling pathway			ISO	Q13241	J:164563
MGI:2662547	Klre1	killer cell lectin-like receptor family E member 1	6		negative regulation of natural killer cell mediated cytotoxicity directed against tumor cell target			ISO	RGD:727903	J:155856
MGI:2662547	Klre1	killer cell lectin-like receptor family E member 1	6		positive regulation of natural killer cell mediated cytotoxicity			IBA	PTN002503915	J:265628
MGI:2662547	Klre1	killer cell lectin-like receptor family E member 1	6		positive regulation of natural killer cell mediated cytotoxicity			IMP		J:87433
MGI:2662547	Klre1	killer cell lectin-like receptor family E member 1	6		stimulatory C-type lectin receptor signaling pathway			IBA	PTN002503915	J:265628
MGI:2662547	Klre1	killer cell lectin-like receptor family E member 1	6		stimulatory C-type lectin receptor signaling pathway	happens in natural killer cell		IDA		J:87433
MGI:1355294	Klrg1	killer cell lectin-like receptor subfamily G, member 1	6		innate immune response			IEA	KW-0399	J:60000
MGI:3530275	Klri1	killer cell lectin-like receptor family I member 1	6		positive regulation of natural killer cell mediated cytotoxicity			IBA	PTN002503915	J:265628
MGI:3530275	Klri1	killer cell lectin-like receptor family I member 1	6		stimulatory C-type lectin receptor signaling pathway			IBA	PTN002503915	J:265628
MGI:2443965	Klri2	killer cell lectin-like receptor family I member 2	6		positive regulation of natural killer cell mediated cytotoxicity			IBA	PTN002503915	J:265628
MGI:2443965	Klri2	killer cell lectin-like receptor family I member 2	6		stimulatory C-type lectin receptor signaling pathway			IBA	PTN002503915	J:265628
MGI:1196250	Klrk1	killer cell lectin-like receptor subfamily K, member 1	6		innate immune response			IEA	KW-0399	J:60000
MGI:1196250	Klrk1	killer cell lectin-like receptor subfamily K, member 1	6		positive regulation of natural killer cell mediated cytotoxicity			IBA	PTN000514058	J:265628
MGI:1196250	Klrk1	killer cell lectin-like receptor subfamily K, member 1	6		positive regulation of natural killer cell mediated cytotoxicity			IDA		J:92687
MGI:1196250	Klrk1	killer cell lectin-like receptor subfamily K, member 1	6		positive regulation of natural killer cell mediated cytotoxicity			IMP		J:82077
MGI:1196250	Klrk1	killer cell lectin-like receptor subfamily K, member 1	6		positive regulation of natural killer cell mediated cytotoxicity directed against tumor cell target			ISO	RGD:3180	J:155856
MGI:1196250	Klrk1	killer cell lectin-like receptor subfamily K, member 1	6		stimulatory C-type lectin receptor signaling pathway			IMP		J:82077
MGI:96698	Krt1	keratin 1	15		complement activation, lectin pathway			ISO	P04264	J:164563
MGI:96690	Krt16	keratin 16	11		innate immune response			IMP		J:202957
MGI:1918039	Kynu	kynureninase	2		response to type II interferon			ISO	Q16719	J:164563
MGI:2445077	Lacc1	laccase domain containing 1	14		innate immune response			IEA	KW-0399	J:60000
MGI:2445077	Lacc1	laccase domain containing 1	14		nucleotide-binding oligomerization domain containing 2 signaling pathway			ISO	Q8IV20	J:164563
MGI:2445077	Lacc1	laccase domain containing 1	14		pattern recognition receptor signaling pathway			ISO	Q8IV20	J:164563
MGI:106588	Lag3	lymphocyte-activation gene 3	6		natural killer cell mediated cytotoxicity	happens in natural killer cell		IDA		J:32509
MGI:106588	Lag3	lymphocyte-activation gene 3	6		natural killer cell mediated cytotoxicity	happens in natural killer cell		IMP	MGI:2176269	J:32509
MGI:106588	Lag3	lymphocyte-activation gene 3	6		positive regulation of natural killer cell mediated cytotoxicity	positively regulates natural killer cell mediated cytotoxicity		IDA		J:32509
MGI:106588	Lag3	lymphocyte-activation gene 3	6		positive regulation of natural killer cell mediated cytotoxicity	positively regulates natural killer cell mediated cytotoxicity		IMP	MGI:2176269	J:32509
MGI:96745	Lamp1	lysosomal-associated membrane protein 1	8		positive regulation of natural killer cell degranulation			ISO	P11279	J:164563
MGI:96745	Lamp1	lysosomal-associated membrane protein 1	8		positive regulation of natural killer cell mediated cytotoxicity			ISO	P11279	J:164563
MGI:96748	Lamp2	lysosomal-associated membrane protein 2	X		negative regulation of NLRP3 inflammasome complex assembly			ISO	P13473	J:164563
MGI:1098776	Lbp	lipopolysaccharide binding protein	2		cell surface pattern recognition receptor signaling pathway			ISO	P18428	J:164563
MGI:1098776	Lbp	lipopolysaccharide binding protein	2		innate immune response			IBA	PTN002471180	J:265628
MGI:1098776	Lbp	lipopolysaccharide binding protein	2		innate immune response			IMP		J:139341
MGI:1098776	Lbp	lipopolysaccharide binding protein	2		positive regulation of respiratory burst involved in inflammatory response			IMP		J:43514
MGI:1098776	Lbp	lipopolysaccharide binding protein	2		positive regulation of toll-like receptor 4 signaling pathway			ISO	P18428	J:164563
MGI:96756	Lck	lymphocyte protein tyrosine kinase	4		innate immune response			IBA	PTN002521528	J:265628
MGI:96757	Lcn2	lipocalin 2	2		innate immune response			IMP		J:106079
MGI:104663	Lep	leptin	6		regulation of natural killer cell mediated cytotoxicity			ISO	P41159	J:164563
MGI:96778	Lgals3	lectin, galactose binding, soluble 3	14		innate immune response			IEA	KW-0399	J:60000
MGI:109496	Lgals9	lectin, galactose binding, soluble 9	11		negative regulation of natural killer cell degranulation			IMP		J:197208
MGI:109496	Lgals9	lectin, galactose binding, soluble 9	11		positive regulation of innate immune response	happens in lung,happens in spleen,happens in macrophage,happens at the same time as positive regulation of defense response to bacterium		IMP	Q8VIM0	J:166066
MGI:1891468	Lgr4	leucine-rich repeat-containing G protein-coupled receptor 4	2		innate immune response			IEA	KW-0399	J:60000
MGI:1891468	Lgr4	leucine-rich repeat-containing G protein-coupled receptor 4	2		negative regulation of toll-like receptor signaling pathway			IMP		J:198965
MGI:1917193	Lrch4	leucine-rich repeats and calponin homology (CH) domain containing 4	5		positive regulation of toll-like receptor signaling pathway	is a part of macrophage		IDA		J:105563
MGI:1340044	Lrp8	low density lipoprotein receptor-related protein 8, apolipoprotein e receptor	4		regulation of innate immune response			IMP		J:266110
MGI:2445060	Lrrc14	leucine rich repeat containing 14	15		negative regulation of toll-like receptor signaling pathway			ISO	Q15048	J:164563
MGI:2140219	Lrrc19	leucine rich repeat containing 19	4		toll-like receptor signaling pathway			IDA		J:153543
MGI:3650490	Lrrc55os	leucine rich repeat containing 55, opposite strand	2		antiviral innate immune response			IMP	MGI:6477292	J:293325
MGI:1918518	Lrrfip2	leucine rich repeat (in FLII) interacting protein 2	9		MyD88-dependent toll-like receptor 4 signaling pathway			IDA		J:145929
MGI:1918518	Lrrfip2	leucine rich repeat (in FLII) interacting protein 2	9		MyD88-independent toll-like receptor signaling pathway			IDA		J:145929
MGI:1914320	Lsm14a	LSM14A mRNA processing body assembly factor	7		positive regulation of type I interferon-mediated signaling pathway			IDA		J:186390
MGI:1914320	Lsm14a	LSM14A mRNA processing body assembly factor	7		RIG-I signaling pathway			IGI	MGI:2442858	J:186390
MGI:1914320	Lsm14a	LSM14A mRNA processing body assembly factor	7		RIG-I signaling pathway			IGI	MGI:2444773	J:186390
MGI:96837	Ltf	lactotransferrin	9		innate immune response			ISO	P02788	J:164563
MGI:96837	Ltf	lactotransferrin	9		innate immune response in mucosa			ISO	P02788	J:164563
MGI:96837	Ltf	lactotransferrin	9		positive regulation of toll-like receptor 4 signaling pathway			ISO	P02788	J:164563
MGI:96885	Ly9	lymphocyte antigen 9	1		innate immune response			IEA	KW-0399	J:60000
MGI:1321404	Ly86	lymphocyte antigen 86	13		innate immune response			IBA	PTN002718246	J:265628
MGI:1341909	Ly96	lymphocyte antigen 96	1		innate immune response			IEA	IPR039217	J:72247
MGI:1341909	Ly96	lymphocyte antigen 96	1		innate immune response			IEA	KW-0399	J:60000
MGI:1341909	Ly96	lymphocyte antigen 96	1		toll-like receptor 4 signaling pathway			IBA	PTN000390890	J:265628
MGI:1341909	Ly96	lymphocyte antigen 96	1		toll-like receptor 4 signaling pathway			IMP		J:222669
MGI:1341909	Ly96	lymphocyte antigen 96	1		toll-like receptor signaling pathway			ISO	Q9Y6Y9	J:164563
MGI:107470	Lyar	Ly1 antibody reactive clone	5		innate immune response			IEA	KW-0399	J:60000
MGI:107470	Lyar	Ly1 antibody reactive clone	5		negative regulation of innate immune response			ISO	Q9NX58	J:164563
MGI:96892	Lyn	LYN proto-oncogene, Src family tyrosine kinase	4		innate immune response			IBA	PTN002521528	J:265628
MGI:96892	Lyn	LYN proto-oncogene, Src family tyrosine kinase	4		negative regulation of toll-like receptor 2 signaling pathway			IMP		J:161005
MGI:96892	Lyn	LYN proto-oncogene, Src family tyrosine kinase	4		negative regulation of toll-like receptor 4 signaling pathway			IMP		J:161005
MGI:96892	Lyn	LYN proto-oncogene, Src family tyrosine kinase	4		toll-like receptor 4 signaling pathway			IMP		J:244275
MGI:107448	Lyst	lysosomal trafficking regulator	13		natural killer cell mediated cytotoxicity			ISO	Q99698	J:164563
MGI:2445027	Malt1	MALT1 paracaspase	18		innate immune response			IBA	PTN008579898	J:265628
MGI:2445027	Malt1	MALT1 paracaspase	18		innate immune response			IEP		J:116495
MGI:1346876	Map3k5	mitogen-activated protein kinase kinase kinase 5	10		innate immune response			IEA	KW-0399	J:60000
MGI:1346877	Map3k7	mitogen-activated protein kinase kinase kinase 7	4		toll-like receptor 4 signaling pathway			ISO	O43318	J:164563
MGI:1346883	Map4k2	mitogen-activated protein kinase kinase kinase kinase 2	19		innate immune response			IEA	KW-0399	J:60000
MGI:1346861	Mapk8	mitogen-activated protein kinase 8	14		positive regulation of NLRP3 inflammasome complex assembly			IDA		J:251887
MGI:1346861	Mapk8	mitogen-activated protein kinase 8	14		positive regulation of NLRP3 inflammasome complex assembly			ISO	P45983	J:164563
MGI:109298	Mapkapk2	MAP kinase-activated protein kinase 2	1		toll-like receptor signaling pathway			IBA	PTN002805697	J:265628
MGI:109298	Mapkapk2	MAP kinase-activated protein kinase 2	1		toll-like receptor signaling pathway			IMP		J:126340
MGI:2143163	Mapkapk3	mitogen-activated protein kinase-activated protein kinase 3	9		toll-like receptor signaling pathway			IBA	PTN002805689	J:265628
MGI:2143163	Mapkapk3	mitogen-activated protein kinase-activated protein kinase 3	9		toll-like receptor signaling pathway			IMP		J:126340
MGI:1925915	Marchf2	membrane associated ring-CH-type finger 2	17		antibacterial innate immune response			IMP		J:297482
MGI:1925915	Marchf2	membrane associated ring-CH-type finger 2	17		antiviral innate immune response			IMP		J:297482
MGI:1309998	Marco	macrophage receptor with collagenous structure	1		innate immune response			IEA	KW-0399	J:60000
MGI:1920955	Mark4	MAP/microtubule affinity regulating kinase 4	7		positive regulation of NLRP3 inflammasome complex assembly			IDA		J:249560
MGI:1920955	Mark4	MAP/microtubule affinity regulating kinase 4	7		positive regulation of NLRP3 inflammasome complex assembly			ISO	Q96L34	J:164563
MGI:88492	Masp1	MBL associated serine protease 1	16		complement activation, lectin pathway			IBA	PTN000668949	J:265628
MGI:88492	Masp1	MBL associated serine protease 1	16		complement activation, lectin pathway			IMP		J:134537
MGI:88492	Masp1	MBL associated serine protease 1	16		complement activation, lectin pathway			ISO	P48740	J:164563
MGI:88492	Masp1	MBL associated serine protease 1	16		innate immune response			IEA	KW-0399	J:60000
MGI:1330832	Masp2	MBL associated serine protease 2	4		complement activation, lectin pathway			IBA	PTN000666064	J:265628
MGI:1330832	Masp2	MBL associated serine protease 2	4		complement activation, lectin pathway		PR:Q91WP0-1	IDA		J:194457
MGI:1330832	Masp2	MBL associated serine protease 2	4		complement activation, lectin pathway			ISO	O00187	J:164563
MGI:1330832	Masp2	MBL associated serine protease 2	4		innate immune response			IEA	KW-0399	J:60000
MGI:1298379	Matr3	matrin 3	18		activation of innate immune response			ISO	P43243	J:164563
MGI:1298379	Matr3	matrin 3	18		innate immune response			IEA	KW-0399	J:60000
MGI:2444773	Mavs	mitochondrial antiviral signaling protein	2		activation of innate immune response			ISO	Q7Z434	J:164563
MGI:2444773	Mavs	mitochondrial antiviral signaling protein	2		antiviral innate immune response			ISO	Q7Z434	J:164563
MGI:2444773	Mavs	mitochondrial antiviral signaling protein	2		cytoplasmic pattern recognition receptor signaling pathway			ISO	Q7Z434	J:164563
MGI:2444773	Mavs	mitochondrial antiviral signaling protein	2		innate immune response			ISO	Q7Z434	J:164563
MGI:2444773	Mavs	mitochondrial antiviral signaling protein	2		positive regulation of NLRP3 inflammasome complex assembly			IDA		J:197368
MGI:2444773	Mavs	mitochondrial antiviral signaling protein	2		positive regulation of NLRP3 inflammasome complex assembly			ISO	Q7Z434	J:164563
MGI:2444773	Mavs	mitochondrial antiviral signaling protein	2		positive regulation of type I interferon-mediated signaling pathway			ISO	Q7Z434	J:164563
MGI:2444773	Mavs	mitochondrial antiviral signaling protein	2		RIG-I signaling pathway			IGI	MGI:1914320	J:186390
MGI:96923	Mbl1	mannose-binding lectin (protein A) 1	14		complement activation, lectin pathway			IDA		J:98124
MGI:96923	Mbl1	mannose-binding lectin (protein A) 1	14		complement activation, lectin pathway			IGI	MGI:96924	J:98124
MGI:96923	Mbl1	mannose-binding lectin (protein A) 1	14		complement activation, lectin pathway			ISO	RGD:3055	J:155856
MGI:96923	Mbl1	mannose-binding lectin (protein A) 1	14		innate immune response			IEA	KW-0399	J:60000
MGI:96924	Mbl2	mannose-binding lectin (protein C) 2	19		antiviral innate immune response			ISO	P11226	J:164563
MGI:96924	Mbl2	mannose-binding lectin (protein C) 2	19		cell surface pattern recognition receptor signaling pathway			ISO	P11226	J:164563
MGI:96924	Mbl2	mannose-binding lectin (protein C) 2	19		complement activation, lectin pathway			IDA		J:98124
MGI:96924	Mbl2	mannose-binding lectin (protein C) 2	19		complement activation, lectin pathway			IGI	MGI:96923	J:98124
MGI:96924	Mbl2	mannose-binding lectin (protein C) 2	19		complement activation, lectin pathway			IMP	MGI:3577339	J:98124
MGI:96924	Mbl2	mannose-binding lectin (protein C) 2	19		complement activation, lectin pathway			ISO	P11226	J:73065
MGI:96924	Mbl2	mannose-binding lectin (protein C) 2	19		innate immune response			ISO	P11226	J:164563
MGI:1915529	Mcoln2	mucolipin 2	3		innate immune response			IEA	KW-0399	J:60000
MGI:1100846	Med1	mediator complex subunit 1	11		positive regulation of type II interferon-mediated signaling pathway			IMP	MGI:2176946 MGI:3511276	J:137108
MGI:1859396	Mefv	Mediterranean fever	16		innate immune response			IBA	PTN008394629	J:265628
MGI:1859396	Mefv	Mediterranean fever	16		negative regulation of NLRP3 inflammasome complex assembly			ISO	O15553	J:164563
MGI:1859396	Mefv	Mediterranean fever	16		pattern recognition receptor signaling pathway			NAS		J:319676
MGI:1859396	Mefv	Mediterranean fever	16		response to type II interferon			ISO	O15553	J:164563
MGI:1927165	Mettl3	methyltransferase 3, N6-adenosine-methyltransferase complex catalytic subunit	14		innate immune response			IEA	KW-0399	J:60000
MGI:1927165	Mettl3	methyltransferase 3, N6-adenosine-methyltransferase complex catalytic subunit	14		negative regulation of type I interferon-mediated signaling pathway			ISO	Q86U44	J:164563
MGI:1098644	Mfhas1	malignant fibrous histiocytoma amplified sequence 1	8		innate immune response			IMP		J:262346
MGI:1098644	Mfhas1	malignant fibrous histiocytoma amplified sequence 1	8		innate immune response			ISO	Q9Y4C4	J:164563
MGI:1098644	Mfhas1	malignant fibrous histiocytoma amplified sequence 1	8		negative regulation of toll-like receptor 2 signaling pathway			IMP		J:262346
MGI:1098644	Mfhas1	malignant fibrous histiocytoma amplified sequence 1	8		negative regulation of toll-like receptor 2 signaling pathway			ISO	Q9Y4C4	J:164563
MGI:1098644	Mfhas1	malignant fibrous histiocytoma amplified sequence 1	8		negative regulation of toll-like receptor 4 signaling pathway			ISO	Q9Y4C4	J:164563
MGI:1098644	Mfhas1	malignant fibrous histiocytoma amplified sequence 1	8		positive regulation of toll-like receptor 2 signaling pathway			IMP		J:262346
MGI:1098644	Mfhas1	malignant fibrous histiocytoma amplified sequence 1	8		positive regulation of toll-like receptor 2 signaling pathway			ISO	Q9Y4C4	J:164563
MGI:1098644	Mfhas1	malignant fibrous histiocytoma amplified sequence 1	8		regulation of toll-like receptor signaling pathway			IMP		J:261846
MGI:1344333	Mid2	midline 2	X		innate immune response			ISO	Q9UJV3	J:164563
MGI:96982	Mif	macrophage migration inhibitory factor (glycosylation-inhibiting factor)	10		innate immune response			IEA	KW-0399	J:60000
MGI:3718546	Mir511	microRNA 511	2		cellular response to type II interferon			IDA		J:196021
MGI:97009	Mmp2	matrix metallopeptidase 2	8		positive regulation of innate immune response		PR:P33434-2	IDA		J:187097
MGI:97010	Mmp3	matrix metallopeptidase 3	9		innate immune response			IEA	KW-0399	J:60000
MGI:97005	Mmp12	matrix metallopeptidase 12	9		negative regulation of type I interferon-mediated signaling pathway			IMP		J:213232
MGI:97005	Mmp12	matrix metallopeptidase 12	9		positive regulation of type I interferon-mediated signaling pathway			IMP		J:213232
MGI:3780953	Mndal	myeloid nuclear differentiation antigen like	1		activation of innate immune response			IBA	PTN001385751	J:265628
MGI:2136841	Morc3	microrchidia 3	16		antiviral innate immune response			ISO	Q14149	J:164563
MGI:2136841	Morc3	microrchidia 3	16		innate immune response			IEA	KW-0399	J:60000
MGI:1333743	Mpeg1	macrophage expressed gene 1	19		antibacterial innate immune response			IMP		J:269438
MGI:1333743	Mpeg1	macrophage expressed gene 1	19		innate immune response			IEA	KW-0399	J:60000
MGI:1913539	Mptx1	mucosal pentraxin 1	1		innate immune response			IBA	PTN001453725	J:265628
MGI:3779286	Mptx2	mucosal pentraxin 2	1		innate immune response			IBA	PTN001453725	J:265628
MGI:1195463	Mr1	major histocompatibility complex, class I-related	1		innate immune response			IEA	KW-0399	J:60000
MGI:97142	Mrc1	mannose receptor, C type 1	2		cellular response to type II interferon			IDA		J:196021
MGI:1351642	Msrb1	methionine sulfoxide reductase B1	17		innate immune response			IMP		J:201326
MGI:99614	Mst1r	macrophage stimulating 1 receptor (c-met-related tyrosine kinase)	9		innate immune response			IEA	KW-0399	J:60000
MGI:1915600	Mul1	mitochondrial ubiquitin ligase activator of NFKB 1	4		negative regulation of innate immune response			ISO	Q969V5	J:164563
MGI:1915600	Mul1	mitochondrial ubiquitin ligase activator of NFKB 1	4		negative regulation of type I interferon-mediated signaling pathway			ISO	Q969V5	J:164563
MGI:97243	Mx1	MX dynamin-like GTPase 1	16		innate immune response			TAS		J:75870
MGI:97244	Mx2	MX dynamin-like GTPase 2	16		innate immune response			TAS		J:75870
MGI:97244	Mx2	MX dynamin-like GTPase 2	16		response to type I interferon			IDA		J:188909
MGI:108005	Myd88	myeloid differentiation primary response gene 88	9		induced systemic resistance			IMP	MGI:4421295	J:221015
MGI:108005	Myd88	myeloid differentiation primary response gene 88	9		innate immune response			IBA	PTN000386853	J:265628
MGI:108005	Myd88	myeloid differentiation primary response gene 88	9		MyD88-dependent toll-like receptor signaling pathway	happens in macrophage		IGI	MGI:1346060	J:89998
MGI:108005	Myd88	myeloid differentiation primary response gene 88	9		MyD88-dependent toll-like receptor signaling pathway	happens in macrophage		IMP	MGI:2385681	J:84896
MGI:108005	Myd88	myeloid differentiation primary response gene 88	9		MyD88-dependent toll-like receptor signaling pathway	happens in macrophage		IMP		J:88001
MGI:108005	Myd88	myeloid differentiation primary response gene 88	9		positive regulation of NLRP3 inflammasome complex assembly			ISO	Q99836	J:164563
MGI:108005	Myd88	myeloid differentiation primary response gene 88	9		toll-like receptor 4 signaling pathway			IBA	PTN000386853	J:265628
MGI:108005	Myd88	myeloid differentiation primary response gene 88	9		toll-like receptor 4 signaling pathway			ISO	Q99836	J:164563
MGI:108005	Myd88	myeloid differentiation primary response gene 88	9		toll-like receptor 8 signaling pathway			ISO	Q99836	J:164563
MGI:108005	Myd88	myeloid differentiation primary response gene 88	9		type I interferon-mediated signaling pathway			ISO	Q99836	J:164563
MGI:106612	Myo1c	myosin IC	11		cellular response to type II interferon			IDA		J:143718
MGI:107711	Myo1f	myosin IF	17		regulation of innate immune response			IMP	MGI:3664779	J:113020
MGI:2667185	Myo18a	myosin XVIIIA	11		cellular response to type II interferon			IDA		J:143718
MGI:2136825	N4bp1	NEDD4 binding protein 1	8		innate immune response			IEA	KW-0399	J:60000
MGI:2136825	N4bp1	NEDD4 binding protein 1	8		regulation of innate immune response			IDA		J:297419
MGI:2442218	N4bp3	NEDD4 binding protein 3	11		innate immune response			ISO	O15049	J:164563
MGI:1860418	Nagk	N-acetylglucosamine kinase	6		innate immune response			IEA	KW-0399	J:60000
MGI:1860418	Nagk	N-acetylglucosamine kinase	6		positive regulation of nucleotide-binding oligomerization domain containing 2 signaling pathway			IDA		J:335673
MGI:1860418	Nagk	N-acetylglucosamine kinase	6		positive regulation of nucleotide-binding oligomerization domain containing 2 signaling pathway			ISO	Q9UJ70	J:164563
MGI:1351641	Naglu	alpha-N-acetylglucosaminidase (Sanfilippo disease IIIB)	11		toll-like receptor 4 signaling pathway			IMP	MGI:1934018	J:273716
MGI:1298226	Naip2	NLR family, apoptosis inhibitory protein 2	13		innate immune response			IEA	KW-0399	J:60000
MGI:1298220	Naip5	NLR family, apoptosis inhibitory protein 5	13		innate immune response			IEA	KW-0399	J:60000
MGI:1298222	Naip6	NLR family, apoptosis inhibitory protein 6	13		innate immune response			IEA	KW-0399	J:60000
MGI:97283	Ncf1	neutrophil cytosolic factor 1	5		regulation of respiratory burst involved in inflammatory response			ISO	RGD:61307	J:155856
MGI:109601	Nck1	non-catalytic region of tyrosine kinase adaptor protein 1	9		antiviral innate immune response			ISO	P16333	J:164563
MGI:2149332	Ncr3-ps	natural cytotoxicity triggering receptor 3, pseudogene	17		positive regulation of natural killer cell mediated cytotoxicity			ISO	O14931	J:164563
MGI:1343135	Ndufs4	NADH:ubiquinone oxidoreductase core subunit S4	13		innate immune response			IMP	MGI:3793713	J:220851
MGI:97822	Nectin2	nectin cell adhesion molecule 2	7		positive regulation of natural killer cell mediated cytotoxicity			ISO	Q92692	J:164563
MGI:97822	Nectin2	nectin cell adhesion molecule 2	7		positive regulation of natural killer cell mediated cytotoxicity directed against tumor cell target			IBA	PTN000589191	J:265628
MGI:97822	Nectin2	nectin cell adhesion molecule 2	7		positive regulation of natural killer cell mediated cytotoxicity directed against tumor cell target			ISO	Q92692	J:164563
MGI:97822	Nectin2	nectin cell adhesion molecule 2	7		susceptibility to natural killer cell mediated cytotoxicity			IBA	PTN000589191	J:265628
MGI:97822	Nectin2	nectin cell adhesion molecule 2	7		susceptibility to natural killer cell mediated cytotoxicity			ISO	Q92692	J:164563
MGI:97297	Nedd4	neural precursor cell expressed, developmentally down-regulated 4	9		innate immune response			ISO	P46934	J:164563
MGI:1890645	Nek7	NIMA (never in mitosis gene a)-related expressed kinase 7	1		positive regulation of NLRP3 inflammasome complex assembly	happens in macrophage		IDA		J:226677
MGI:1890645	Nek7	NIMA (never in mitosis gene a)-related expressed kinase 7	1		positive regulation of NLRP3 inflammasome complex assembly			IMP		J:229240
MGI:1890645	Nek7	NIMA (never in mitosis gene a)-related expressed kinase 7	1		positive regulation of NLRP3 inflammasome complex assembly			ISO	Q8TDX7	J:164563
MGI:1913900	Nepn	nephrocan	10		toll-like receptor 4 signaling pathway			IBA	PTN002555456	J:265628
MGI:2429944	Neurl3	neuralized E3 ubiquitin protein ligase 3	1		innate immune response			IEA	KW-0399	J:60000
MGI:108420	Nfe2l2	nuclear factor, erythroid derived 2, like 2	2		regulation of innate immune response			IMP		J:107804
MGI:97312	Nfkb1	nuclear factor of kappa light polypeptide gene enhancer in B cells 1, p105	3		innate immune response			IBA	PTN000652441	J:265628
MGI:1099800	Nfkb2	nuclear factor of kappa light polypeptide gene enhancer in B cells 2, p49/p100	19		innate immune response			IBA	PTN000652441	J:265628
MGI:104741	Nfkbia	nuclear factor of kappa light polypeptide gene enhancer in B cells inhibitor, alpha	12		nucleotide-binding oligomerization domain containing 1 signaling pathway	happens in macrophage		IDA		J:132126
MGI:104741	Nfkbia	nuclear factor of kappa light polypeptide gene enhancer in B cells inhibitor, alpha	12		nucleotide-binding oligomerization domain containing 2 signaling pathway	happens in macrophage		IDA		J:132126
MGI:104741	Nfkbia	nuclear factor of kappa light polypeptide gene enhancer in B cells inhibitor, alpha	12		toll-like receptor 4 signaling pathway			IBA	PTN002928228	J:265628
MGI:104741	Nfkbia	nuclear factor of kappa light polypeptide gene enhancer in B cells inhibitor, alpha	12		toll-like receptor 4 signaling pathway	happens in macrophage		IDA		J:132126
MGI:1340031	Nfkbil1	nuclear factor of kappa light polypeptide gene enhancer in B cells inhibitor like 1	17		negative regulation of toll-like receptor signaling pathway			IBA	PTN001433346	J:265628
MGI:1340031	Nfkbil1	nuclear factor of kappa light polypeptide gene enhancer in B cells inhibitor like 1	17		negative regulation of toll-like receptor signaling pathway			ISO	Q9UBC1	J:164563
MGI:1931595	Nfkbiz	nuclear factor of kappa light polypeptide gene enhancer in B cells inhibitor, zeta	16		toll-like receptor signaling pathway			IDA		J:200520
MGI:1931595	Nfkbiz	nuclear factor of kappa light polypeptide gene enhancer in B cells inhibitor, zeta	16		toll-like receptor signaling pathway			IMP	MGI:3046930	J:200520
MGI:1931595	Nfkbiz	nuclear factor of kappa light polypeptide gene enhancer in B cells inhibitor, zeta	16		toll-like receptor signaling pathway			IMP	MGI:5501251	J:217074
MGI:1196617	Ninj1	ninjurin 1	13		positive regulation of toll-like receptor 4 signaling pathway			IDA		J:304221
MGI:1931250	Nkg7	natural killer cell group 7 sequence	7		natural killer cell degranulation			IMP		J:301637
MGI:1931250	Nkg7	natural killer cell group 7 sequence	7		natural killer cell degranulation			IMP		J:314098
MGI:1931250	Nkg7	natural killer cell group 7 sequence	7		natural killer cell mediated cytotoxicity			IMP		J:301637
MGI:1931250	Nkg7	natural killer cell group 7 sequence	7		natural killer cell mediated cytotoxicity			IMP		J:314098
MGI:1931250	Nkg7	natural killer cell group 7 sequence	7		natural killer cell mediated cytotoxicity directed against tumor cell target			IMP		J:301637
MGI:2444070	Nlrc3	NLR family, CARD domain containing 3	16		negative regulation of innate immune response			IMP		J:209896
MGI:2444070	Nlrc3	NLR family, CARD domain containing 3	16		negative regulation of NLRP3 inflammasome complex assembly			ISO	Q7RTR2	J:164563
MGI:3036243	Nlrc4	NLR family, CARD domain containing 4	17		activation of innate immune response			IMP		J:112671
MGI:3036243	Nlrc4	NLR family, CARD domain containing 4	17		innate immune response			IEA	KW-0399	J:60000
MGI:3612191	Nlrc5	NLR family, CARD domain containing 5	8		innate immune response			IMP		J:160362
MGI:3612191	Nlrc5	NLR family, CARD domain containing 5	8		innate immune response			ISO	Q86WI3	J:164563
MGI:3612191	Nlrc5	NLR family, CARD domain containing 5	8		negative regulation of type I interferon-mediated signaling pathway			IBA	PTN002379766	J:265628
MGI:3612191	Nlrc5	NLR family, CARD domain containing 5	8		negative regulation of type I interferon-mediated signaling pathway			IDA		J:160362
MGI:3612191	Nlrc5	NLR family, CARD domain containing 5	8		negative regulation of type I interferon-mediated signaling pathway			ISO	Q86WI3	J:164563
MGI:3612191	Nlrc5	NLR family, CARD domain containing 5	8		positive regulation of type I interferon-mediated signaling pathway			ISO	Q86WI3	J:164563
MGI:3612191	Nlrc5	NLR family, CARD domain containing 5	8		positive regulation of type II interferon-mediated signaling pathway			ISO	Q86WI3	J:164563
MGI:2684861	Nlrp1a	NLR family, pyrin domain containing 1A	11		antiviral innate immune response			ISO	Q9C000	J:164563
MGI:2684861	Nlrp1a	NLR family, pyrin domain containing 1A	11		innate immune response			IEA	IPR033516	J:72247
MGI:2684861	Nlrp1a	NLR family, pyrin domain containing 1A	11		innate immune response			IEA	KW-0399	J:60000
MGI:2684861	Nlrp1a	NLR family, pyrin domain containing 1A	11		NLRP1 inflammasome complex assembly			ISO	Q9C000	J:164563
MGI:2684861	Nlrp1a	NLR family, pyrin domain containing 1A	11		pattern recognition receptor signaling pathway			NAS		J:320796
MGI:3582959	Nlrp1b	NLR family, pyrin domain containing 1B	11		antiviral innate immune response			ISO	Q9C000	J:164563
MGI:3582959	Nlrp1b	NLR family, pyrin domain containing 1B	11		innate immune response			IEA	IPR033516	J:72247
MGI:3582959	Nlrp1b	NLR family, pyrin domain containing 1B	11		innate immune response			IEA	KW-0399	J:60000
MGI:3582959	Nlrp1b	NLR family, pyrin domain containing 1B	11		NLRP1 inflammasome complex assembly			ISO	Q9C000	J:164563
MGI:3582959	Nlrp1b	NLR family, pyrin domain containing 1B	11		pattern recognition receptor signaling pathway			NAS		J:320796
MGI:2653833	Nlrp3	NLR family, pyrin domain containing 3	11		innate immune response			IEA	KW-0399	J:60000
MGI:2653833	Nlrp3	NLR family, pyrin domain containing 3	11		NLRP3 inflammasome complex assembly			IDA		J:197368
MGI:2653833	Nlrp3	NLR family, pyrin domain containing 3	11		NLRP3 inflammasome complex assembly			IDA		J:233045
MGI:2653833	Nlrp3	NLR family, pyrin domain containing 3	11		NLRP3 inflammasome complex assembly			IDA		J:234957
MGI:2653833	Nlrp3	NLR family, pyrin domain containing 3	11		NLRP3 inflammasome complex assembly			IDA		J:244223
MGI:2653833	Nlrp3	NLR family, pyrin domain containing 3	11		NLRP3 inflammasome complex assembly			IDA		J:249560
MGI:2653833	Nlrp3	NLR family, pyrin domain containing 3	11		NLRP3 inflammasome complex assembly			IDA		J:251887
MGI:2653833	Nlrp3	NLR family, pyrin domain containing 3	11		NLRP3 inflammasome complex assembly			IDA		J:267662
MGI:2653833	Nlrp3	NLR family, pyrin domain containing 3	11		NLRP3 inflammasome complex assembly			IDA		J:313659
MGI:2653833	Nlrp3	NLR family, pyrin domain containing 3	11		NLRP3 inflammasome complex assembly			IDA		J:331916
MGI:2653833	Nlrp3	NLR family, pyrin domain containing 3	11		NLRP3 inflammasome complex assembly			IDA		J:331917
MGI:2653833	Nlrp3	NLR family, pyrin domain containing 3	11		NLRP3 inflammasome complex assembly			IMP	MGI:5465108	J:189777
MGI:2653833	Nlrp3	NLR family, pyrin domain containing 3	11		NLRP3 inflammasome complex assembly			ISO	Q96P20	J:164563
MGI:2653833	Nlrp3	NLR family, pyrin domain containing 3	11		pattern recognition receptor signaling pathway			NAS		J:320140
MGI:2443697	Nlrp4a	NLR family, pyrin domain containing 4A	7		negative regulation of innate immune response			ISO	Q96MN2	J:164563
MGI:3056570	Nlrp4b	NLR family, pyrin domain containing 4B	7		negative regulation of innate immune response			ISO	Q96MN2	J:164563
MGI:1890518	Nlrp4c	NLR family, pyrin domain containing 4C	7		negative regulation of innate immune response			ISO	Q96MN2	J:164563
MGI:3056600	Nlrp4e	NLR family, pyrin domain containing 4E	7		negative regulation of innate immune response			ISO	Q96MN2	J:164563
MGI:2145528	Nlrp4f	NLR family, pyrin domain containing 4F	13		negative regulation of innate immune response			ISO	Q96MN2	J:164563
MGI:2141990	Nlrp6	NLR family, pyrin domain containing 6	7		antiviral innate immune response			IDA		J:316943
MGI:2141990	Nlrp6	NLR family, pyrin domain containing 6	7		antiviral innate immune response			IMP		J:227056
MGI:2141990	Nlrp6	NLR family, pyrin domain containing 6	7		antiviral innate immune response			ISO	P59044	J:164563
MGI:2141990	Nlrp6	NLR family, pyrin domain containing 6	7		innate immune response			IEA	KW-0399	J:60000
MGI:2141990	Nlrp6	NLR family, pyrin domain containing 6	7		negative regulation of toll-like receptor signaling pathway			IMP	MGI:5085850	J:186698
MGI:2141990	Nlrp6	NLR family, pyrin domain containing 6	7		NLRP6 inflammasome complex assembly			IDA		J:306372
MGI:2141990	Nlrp6	NLR family, pyrin domain containing 6	7		NLRP6 inflammasome complex assembly			IDA		J:316943
MGI:2141990	Nlrp6	NLR family, pyrin domain containing 6	7		NLRP6 inflammasome complex assembly			ISO	P59044	J:164563
MGI:2675292	Nlrp9a	NLR family, pyrin domain containing 9A	7		innate immune response			IEA	KW-0399	J:60000
MGI:2675377	Nlrp9b	NLR family, pyrin domain containing 9B	7		innate immune response			IMP		J:243487
MGI:3028627	Nlrp9c	NLR family, pyrin domain containing 9C	7		innate immune response			IEA	KW-0399	J:60000
MGI:2444084	Nlrp10	NLR family, pyrin domain containing 10	7		activation of innate immune response			ISO	Q86W26	J:164563
MGI:2444084	Nlrp10	NLR family, pyrin domain containing 10	7		innate immune response			IEA	KW-0399	J:60000
MGI:2429611	Nlrx1	NLR family member X1	9		innate immune response			IEA	KW-0399	J:60000
MGI:2429611	Nlrx1	NLR family member X1	9		negative regulation of innate immune response			IMP	MGI:5141085	J:173995
MGI:2429611	Nlrx1	NLR family member X1	9		negative regulation of RIG-I signaling pathway			IMP	MGI:5141085	J:173995
MGI:1915289	Nmb	neuromedin B	7		antiviral innate immune response			IDA		J:290120
MGI:1915289	Nmb	neuromedin B	7		innate immune response			IEA	KW-0399	J:60000
MGI:1100525	Nmbr	neuromedin B receptor	10		antiviral innate immune response			IMP		J:290120
MGI:1100525	Nmbr	neuromedin B receptor	10		antiviral innate immune response			ISO	P28336	J:164563
MGI:1928368	Nmi	N-myc (and STAT) interactor	2		innate immune response			IEA	KW-0399	J:60000
MGI:1928368	Nmi	N-myc (and STAT) interactor	2		negative regulation of innate immune response			IDA		J:205872
MGI:1928368	Nmi	N-myc (and STAT) interactor	2		negative regulation of innate immune response			ISO	Q13287	J:164563
MGI:1928368	Nmi	N-myc (and STAT) interactor	2		positive regulation of innate immune response			IMP		J:298909
MGI:1928368	Nmi	N-myc (and STAT) interactor	2		toll-like receptor 4 signaling pathway			IDA		J:298909
MGI:1341839	Nod1	nucleotide-binding oligomerization domain containing 1	6		innate immune response			IEA	KW-0399	J:60000
MGI:1341839	Nod1	nucleotide-binding oligomerization domain containing 1	6		nucleotide-binding oligomerization domain containing 1 signaling pathway			IDA		J:335612
MGI:1341839	Nod1	nucleotide-binding oligomerization domain containing 1	6		nucleotide-binding oligomerization domain containing 1 signaling pathway			ISO	Q9Y239	J:164563
MGI:1341839	Nod1	nucleotide-binding oligomerization domain containing 1	6		pattern recognition receptor signaling pathway			ISO	Q9Y239	J:164563
MGI:2429397	Nod2	nucleotide-binding oligomerization domain containing 2	8		innate immune response			ISO	Q9HC29	J:164563
MGI:2429397	Nod2	nucleotide-binding oligomerization domain containing 2	8		innate immune response in mucosa			IMP	MGI:3529594	J:96035
MGI:2429397	Nod2	nucleotide-binding oligomerization domain containing 2	8		negative regulation of toll-like receptor 2 signaling pathway	negatively regulates toll-like receptor 2 signaling pathway		IMP	MGI:2680581	J:91804
MGI:2429397	Nod2	nucleotide-binding oligomerization domain containing 2	8		nucleotide-binding oligomerization domain containing 2 signaling pathway			IDA		J:335612
MGI:2429397	Nod2	nucleotide-binding oligomerization domain containing 2	8		nucleotide-binding oligomerization domain containing 2 signaling pathway			IMP		J:208236
MGI:2429397	Nod2	nucleotide-binding oligomerization domain containing 2	8		nucleotide-binding oligomerization domain containing 2 signaling pathway			IMP		J:96128
MGI:2429397	Nod2	nucleotide-binding oligomerization domain containing 2	8		nucleotide-binding oligomerization domain containing 2 signaling pathway			ISO	Q9HC29	J:73065
MGI:2429397	Nod2	nucleotide-binding oligomerization domain containing 2	8		pattern recognition receptor signaling pathway			ISO	Q9HC29	J:164563
MGI:2429397	Nod2	nucleotide-binding oligomerization domain containing 2	8		positive regulation of innate immune response			IDA		J:170396
MGI:2429397	Nod2	nucleotide-binding oligomerization domain containing 2	8		positive regulation of innate immune response			IMP	MGI:3529594	J:96035
MGI:2429397	Nod2	nucleotide-binding oligomerization domain containing 2	8		toll-like receptor 2 signaling pathway	happens in macrophage		IMP	MGI:2680581	J:91804
MGI:1855692	Nono	non-POU-domain-containing, octamer binding protein	X		activation of innate immune response			ISO	Q15233	J:164563
MGI:1855692	Nono	non-POU-domain-containing, octamer binding protein	X		innate immune response			IEA	KW-0399	J:60000
MGI:2154441	Nop53	NOP53 ribosome biogenesis factor	7		regulation of RIG-I signaling pathway			ISO	Q9NZM5	J:164563
MGI:97361	Nos2	nitric oxide synthase 2, inducible	11		cellular response to type II interferon			IDA		J:155210
MGI:2679787	Nploc4	NPL4 homolog, ubiquitin recognition factor	11		negative regulation of RIG-I signaling pathway			ISO	Q8TAT6	J:164563
MGI:97374	Npy	neuropeptide Y	6		innate immune response			ISO	P01303	J:164563
MGI:103187	Nqo1	NAD(P)H dehydrogenase, quinone 1	8		innate immune response			IMP	MGI:2388490	J:265840
MGI:2444210	Nr1d1	nuclear receptor subfamily 1, group D, member 1	11		negative regulation of toll-like receptor 4 signaling pathway			ISO	P20393	J:164563
MGI:1352462	Nr1h3	nuclear receptor subfamily 1, group H, member 3	2		positive regulation of toll-like receptor 4 signaling pathway			ISO	Q13133	J:164563
MGI:1352464	Nr1h4	nuclear receptor subfamily 1, group H, member 4	10		innate immune response			IEA	KW-0399	J:60000
MGI:1352464	Nr1h4	nuclear receptor subfamily 1, group H, member 4	10		toll-like receptor 9 signaling pathway			IMP		J:195920
MGI:2445095	Nrros	negative regulator of reactive oxygen species	16	NOT	innate immune response			IDA		J:264027
MGI:2180860	Oas1a	2'-5' oligoadenylate synthetase 1A	5		antiviral innate immune response			ISO	P00973	J:164563
MGI:2180860	Oas1a	2'-5' oligoadenylate synthetase 1A	5		negative regulation of type I interferon-mediated signaling pathway			ISO	P00973	J:164563
MGI:2180860	Oas1a	2'-5' oligoadenylate synthetase 1A	5		toll-like receptor 3 signaling pathway			ISO	P00973	J:164563
MGI:2180860	Oas1a	2'-5' oligoadenylate synthetase 1A	5		toll-like receptor 4 signaling pathway			ISO	P00973	J:164563
MGI:2180860	Oas1a	2'-5' oligoadenylate synthetase 1A	5		type I interferon-mediated signaling pathway			ISO	P00973	J:164563
MGI:97430	Oas1b	2'-5' oligoadenylate synthetase 1B	5		antiviral innate immune response			ISO	P00973	J:164563
MGI:97430	Oas1b	2'-5' oligoadenylate synthetase 1B	5		negative regulation of type I interferon-mediated signaling pathway			ISO	P00973	J:164563
MGI:97430	Oas1b	2'-5' oligoadenylate synthetase 1B	5		toll-like receptor 3 signaling pathway			ISO	P00973	J:164563
MGI:97430	Oas1b	2'-5' oligoadenylate synthetase 1B	5		toll-like receptor 4 signaling pathway			ISO	P00973	J:164563
MGI:97430	Oas1b	2'-5' oligoadenylate synthetase 1B	5		type I interferon-mediated signaling pathway			ISO	P00973	J:164563
MGI:2149633	Oas1c	2'-5' oligoadenylate synthetase 1C	5		antiviral innate immune response			ISO	P00973	J:164563
MGI:2149633	Oas1c	2'-5' oligoadenylate synthetase 1C	5		negative regulation of type I interferon-mediated signaling pathway			ISO	P00973	J:164563
MGI:2149633	Oas1c	2'-5' oligoadenylate synthetase 1C	5		toll-like receptor 3 signaling pathway			ISO	P00973	J:164563
MGI:2149633	Oas1c	2'-5' oligoadenylate synthetase 1C	5		toll-like receptor 4 signaling pathway			ISO	P00973	J:164563
MGI:2149633	Oas1c	2'-5' oligoadenylate synthetase 1C	5		type I interferon-mediated signaling pathway			ISO	P00973	J:164563
MGI:2140770	Oas1d	2'-5' oligoadenylate synthetase 1D	5		antiviral innate immune response			ISO	P00973	J:164563
MGI:2140770	Oas1d	2'-5' oligoadenylate synthetase 1D	5		negative regulation of type I interferon-mediated signaling pathway			ISO	P00973	J:164563
MGI:2140770	Oas1d	2'-5' oligoadenylate synthetase 1D	5		toll-like receptor 3 signaling pathway			ISO	P00973	J:164563
MGI:2140770	Oas1d	2'-5' oligoadenylate synthetase 1D	5		toll-like receptor 4 signaling pathway			ISO	P00973	J:164563
MGI:2140770	Oas1d	2'-5' oligoadenylate synthetase 1D	5		type I interferon-mediated signaling pathway			ISO	P00973	J:164563
MGI:2180856	Oas1e	2'-5' oligoadenylate synthetase 1E	5		antiviral innate immune response			ISO	P00973	J:164563
MGI:2180856	Oas1e	2'-5' oligoadenylate synthetase 1E	5		negative regulation of type I interferon-mediated signaling pathway			ISO	P00973	J:164563
MGI:2180856	Oas1e	2'-5' oligoadenylate synthetase 1E	5		toll-like receptor 3 signaling pathway			ISO	P00973	J:164563
MGI:2180856	Oas1e	2'-5' oligoadenylate synthetase 1E	5		toll-like receptor 4 signaling pathway			ISO	P00973	J:164563
MGI:2180856	Oas1e	2'-5' oligoadenylate synthetase 1E	5		type I interferon-mediated signaling pathway			ISO	P00973	J:164563
MGI:2180855	Oas1f	2'-5' oligoadenylate synthetase 1F	5		antiviral innate immune response			ISO	P00973	J:164563
MGI:2180855	Oas1f	2'-5' oligoadenylate synthetase 1F	5		negative regulation of type I interferon-mediated signaling pathway			ISO	P00973	J:164563
MGI:2180855	Oas1f	2'-5' oligoadenylate synthetase 1F	5		toll-like receptor 3 signaling pathway			ISO	P00973	J:164563
MGI:2180855	Oas1f	2'-5' oligoadenylate synthetase 1F	5		toll-like receptor 4 signaling pathway			ISO	P00973	J:164563
MGI:2180855	Oas1f	2'-5' oligoadenylate synthetase 1F	5		type I interferon-mediated signaling pathway			ISO	P00973	J:164563
MGI:97429	Oas1g	2'-5' oligoadenylate synthetase 1G	5		antiviral innate immune response			ISO	P00973	J:164563
MGI:97429	Oas1g	2'-5' oligoadenylate synthetase 1G	5		negative regulation of type I interferon-mediated signaling pathway			ISO	P00973	J:164563
MGI:97429	Oas1g	2'-5' oligoadenylate synthetase 1G	5		toll-like receptor 3 signaling pathway			ISO	P00973	J:164563
MGI:97429	Oas1g	2'-5' oligoadenylate synthetase 1G	5		toll-like receptor 4 signaling pathway			ISO	P00973	J:164563
MGI:97429	Oas1g	2'-5' oligoadenylate synthetase 1G	5		type I interferon-mediated signaling pathway			ISO	P00973	J:164563
MGI:2180853	Oas1h	2'-5' oligoadenylate synthetase 1H	5		antiviral innate immune response			ISO	P00973	J:164563
MGI:2180853	Oas1h	2'-5' oligoadenylate synthetase 1H	5		negative regulation of type I interferon-mediated signaling pathway			ISO	P00973	J:164563
MGI:2180853	Oas1h	2'-5' oligoadenylate synthetase 1H	5		toll-like receptor 3 signaling pathway			ISO	P00973	J:164563
MGI:2180853	Oas1h	2'-5' oligoadenylate synthetase 1H	5		toll-like receptor 4 signaling pathway			ISO	P00973	J:164563
MGI:2180853	Oas1h	2'-5' oligoadenylate synthetase 1H	5		type I interferon-mediated signaling pathway			ISO	P00973	J:164563
MGI:2180852	Oas2	2'-5' oligoadenylate synthetase 2	5		innate immune response			IEA	KW-0399	J:60000
MGI:2180852	Oas2	2'-5' oligoadenylate synthetase 2	5		type I interferon-mediated signaling pathway			IDA		J:248944
MGI:2180850	Oas3	2'-5' oligoadenylate synthetase 3	5		innate immune response			IEA	KW-0399	J:60000
MGI:2180850	Oas3	2'-5' oligoadenylate synthetase 3	5		MDA-5 signaling pathway			ISO	Q9Y6K5	J:164563
MGI:2180850	Oas3	2'-5' oligoadenylate synthetase 3	5		negative regulation of type I interferon-mediated signaling pathway			ISO	Q9Y6K5	J:164563
MGI:2180850	Oas3	2'-5' oligoadenylate synthetase 3	5		RIG-I signaling pathway			ISO	Q9Y6K5	J:164563
MGI:2180849	Oasl1	2'-5' oligoadenylate synthetase-like 1	5		innate immune response			IEA	KW-0399	J:60000
MGI:2180849	Oasl1	2'-5' oligoadenylate synthetase-like 1	5		positive regulation of RIG-I signaling pathway			ISO	Q15646	J:164563
MGI:1344390	Oasl2	2'-5' oligoadenylate synthetase-like 2	5		innate immune response			IEA	KW-0399	J:60000
MGI:1918898	Optn	optineurin	2		innate immune response			IEA	KW-0399	J:60000
MGI:2388363	Otop1	otopetrin 1	5		negative regulation of type II interferon-mediated signaling pathway			IMP		J:229138
MGI:1098801	Otud4	OTU domain containing 4	8		innate immune response			IEA	KW-0399	J:60000
MGI:1098801	Otud4	OTU domain containing 4	8		negative regulation of toll-like receptor signaling pathway			IBA	PTN002646066	J:265628
MGI:1098801	Otud4	OTU domain containing 4	8		negative regulation of toll-like receptor signaling pathway			IDA		J:257326
MGI:1098801	Otud4	OTU domain containing 4	8		negative regulation of toll-like receptor signaling pathway			ISO	Q01804	J:164563
MGI:3577015	Otulin	OTU deubiquitinase with linear linkage specificity	15		innate immune response			IBA	PTN002133431	J:265628
MGI:3577015	Otulin	OTU deubiquitinase with linear linkage specificity	15		innate immune response			ISO	Q96BN8	J:164563
MGI:3577015	Otulin	OTU deubiquitinase with linear linkage specificity	15		nucleotide-binding oligomerization domain containing 2 signaling pathway			ISO	Q96BN8	J:164563
MGI:1338898	Padi4	peptidyl arginine deiminase, type IV	4		innate immune response			IEA	KW-0399	J:60000
MGI:1340806	Parp1	poly (ADP-ribose) polymerase family, member 1	1		innate immune response			IEA	KW-0399	J:60000
MGI:1340806	Parp1	poly (ADP-ribose) polymerase family, member 1	1		negative regulation of cGAS/STING signaling pathway			ISO	P09874	J:164563
MGI:1340806	Parp1	poly (ADP-ribose) polymerase family, member 1	1		negative regulation of innate immune response			IMP		J:325965
MGI:1340806	Parp1	poly (ADP-ribose) polymerase family, member 1	1		negative regulation of innate immune response			ISO	P09874	J:164563
MGI:1933117	Parp9	poly (ADP-ribose) polymerase family, member 9	16		innate immune response			IEA	KW-0399	J:60000
MGI:1933117	Parp9	poly (ADP-ribose) polymerase family, member 9	16		positive regulation of type II interferon-mediated signaling pathway			IBA	PTN002683667	J:265628
MGI:1933117	Parp9	poly (ADP-ribose) polymerase family, member 9	16		positive regulation of type II interferon-mediated signaling pathway			IMP		J:242633
MGI:1933117	Parp9	poly (ADP-ribose) polymerase family, member 9	16		positive regulation of type II interferon-mediated signaling pathway			ISO	Q8IXQ6	J:164563
MGI:1933117	Parp9	poly (ADP-ribose) polymerase family, member 9	16		regulation of response to type II interferon			ISO	Q8IXQ6	J:164563
MGI:1919489	Parp14	poly (ADP-ribose) polymerase family, member 14	16		innate immune response			IEA	KW-0399	J:60000
MGI:1919489	Parp14	poly (ADP-ribose) polymerase family, member 14	16		negative regulation of type II interferon-mediated signaling pathway			IMP		J:242633
MGI:1919489	Parp14	poly (ADP-ribose) polymerase family, member 14	16		negative regulation of type II interferon-mediated signaling pathway			ISO	Q460N5	J:164563
MGI:108202	Pcbp2	poly(rC) binding protein 2	15		innate immune response			IEA	KW-0399	J:60000
MGI:108202	Pcbp2	poly(rC) binding protein 2	15		negative regulation of cGAS/STING signaling pathway			ISO	Q15366	J:164563
MGI:2443226	Pde12	phosphodiesterase 12	14		antiviral innate immune response			ISO	Q6L8Q7	J:164563
MGI:2443226	Pde12	phosphodiesterase 12	14		cellular response to type II interferon			ISO	Q6L8Q7	J:164563
MGI:1338068	Pdpk1	3-phosphoinositide dependent protein kinase 1	17		negative regulation of toll-like receptor signaling pathway			IMP		J:163291
MGI:1914495	Peli1	pellino 1	11		positive regulation of toll-like receptor 3 signaling pathway			IMP	MGI:4361448	J:152781
MGI:1914495	Peli1	pellino 1	11		positive regulation of toll-like receptor 4 signaling pathway			IMP	MGI:4361448	J:152781
MGI:1924963	Peli3	pellino 3	19		innate immune response			IEA	KW-0399	J:60000
MGI:1924963	Peli3	pellino 3	19		positive regulation of nucleotide-binding oligomerization domain containing 2 signaling pathway			IMP		J:208236
MGI:1924963	Peli3	pellino 3	19		regulation of nucleotide-binding oligomerization domain containing 1 signaling pathway			IMP		J:208236
MGI:1345092	Pglyrp1	peptidoglycan recognition protein 1	7		innate immune response			IEA	IPR017331	J:72247
MGI:1345092	Pglyrp1	peptidoglycan recognition protein 1	7		innate immune response			IEA	KW-0399	J:60000
MGI:2685266	Pglyrp3	peptidoglycan recognition protein 3	3		innate immune response			IEA	KW-0399	J:60000
MGI:2686324	Pglyrp4	peptidoglycan recognition protein 4	3		innate immune response			IEA	KW-0399	J:60000
MGI:97572	Phb1	prohibitin 1	11		antiviral innate immune response			ISO	P35232	J:164563
MGI:97572	Phb1	prohibitin 1	11		RIG-I signaling pathway			ISO	P35232	J:164563
MGI:102520	Phb2	prohibitin 2	6		antiviral innate immune response			ISO	Q99623	J:164563
MGI:102520	Phb2	prohibitin 2	6		RIG-I signaling pathway			ISO	Q99623	J:164563
MGI:1933177	Pik3ap1	phosphoinositide-3-kinase adaptor protein 1	19		negative regulation of toll-like receptor signaling pathway			IMP		J:196267
MGI:1933177	Pik3ap1	phosphoinositide-3-kinase adaptor protein 1	19		positive regulation of toll-like receptor signaling pathway			IMP		J:196267
MGI:1933177	Pik3ap1	phosphoinositide-3-kinase adaptor protein 1	19		toll-like receptor 2 signaling pathway			IMP		J:180126
MGI:1933177	Pik3ap1	phosphoinositide-3-kinase adaptor protein 1	19		toll-like receptor 4 signaling pathway			IMP		J:180126
MGI:1933177	Pik3ap1	phosphoinositide-3-kinase adaptor protein 1	19		toll-like receptor 4 signaling pathway			IMP		J:180127
MGI:1933177	Pik3ap1	phosphoinositide-3-kinase adaptor protein 1	19		toll-like receptor 7 signaling pathway			IMP		J:180127
MGI:1933177	Pik3ap1	phosphoinositide-3-kinase adaptor protein 1	19		toll-like receptor 9 signaling pathway			IMP		J:180126
MGI:1933177	Pik3ap1	phosphoinositide-3-kinase adaptor protein 1	19		toll-like receptor 9 signaling pathway			IMP		J:180127
MGI:1098211	Pik3cd	phosphatidylinositol-4,5-bisphosphate 3-kinase catalytic subunit delta	4		innate immune response			IEA	KW-0399	J:60000
MGI:97583	Pik3r1	phosphoinositide-3-kinase regulatory subunit 1	13		regulation of toll-like receptor 4 signaling pathway			ISO	P27986	J:164563
MGI:2144613	Pik3r6	phosphoinositide-3-kinase regulatory subunit 5	11		regulation of natural killer cell mediated cytotoxicity			ISO	Q5UE93	J:164563
MGI:2159342	Pja2	praja ring finger ubiquitin ligase 2	17		innate immune response			ISO	O43164	J:164563
MGI:2159342	Pja2	praja ring finger ubiquitin ligase 2	17		positive regulation of toll-like receptor 2 signaling pathway			ISO	O43164	J:164563
MGI:101842	Pla2g1b	phospholipase A2, group IB, pancreas	5		innate immune response in mucosa			ISO	P04054	J:164563
MGI:1349661	Pla2g2f	phospholipase A2, group IIF	4		innate immune response			IEA	KW-0399	J:60000
MGI:101899	Pla2g5	phospholipase A2, group V	4		positive regulation of antifungal innate immune response			IMP		J:147503
MGI:97616	Plcg2	phospholipase C, gamma 2	8		antifungal innate immune response	happens in macrophage		IMP		J:178744
MGI:97616	Plcg2	phospholipase C, gamma 2	8		positive regulation of NLRP3 inflammasome complex assembly			ISO	P16885	J:164563
MGI:97616	Plcg2	phospholipase C, gamma 2	8		stimulatory C-type lectin receptor signaling pathway	happens in dendritic cell,is a part of response to yeast,is a part of antifungal innate immune response		IMP		J:148372
MGI:97616	Plcg2	phospholipase C, gamma 2	8		stimulatory C-type lectin receptor signaling pathway	happens in macrophage,is a part of response to yeast,is a part of antifungal innate immune response		IMP		J:178744
MGI:97616	Plcg2	phospholipase C, gamma 2	8		toll-like receptor signaling pathway	happens in dendritic cell		IMP		J:148372
MGI:1333782	Pld3	phospholipase D family member 3	7		innate immune response			IEA	KW-0399	J:60000
MGI:2144765	Pld4	phospholipase D family member 4	12		innate immune response			IEA	KW-0399	J:60000
MGI:1916832	Plekhm2	pleckstrin homology domain containing, family M (with RUN domain) member 2	4		natural killer cell mediated cytotoxicity			ISO	Q8IWE5	J:164563
MGI:1921661	Plpp6	phospholipid phosphatase 6	19		innate immune response			IEA	KW-0399	J:60000
MGI:893575	Plscr1	phospholipid scramblase 1	9		positive regulation of innate immune response			IMP		J:175192
MGI:104662	Pml	promyelocytic leukemia	9		innate immune response			IBA	PTN008619091	J:265628
MGI:104662	Pml	promyelocytic leukemia	9		innate immune response			IDA		J:205675
MGI:104662	Pml	promyelocytic leukemia	9		innate immune response			ISO	P29590	J:164563
MGI:2681836	Polr3a	polymerase (RNA) III (DNA directed) polypeptide A	14		innate immune response			ISO	O14802	J:164563
MGI:1917678	Polr3b	polymerase (RNA) III (DNA directed) polypeptide B	10		innate immune response			IEA	KW-0399	J:60000
MGI:1917678	Polr3b	polymerase (RNA) III (DNA directed) polypeptide B	10		positive regulation of innate immune response			ISO	Q9NW08	J:164563
MGI:1921664	Polr3c	polymerase (RNA) III (DNA directed) polypeptide C	3		innate immune response			IEA	KW-0399	J:60000
MGI:1921664	Polr3c	polymerase (RNA) III (DNA directed) polypeptide C	3		positive regulation of innate immune response			ISO	Q9BUI4	J:164563
MGI:1914315	Polr3d	polymerase (RNA) III (DNA directed) polypeptide D	14		innate immune response			IEA	KW-0399	J:60000
MGI:1914315	Polr3d	polymerase (RNA) III (DNA directed) polypeptide D	14		positive regulation of innate immune response			ISO	P05423	J:164563
MGI:1349452	Polr3e	polymerase (RNA) III (DNA directed) polypeptide E	7		innate immune response			IEA	KW-0399	J:60000
MGI:1924086	Polr3f	polymerase (RNA) III (DNA directed) polypeptide F	2		innate immune response			IEA	KW-0399	J:60000
MGI:1924086	Polr3f	polymerase (RNA) III (DNA directed) polypeptide F	2		positive regulation of innate immune response			ISO	Q9H1D9	J:164563
MGI:1914736	Polr3g	polymerase (RNA) III (DNA directed) polypeptide G	13		innate immune response			IEA	KW-0399	J:60000
MGI:1914736	Polr3g	polymerase (RNA) III (DNA directed) polypeptide G	13		positive regulation of innate immune response			ISO	O15318	J:164563
MGI:1926179	Polr3h	polymerase (RNA) III (DNA directed) polypeptide H	15		innate immune response			IEA	KW-0399	J:60000
MGI:1914255	Polr3k	polymerase (RNA) III (DNA directed) polypeptide K	2		innate immune response			IEA	KW-0399	J:60000
MGI:97747	Pparg	peroxisome proliferator activated receptor gamma	6		negative regulation of type II interferon-mediated signaling pathway			ISO	P37231	J:164563
MGI:107682	Ppp1r14b	protein phosphatase 1, regulatory inhibitor subunit 14B	19		innate immune response			IBA	PTN002700951	J:265628
MGI:1914005	Ppp1r14bl	protein phosphatase 1, regulatory inhibitor subunit 14B like	1		innate immune response			IBA	PTN002700951	J:265628
MGI:1914005	Ppp1r14bl	protein phosphatase 1, regulatory inhibitor subunit 14B like	1		innate immune response			IMP		J:155125
MGI:1321159	Ppp2ca	protein phosphatase 2 (formerly 2A), catalytic subunit, alpha isoform	11		positive regulation of NLRP3 inflammasome complex assembly			IMP		J:331917
MGI:1915107	Ppp6c	protein phosphatase 6, catalytic subunit	2		innate immune response			IEA	KW-0399	J:60000
MGI:1915107	Ppp6c	protein phosphatase 6, catalytic subunit	2		negative regulation of cGAS/STING signaling pathway			ISO	O00743	J:164563
MGI:1859638	Pqbp1	polyglutamine binding protein 1	X		activation of innate immune response			ISO	O60828	J:164563
MGI:1859638	Pqbp1	polyglutamine binding protein 1	X		innate immune response			IEA	KW-0399	J:60000
MGI:99655	Prdm1	PR domain containing 1, with ZNF domain	10		innate immune response			IEA	KW-0399	J:60000
MGI:99523	Prdx1	peroxiredoxin 1	4		natural killer cell mediated cytotoxicity			IMP	MGI:2670538	J:84677
MGI:97599	Prkce	protein kinase C, epsilon	17		TRAM-dependent toll-like receptor 4 signaling pathway			IMP		J:111048
MGI:99879	Prkd1	protein kinase D1	12		innate immune response			IEA	KW-0399	J:60000
MGI:99879	Prkd1	protein kinase D1	12		positive regulation of NLRP3 inflammasome complex assembly			IDA		J:244223
MGI:104779	Prkdc	protein kinase, DNA activated, catalytic polypeptide	16		activation of innate immune response			ISO	P78527	J:164563
MGI:104779	Prkdc	protein kinase, DNA activated, catalytic polypeptide	16		innate immune response			IEA	KW-0399	J:60000
MGI:104779	Prkdc	protein kinase, DNA activated, catalytic polypeptide	16		negative regulation of cGAS/STING signaling pathway			ISO	P78527	J:164563
MGI:1913895	Pspc1	paraspeckle protein 1	14		activation of innate immune response			ISO	Q8WXF1	J:164563
MGI:1913895	Pspc1	paraspeckle protein 1	14		innate immune response			IEA	KW-0399	J:60000
MGI:1321396	Pstpip1	proline-serine-threonine phosphatase-interacting protein 1	9		innate immune response			IEA	KW-0399	J:60000
MGI:2443180	Ptgs2os	prostaglandin-endoperoxide synthase 2, opposite strand	1		negative regulation of toll-like receptor signaling pathway	happens in bone marrow macrophage,negatively regulates toll-like receptor signaling pathway		IDA		J:199359
MGI:2443180	Ptgs2os	prostaglandin-endoperoxide synthase 2, opposite strand	1		negative regulation of toll-like receptor signaling pathway	happens in bone marrow macrophage,negatively regulates toll-like receptor signaling pathway		IMP		J:199359
MGI:2443180	Ptgs2os	prostaglandin-endoperoxide synthase 2, opposite strand	1		toll-like receptor signaling pathway	happens in bone marrow macrophage		IDA		J:199359
MGI:2443180	Ptgs2os	prostaglandin-endoperoxide synthase 2, opposite strand	1		toll-like receptor signaling pathway	happens in bone marrow macrophage		IMP		J:199359
MGI:99683	Ptk6	PTK6 protein tyrosine kinase 6	2		innate immune response			IBA	PTN002521528	J:265628
MGI:97806	Ptpn2	protein tyrosine phosphatase, non-receptor type 2	18		negative regulation of type I interferon-mediated signaling pathway			IMP		J:115366
MGI:97806	Ptpn2	protein tyrosine phosphatase, non-receptor type 2	18		negative regulation of type I interferon-mediated signaling pathway			IMP		J:197518
MGI:97806	Ptpn2	protein tyrosine phosphatase, non-receptor type 2	18		negative regulation of type I interferon-mediated signaling pathway			ISO	P17706	J:164563
MGI:97806	Ptpn2	protein tyrosine phosphatase, non-receptor type 2	18		negative regulation of type II interferon-mediated signaling pathway			IMP		J:197518
MGI:96055	Ptpn6	protein tyrosine phosphatase, non-receptor type 6	6		natural killer cell mediated cytotoxicity			IMP	MGI:1856073	J:6485
MGI:107170	Ptpn22	protein tyrosine phosphatase, non-receptor type 22 (lymphoid)	3		negative regulation of nucleotide-binding oligomerization domain containing 2 signaling pathway			IBA	PTN000440270	J:265628
MGI:107170	Ptpn22	protein tyrosine phosphatase, non-receptor type 22 (lymphoid)	3		negative regulation of nucleotide-binding oligomerization domain containing 2 signaling pathway	happens in monocyte,happens at the same time as cellular response to muramyl dipeptide		IMP		J:221551
MGI:107170	Ptpn22	protein tyrosine phosphatase, non-receptor type 22 (lymphoid)	3		negative regulation of nucleotide-binding oligomerization domain containing 2 signaling pathway			ISO	Q9Y2R2	J:164563
MGI:107170	Ptpn22	protein tyrosine phosphatase, non-receptor type 22 (lymphoid)	3		positive regulation of NLRP3 inflammasome complex assembly			IDA		J:234957
MGI:107170	Ptpn22	protein tyrosine phosphatase, non-receptor type 22 (lymphoid)	3		positive regulation of NLRP3 inflammasome complex assembly			ISO	Q9Y2R2	J:164563
MGI:107170	Ptpn22	protein tyrosine phosphatase, non-receptor type 22 (lymphoid)	3		positive regulation of toll-like receptor 3 signaling pathway			IBA	PTN000440270	J:265628
MGI:107170	Ptpn22	protein tyrosine phosphatase, non-receptor type 22 (lymphoid)	3		positive regulation of toll-like receptor 3 signaling pathway	happens in liver|happens in bone marrow macrophage|happens in UBERON:0002217		IMP		J:208241
MGI:107170	Ptpn22	protein tyrosine phosphatase, non-receptor type 22 (lymphoid)	3		positive regulation of toll-like receptor 3 signaling pathway			ISO	Q9Y2R2	J:164563
MGI:107170	Ptpn22	protein tyrosine phosphatase, non-receptor type 22 (lymphoid)	3		positive regulation of toll-like receptor 4 signaling pathway			IBA	PTN000440270	J:265628
MGI:107170	Ptpn22	protein tyrosine phosphatase, non-receptor type 22 (lymphoid)	3		positive regulation of toll-like receptor 4 signaling pathway	happens in bone marrow macrophage|happens in myeloid dendritic cell|happens in liver		IMP		J:208241
MGI:107170	Ptpn22	protein tyrosine phosphatase, non-receptor type 22 (lymphoid)	3		positive regulation of toll-like receptor 4 signaling pathway			ISO	Q9Y2R2	J:164563
MGI:107170	Ptpn22	protein tyrosine phosphatase, non-receptor type 22 (lymphoid)	3		positive regulation of toll-like receptor 7 signaling pathway			IBA	PTN000440270	J:265628
MGI:107170	Ptpn22	protein tyrosine phosphatase, non-receptor type 22 (lymphoid)	3		positive regulation of toll-like receptor 7 signaling pathway	happens in myeloid dendritic cell		IMP		J:208241
MGI:107170	Ptpn22	protein tyrosine phosphatase, non-receptor type 22 (lymphoid)	3		positive regulation of toll-like receptor 9 signaling pathway			IBA	PTN000440270	J:265628
MGI:107170	Ptpn22	protein tyrosine phosphatase, non-receptor type 22 (lymphoid)	3		positive regulation of toll-like receptor 9 signaling pathway	happens in myeloid dendritic cell		IMP		J:208241
MGI:97815	Ptprs	protein tyrosine phosphatase receptor type S	17		negative regulation of toll-like receptor 9 signaling pathway			ISO	Q13332	J:164563
MGI:104641	Ptx3	pentraxin related gene	3		innate immune response			IBA	PTN002930852	J:265628
MGI:104641	Ptx3	pentraxin related gene	3		innate immune response			ISO	P26022	J:164563
MGI:1931749	Pum1	pumilio RNA-binding family member 1	4		positive regulation of RIG-I signaling pathway			ISO	Q14671	J:164563
MGI:1931751	Pum2	pumilio RNA-binding family member 2	12		positive regulation of RIG-I signaling pathway			ISO	Q8TB72	J:164563
MGI:107741	Pvr	poliovirus receptor	7		positive regulation of natural killer cell mediated cytotoxicity			ISO	P15151	J:164563
MGI:107741	Pvr	poliovirus receptor	7		positive regulation of natural killer cell mediated cytotoxicity directed against tumor cell target			ISO	P15151	J:164563
MGI:107741	Pvr	poliovirus receptor	7		susceptibility to natural killer cell mediated cytotoxicity			ISO	P15151	J:164563
MGI:1931465	Pycard	PYD and CARD domain containing	7		activation of innate immune response			IMP		J:146958
MGI:1931465	Pycard	PYD and CARD domain containing	7		activation of innate immune response			ISO	Q9ULZ3	J:164563
MGI:1931465	Pycard	PYD and CARD domain containing	7		innate immune response			IEA	IPR033516	J:72247
MGI:1931465	Pycard	PYD and CARD domain containing	7		innate immune response			IEA	KW-0399	J:60000
MGI:1931465	Pycard	PYD and CARD domain containing	7		NLRP3 inflammasome complex assembly			ISO	Q9ULZ3	J:164563
MGI:1931465	Pycard	PYD and CARD domain containing	7		pattern recognition receptor signaling pathway			NAS		J:158968
MGI:1931465	Pycard	PYD and CARD domain containing	7		pattern recognition receptor signaling pathway			NAS		J:319676
MGI:1931465	Pycard	PYD and CARD domain containing	7		pattern recognition receptor signaling pathway			NAS		J:320140
MGI:1923588	Rab2b	RAB2B, member RAS oncogene family	14		innate immune response			IDA		J:319688
MGI:2442295	Rab7b	RAB7B, member RAS oncogene family	1		cellular response to type II interferon			IDA		J:143718
MGI:2442295	Rab7b	RAB7B, member RAS oncogene family	1		negative regulation of toll-like receptor 4 signaling pathway			IMP		J:145405
MGI:2442295	Rab7b	RAB7B, member RAS oncogene family	1		negative regulation of toll-like receptor 9 signaling pathway			IMP		J:151709
MGI:1922248	Rab11fip2	RAB11 family interacting protein 2 (class I)	19		TRAM-dependent toll-like receptor 4 signaling pathway			ISO	Q7L804	J:164563
MGI:1098586	Rab11fip5	RAB11 family interacting protein 5 (class I)	6		cellular response to type II interferon			IDA		J:143718
MGI:894284	Rab12	RAB12, member RAS oncogene family	17		cellular response to type II interferon			IDA		J:143718
MGI:102789	Rab20	RAB20, member RAS oncogene family	8		cellular response to type II interferon			IDA		J:143718
MGI:1861441	Rab27a	RAB27A, member RAS oncogene family	9		natural killer cell degranulation			IMP	MGI:1856656	J:111253
MGI:1917084	Rab43	RAB43, member RAS oncogene family	6		cellular response to type II interferon			IDA		J:143718
MGI:109432	Raet1b	retinoic acid early transcript beta	10		susceptibility to natural killer cell mediated cytotoxicity			IDA		J:82077
MGI:1861032	Raet1d	retinoic acid early transcript delta	10		natural killer cell mediated cytotoxicity			IDA		J:63053
MGI:1918910	Rarres2	retinoic acid receptor responder (tazarotene induced) 2	6		antifungal innate immune response			ISO	Q99969	J:164563
MGI:1918910	Rarres2	retinoic acid receptor responder (tazarotene induced) 2	6		innate immune response			IBA	PTN008558006	J:265628
MGI:1918910	Rarres2	retinoic acid receptor responder (tazarotene induced) 2	6		innate immune response			ISO	Q99969	J:164563
MGI:1314635	Rasgrp1	RAS guanyl releasing protein 1	2		positive regulation of natural killer cell mediated cytotoxicity			ISO	O95267	J:164563
MGI:1929092	Rbm14	RNA binding motif protein 14	19		innate immune response			IEA	KW-0399	J:60000
MGI:2384294	Rbm47	RNA binding motif protein 47	5		positive regulation of type I interferon-mediated signaling pathway			ISO	A0AV96	J:164563
MGI:109406	Reg3g	regenerating islet-derived 3 gamma	6		MyD88-dependent toll-like receptor signaling pathway			IMP		J:125955
MGI:97897	Rel	reticuloendotheliosis oncogene	11		innate immune response			IBA	PTN000652441	J:265628
MGI:103290	Rela	v-rel reticuloendotheliosis viral oncogene homolog A (avian)	19		innate immune response			IBA	PTN000652441	J:265628
MGI:103290	Rela	v-rel reticuloendotheliosis viral oncogene homolog A (avian)	19		nucleotide-binding oligomerization domain containing 2 signaling pathway			ISO	Q04206	J:73065
MGI:103290	Rela	v-rel reticuloendotheliosis viral oncogene homolog A (avian)	19		toll-like receptor 4 signaling pathway			ISO	Q04206	J:164563
MGI:103289	Relb	avian reticuloendotheliosis viral (v-rel) oncogene related B	7		innate immune response			IBA	PTN000652441	J:265628
MGI:2149590	Rfpl4	ret finger protein-like 4	7		innate immune response			IBA	PTN008394629	J:265628
MGI:2684908	Rfpl4b	ret finger protein-like 4B	10		innate immune response			IBA	PTN008619224	J:265628
MGI:2684908	Rfpl4b	ret finger protein-like 4B	10		positive regulation of type I interferon-mediated signaling pathway			IBA	PTN008619224	J:265628
MGI:1923688	Rftn1	raftlin lipid raft linker 1	17		toll-like receptor 3 signaling pathway			ISO	Q14699	J:170947
MGI:2442858	Rigi	RNA sensor RIG-I	4		antiviral innate immune response			IBA	PTN000362756	J:265628
MGI:2442858	Rigi	RNA sensor RIG-I	4		antiviral innate immune response			ISO	O95786	J:164563
MGI:2442858	Rigi	RNA sensor RIG-I	4		cytoplasmic pattern recognition receptor signaling pathway			ISO	O95786	J:164563
MGI:2442858	Rigi	RNA sensor RIG-I	4		innate immune response			IMP		J:183219
MGI:2442858	Rigi	RNA sensor RIG-I	4		innate immune response			ISO	O95786	J:164563
MGI:2442858	Rigi	RNA sensor RIG-I	4		RIG-I signaling pathway			ISO	O95786	J:164563
MGI:1914128	Riok3	RIO kinase 3	18		innate immune response			IEA	KW-0399	J:60000
MGI:1914128	Riok3	RIO kinase 3	18		negative regulation of MDA-5 signaling pathway			ISO	O14730	J:164563
MGI:1914128	Riok3	RIO kinase 3	18		positive regulation of innate immune response			ISO	O14730	J:164563
MGI:1891456	Ripk2	receptor (TNFRSF)-interacting serine-threonine kinase 2	4		innate immune response			IBA	PTN002892800	J:265628
MGI:1891456	Ripk2	receptor (TNFRSF)-interacting serine-threonine kinase 2	4		innate immune response			IMP		J:175412
MGI:1891456	Ripk2	receptor (TNFRSF)-interacting serine-threonine kinase 2	4		innate immune response			ISO	O43353	J:164563
MGI:1891456	Ripk2	receptor (TNFRSF)-interacting serine-threonine kinase 2	4		nucleotide-binding oligomerization domain containing 1 signaling pathway	happens in macrophage		IMP	MGI:2660793	J:75400
MGI:1891456	Ripk2	receptor (TNFRSF)-interacting serine-threonine kinase 2	4		nucleotide-binding oligomerization domain containing 1 signaling pathway			ISO	O43353	J:164563
MGI:1891456	Ripk2	receptor (TNFRSF)-interacting serine-threonine kinase 2	4		nucleotide-binding oligomerization domain containing 2 signaling pathway			IDA		J:335665
MGI:1891456	Ripk2	receptor (TNFRSF)-interacting serine-threonine kinase 2	4		nucleotide-binding oligomerization domain containing 2 signaling pathway	happens in macrophage		IMP	MGI:2660793	J:75400
MGI:1891456	Ripk2	receptor (TNFRSF)-interacting serine-threonine kinase 2	4		nucleotide-binding oligomerization domain containing 2 signaling pathway			ISO	O43353	J:164563
MGI:1891456	Ripk2	receptor (TNFRSF)-interacting serine-threonine kinase 2	4		toll-like receptor 2 signaling pathway			ISO	O43353	J:73065
MGI:1891456	Ripk2	receptor (TNFRSF)-interacting serine-threonine kinase 2	4		toll-like receptor 4 signaling pathway	happens in macrophage		IMP	MGI:2660793	J:75400
MGI:1890465	Rnase2a	ribonuclease, RNase A family, 2A (liver, eosinophil-derived neurotoxin)	14		innate immune response in mucosa			IBA	PTN000153602	J:265628
MGI:1858598	Rnase2b	ribonuclease, RNase A family, 2B (liver, eosinophil-derived neurotoxin)	14		innate immune response in mucosa			IBA	PTN000153602	J:265628
MGI:1925666	Rnase6	ribonuclease, RNase A family, 6	14		innate immune response			IBA	PTN000153632	J:265628
MGI:1925666	Rnase6	ribonuclease, RNase A family, 6	14		innate immune response			IDA		J:241470
MGI:1925666	Rnase6	ribonuclease, RNase A family, 6	14		innate immune response			ISO	Q93091	J:164563
MGI:1922484	Rnf19b	ring finger protein 19B	4		natural killer cell mediated cytotoxicity			IMP	MGI:4436863	J:157393
MGI:1914914	Rnf125	ring finger protein 125	18		negative regulation of RIG-I signaling pathway			ISO	Q96EQ8	J:164563
MGI:1919206	Rnf135	ring finger protein 135	11		antiviral innate immune response			IMP		J:260659
MGI:1919206	Rnf135	ring finger protein 135	11		antiviral innate immune response			IMP		J:261333
MGI:1919206	Rnf135	ring finger protein 135	11		antiviral innate immune response			ISO	Q8IUD6	J:164563
MGI:1919206	Rnf135	ring finger protein 135	11		innate immune response			IEA	KW-0399	J:60000
MGI:1919206	Rnf135	ring finger protein 135	11		regulation of innate immune response			IBA	PTN002556572	J:265628
MGI:1919206	Rnf135	ring finger protein 135	11		regulation of innate immune response			ISO	Q8IUD6	J:164563
MGI:1919206	Rnf135	ring finger protein 135	11		RIG-I signaling pathway			IGI	Q8IUD6	J:260659
MGI:1919206	Rnf135	ring finger protein 135	11		RIG-I signaling pathway			IMP		J:260659
MGI:1919206	Rnf135	ring finger protein 135	11		RIG-I signaling pathway			IMP		J:281202
MGI:1919206	Rnf135	ring finger protein 135	11		RIG-I signaling pathway			ISO	Q8IUD6	J:164563
MGI:1915968	Rnf166	ring finger protein 166	8		innate immune response			IEA	KW-0399	J:60000
MGI:1922078	Rnf185	ring finger protein 185	11		innate immune response			IEA	KW-0399	J:60000
MGI:1922078	Rnf185	ring finger protein 185	11		positive regulation of innate immune response			ISO	Q96GF1	J:164563
MGI:1922078	Rnf185	ring finger protein 185	11		positive regulation of type I interferon-mediated signaling pathway			ISO	Q96GF1	J:164563
MGI:1351455	Rpl13a	ribosomal protein L13A	7		cellular response to type II interferon			IDA		J:192858
MGI:1351455	Rpl13a	ribosomal protein L13A	7		cellular response to type II interferon			ISO	P40429	J:164563
MGI:1914498	Rpl39	ribosomal protein L39	X		innate immune response in mucosa			ISO	P62891	J:164563
MGI:104557	Rps6ka3	ribosomal protein S6 kinase polypeptide 3	X		toll-like receptor signaling pathway			IMP		J:126340
MGI:1270849	Rps6kb1	ribosomal protein S6 kinase, polypeptide 1	11		cellular response to type II interferon			IMP		J:244749
MGI:1333780	Rps19	ribosomal protein S19	7		negative regulation of respiratory burst involved in inflammatory response			ISO	P39019	J:164563
MGI:1333780	Rps19	ribosomal protein S19	7		positive regulation of respiratory burst involved in inflammatory response			ISO	P39019	J:164563
MGI:1929628	Rsad2	radical S-adenosyl methionine domain containing 2	12		innate immune response			IEA	KW-0399	J:60000
MGI:1929628	Rsad2	radical S-adenosyl methionine domain containing 2	12		positive regulation of toll-like receptor 7 signaling pathway			IMP		J:169840
MGI:1929628	Rsad2	radical S-adenosyl methionine domain containing 2	12		positive regulation of toll-like receptor 9 signaling pathway			IMP		J:169840
MGI:1915835	Rtn4	reticulon 4	11		positive regulation of toll-like receptor 9 signaling pathway			IMP		J:269559
MGI:88244	S100a8	S100 calcium binding protein A8 (calgranulin A)	3		innate immune response			IEA	KW-0399	J:60000
MGI:1338947	S100a9	S100 calcium binding protein A9 (calgranulin B)	3		innate immune response			IEA	KW-0399	J:60000
MGI:1913416	S100a14	S100 calcium binding protein A14	3		toll-like receptor 4 signaling pathway			IBA	PTN004281094	J:265628
MGI:1913416	S100a14	S100 calcium binding protein A14	3		toll-like receptor 4 signaling pathway			ISO	Q9HCY8	J:164563
MGI:1927468	Samhd1	SAM domain and HD domain, 1	2		innate immune response			IEA	KW-0399	J:60000
MGI:1927468	Samhd1	SAM domain and HD domain, 1	2		negative regulation of type I interferon-mediated signaling pathway			IMP		J:202757
MGI:1927468	Samhd1	SAM domain and HD domain, 1	2		negative regulation of type I interferon-mediated signaling pathway			ISO	Q9Y3Z3	J:164563
MGI:1927468	Samhd1	SAM domain and HD domain, 1	2		regulation of innate immune response			IBA	PTN001348095	J:265628
MGI:1927468	Samhd1	SAM domain and HD domain, 1	2		regulation of innate immune response			ISO	Q9Y3Z3	J:164563
MGI:2136419	Sarm1	sterile alpha and HEAT/Armadillo motif containing 1	11		innate immune response			IEA	KW-0399	J:60000
MGI:2136419	Sarm1	sterile alpha and HEAT/Armadillo motif containing 1	11		negative regulation of MyD88-independent toll-like receptor signaling pathway			IEA	IPR039184	J:72247
MGI:3610314	Scimp	SLP adaptor and CSK interacting membrane protein	11		toll-like receptor 3 signaling pathway			IMP		J:244275
MGI:3610314	Scimp	SLP adaptor and CSK interacting membrane protein	11		toll-like receptor 4 signaling pathway			IMP		J:244275
MGI:3610314	Scimp	SLP adaptor and CSK interacting membrane protein	11		toll-like receptor 7 signaling pathway			IMP		J:244275
MGI:3610314	Scimp	SLP adaptor and CSK interacting membrane protein	11		toll-like receptor TLR1:TLR2 signaling pathway			IMP		J:244275
MGI:1915252	Sdhaf4	succinate dehydrogenase complex assembly factor 4	1		innate immune response			IMP		J:155125
MGI:1921386	Sec14l1	SEC14-like lipid binding 1	11		innate immune response			IEA	KW-0399	J:60000
MGI:1921386	Sec14l1	SEC14-like lipid binding 1	11		negative regulation of RIG-I signaling pathway			IBA	PTN002762494	J:265628
MGI:1921386	Sec14l1	SEC14-like lipid binding 1	11		negative regulation of RIG-I signaling pathway			ISO	Q92503	J:164563
MGI:1913565	Senp7	SUMO1/sentrin specific peptidase 7	16		antiviral innate immune response			IDA		J:246297
MGI:1913565	Senp7	SUMO1/sentrin specific peptidase 7	16		innate immune response			IEA	KW-0399	J:60000
MGI:1349457	Serinc3	serine incorporator 3	2		innate immune response			ISO	Q13530	J:164563
MGI:2444223	Serinc5	serine incorporator 5	13		innate immune response			ISO	Q86VE9	J:164563
MGI:1913472	Serpinb1a	serine (or cysteine) peptidase inhibitor, clade B, member 1a	13		regulation of innate immune response			IDA		J:125918
MGI:106603	Serpinb9	serine (or cysteine) peptidase inhibitor, clade B, member 9	13		protection from natural killer cell mediated cytotoxicity			ISO	P50453	J:164563
MGI:894668	Serpinb9b	serine (or cysteine) peptidase inhibitor, clade B, member 9b	13		protection from natural killer cell mediated cytotoxicity			ISO	P50453	J:164563
MGI:894669	Serpinb9c	serine (or cysteine) peptidase inhibitor, clade B, member 9c	13		protection from natural killer cell mediated cytotoxicity			ISO	P50453	J:164563
MGI:894667	Serpinb9d	serine (or cysteine) peptidase inhibitor, clade B, member 9d	13		protection from natural killer cell mediated cytotoxicity			ISO	P50453	J:164563
MGI:894672	Serpinb9e	serine (or cysteine) peptidase inhibitor, clade B, member 9e	13		protection from natural killer cell mediated cytotoxicity			ISO	P50453	J:164563
MGI:894671	Serpinb9f	serine (or cysteine) peptidase inhibitor, clade B, member 9f	13		protection from natural killer cell mediated cytotoxicity			ISO	P50453	J:164563
MGI:1919260	Serpinb9g	serine (or cysteine) peptidase inhibitor, clade B, member 9g	13		protection from natural killer cell mediated cytotoxicity			ISO	P50453	J:164563
MGI:3709608	Serpinb9h	serine (or cysteine) peptidase inhibitor, clade B, member 9h	13		protection from natural killer cell mediated cytotoxicity			ISO	P50453	J:164563
MGI:894696	Serping1	serine (or cysteine) peptidase inhibitor, clade G, member 1	2		innate immune response			IEA	KW-0399	J:60000
MGI:894696	Serping1	serine (or cysteine) peptidase inhibitor, clade G, member 1	2		negative regulation of complement activation, lectin pathway			ISO	P05155	J:164563
MGI:2180697	Sertad3	SERTA domain containing 3	7		innate immune response			IEA	KW-0399	J:60000
MGI:1918177	Setd2	SET domain containing 2	9		innate immune response			IEA	KW-0399	J:60000
MGI:1918177	Setd2	SET domain containing 2	9		response to type I interferon			ISO	Q9BYW2	J:164563
MGI:1918764	Sfpq	splicing factor proline/glutamine rich (polypyrimidine tract binding protein associated)	4		activation of innate immune response			ISO	P23246	J:164563
MGI:1918764	Sfpq	splicing factor proline/glutamine rich (polypyrimidine tract binding protein associated)	4		innate immune response			IEA	KW-0399	J:60000
MGI:109515	Sftpd	surfactant associated protein D	14		innate immune response			IEA	KW-0399	J:60000
MGI:1328352	Sh2d1a	SH2 domain containing 1A	X		innate immune response			IEA	KW-0399	J:60000
MGI:1328352	Sh2d1a	SH2 domain containing 1A	X		natural killer cell mediated cytotoxicity	happens in natural killer cell		IGI	MGI:1349420	J:151768
MGI:1328352	Sh2d1a	SH2 domain containing 1A	X		natural killer cell mediated cytotoxicity	happens in natural killer cell		IGI	MGI:3622649	J:151768
MGI:1328352	Sh2d1a	SH2 domain containing 1A	X		natural killer cell mediated cytotoxicity	happens in natural killer cell		IMP	MGI:3575311	J:110195
MGI:1328352	Sh2d1a	SH2 domain containing 1A	X		positive regulation of natural killer cell mediated cytotoxicity	positively regulates natural killer cell mediated cytotoxicity		IGI	MGI:1349420	J:151768
MGI:1328352	Sh2d1a	SH2 domain containing 1A	X		positive regulation of natural killer cell mediated cytotoxicity	positively regulates natural killer cell mediated cytotoxicity		IGI	MGI:3622649	J:151768
MGI:1328352	Sh2d1a	SH2 domain containing 1A	X		positive regulation of natural killer cell mediated cytotoxicity	positively regulates natural killer cell mediated cytotoxicity		IMP	MGI:3575311	J:110195
MGI:1349420	Sh2d1b1	SH2 domain containing 1B1	1		innate immune response			IEA	KW-0399	J:60000
MGI:1349420	Sh2d1b1	SH2 domain containing 1B1	1		natural killer cell mediated cytotoxicity	happens in natural killer cell		IGI	MGI:1328352	J:151768
MGI:1349420	Sh2d1b1	SH2 domain containing 1B1	1		natural killer cell mediated cytotoxicity	happens in natural killer cell		IGI	MGI:3622649	J:151768
MGI:1349420	Sh2d1b1	SH2 domain containing 1B1	1		natural killer cell mediated cytotoxicity	happens in natural killer cell		IMP	MGI:3641174	J:110195
MGI:1349420	Sh2d1b1	SH2 domain containing 1B1	1		negative regulation of natural killer cell mediated cytotoxicity	negatively regulates natural killer cell mediated cytotoxicity		IMP	MGI:3641174	J:110195
MGI:1349420	Sh2d1b1	SH2 domain containing 1B1	1		positive regulation of innate immune response			IDA		J:190280
MGI:1349420	Sh2d1b1	SH2 domain containing 1B1	1		positive regulation of natural killer cell mediated cytotoxicity	positively regulates natural killer cell mediated cytotoxicity		IGI	MGI:1328352	J:151768
MGI:1349420	Sh2d1b1	SH2 domain containing 1B1	1		positive regulation of natural killer cell mediated cytotoxicity	positively regulates natural killer cell mediated cytotoxicity		IGI	MGI:3622649	J:151768
MGI:1349420	Sh2d1b1	SH2 domain containing 1B1	1		positive regulation of natural killer cell mediated cytotoxicity			IGI	MGI:3622649	J:166054
MGI:1349420	Sh2d1b1	SH2 domain containing 1B1	1		positive regulation of natural killer cell mediated cytotoxicity			IGI	MGI:98923	J:166054
MGI:1349420	Sh2d1b1	SH2 domain containing 1B1	1		positive regulation of natural killer cell mediated immunity			IMP		J:166054
MGI:3622649	Sh2d1b2	SH2 domain containing 1B2	1		innate immune response			IEA	KW-0399	J:60000
MGI:3622649	Sh2d1b2	SH2 domain containing 1B2	1		natural killer cell mediated cytotoxicity	happens in natural killer cell		IGI	MGI:1328352	J:151768
MGI:3622649	Sh2d1b2	SH2 domain containing 1B2	1		natural killer cell mediated cytotoxicity	happens in natural killer cell		IGI	MGI:1349420	J:151768
MGI:3622649	Sh2d1b2	SH2 domain containing 1B2	1		natural killer cell mediated cytotoxicity	happens in natural killer cell		IMP	MGI:3641175	J:110195
MGI:3622649	Sh2d1b2	SH2 domain containing 1B2	1		negative regulation of natural killer cell mediated cytotoxicity	negatively regulates natural killer cell mediated cytotoxicity		IMP	MGI:3641175	J:110195
MGI:3622649	Sh2d1b2	SH2 domain containing 1B2	1		positive regulation of natural killer cell mediated cytotoxicity	positively regulates natural killer cell mediated cytotoxicity		IGI	MGI:1328352	J:151768
MGI:3622649	Sh2d1b2	SH2 domain containing 1B2	1		positive regulation of natural killer cell mediated cytotoxicity	positively regulates natural killer cell mediated cytotoxicity		IGI	MGI:1349420	J:151768
MGI:3622649	Sh2d1b2	SH2 domain containing 1B2	1		positive regulation of natural killer cell mediated cytotoxicity			IGI	MGI:1349420	J:166054
MGI:3622649	Sh2d1b2	SH2 domain containing 1B2	1		positive regulation of natural killer cell mediated cytotoxicity			IGI	MGI:98923	J:166054
MGI:2441788	Shfl	shiftless antiviral inhibitor of ribosomal frameshifting	9		innate immune response			IBA	PTN001043680	J:265628
MGI:2441788	Shfl	shiftless antiviral inhibitor of ribosomal frameshifting	9		response to type I interferon			ISO	Q9NUL5	J:164563
MGI:2441788	Shfl	shiftless antiviral inhibitor of ribosomal frameshifting	9		response to type II interferon			ISO	Q9NUL5	J:164563
MGI:2441788	Shfl	shiftless antiviral inhibitor of ribosomal frameshifting	9		response to type III interferon			ISO	Q9NUL5	J:164563
MGI:1277989	Shmt2	serine hydroxymethyltransferase 2 (mitochondrial)	10		response to type I interferon			IBA	PTN000188076	J:265628
MGI:1277989	Shmt2	serine hydroxymethyltransferase 2 (mitochondrial)	10		response to type I interferon			ISO	P34897	J:164563
MGI:2443630	Siglecg	sialic acid binding Ig-like lectin G	7		innate immune response			IEA	KW-0399	J:60000
MGI:107157	Sin3a	transcriptional regulator, SIN3A (yeast)	9		activation of innate immune response			ISO	Q96ST3	J:164563
MGI:107157	Sin3a	transcriptional regulator, SIN3A (yeast)	9		type I interferon-mediated signaling pathway			ISO	Q96ST3	J:164563
MGI:108563	Sirpa	signal-regulatory protein alpha	2		cellular response to type II interferon			ISO	RGD:3449	J:155856
MGI:1927664	Sirt2	sirtuin 2	7		negative regulation of NLRP3 inflammasome complex assembly	happens in macrophage,negatively regulates NLRP3 inflammasome complex assembly		IMP		J:196452
MGI:1927664	Sirt2	sirtuin 2	7		NLRP3 inflammasome complex assembly	happens in macrophage		IMP		J:196452
MGI:1351663	Skp2	S-phase kinase-associated protein 2	15		innate immune response			ISO	Q13309	J:164563
MGI:1351314	Slamf1	signaling lymphocytic activation molecule family member 1	1		innate immune response			IEA	KW-0399	J:60000
MGI:1353620	Slamf6	SLAM family member 6	1		innate immune response			IEA	KW-0399	J:60000
MGI:1353620	Slamf6	SLAM family member 6	1		positive regulation of natural killer cell mediated cytotoxicity			ISO	Q96DU3	J:164563
MGI:1922595	Slamf7	SLAM family member 7	1		innate immune response			IEA	KW-0399	J:60000
MGI:1921998	Slamf8	SLAM family member 8	1		negative regulation of respiratory burst involved in inflammatory response			IMP	MGI:5442794	J:229624
MGI:1345275	Slc11a1	solute carrier family 11 (proton-coupled divalent metal ion transporters), member 1	1		response to type II interferon			IDA		J:42238
MGI:1890457	Slc15a2	solute carrier family 15 (H+/peptide transporter), member 2	16		regulation of nucleotide-binding oligomerization domain containing signaling pathway			IMP		J:264062
MGI:1929691	Slc15a3	solute carrier family 15, member 3	19		innate immune response			IEA	KW-0399	J:60000
MGI:1929691	Slc15a3	solute carrier family 15, member 3	19		positive regulation of nucleotide-binding oligomerization domain containing 2 signaling pathway			IDA		J:210445
MGI:2140796	Slc15a4	solute carrier family 15, member 4	5		innate immune response			IEA	KW-0399	J:60000
MGI:2140796	Slc15a4	solute carrier family 15, member 4	5		positive regulation of innate immune response			ISO	Q8N697	J:164563
MGI:2140796	Slc15a4	solute carrier family 15, member 4	5		positive regulation of nucleotide-binding oligomerization domain containing 1 signaling pathway			IMP		J:270965
MGI:2140796	Slc15a4	solute carrier family 15, member 4	5		positive regulation of nucleotide-binding oligomerization domain containing 1 signaling pathway			IMP		J:292537
MGI:2140796	Slc15a4	solute carrier family 15, member 4	5		positive regulation of nucleotide-binding oligomerization domain containing 2 signaling pathway			IDA		J:210445
MGI:2140796	Slc15a4	solute carrier family 15, member 4	5		positive regulation of toll-like receptor 7 signaling pathway			IMP		J:166600
MGI:2140796	Slc15a4	solute carrier family 15, member 4	5		positive regulation of toll-like receptor 7 signaling pathway			IMP		J:278429
MGI:2140796	Slc15a4	solute carrier family 15, member 4	5		positive regulation of toll-like receptor 7 signaling pathway			ISO	Q8N697	J:164563
MGI:2140796	Slc15a4	solute carrier family 15, member 4	5		positive regulation of toll-like receptor 8 signaling pathway			ISO	Q8N697	J:164563
MGI:2140796	Slc15a4	solute carrier family 15, member 4	5		positive regulation of toll-like receptor 9 signaling pathway			IMP		J:166600
MGI:2140796	Slc15a4	solute carrier family 15, member 4	5		positive regulation of toll-like receptor 9 signaling pathway			IMP		J:270965
MGI:2140796	Slc15a4	solute carrier family 15, member 4	5		positive regulation of toll-like receptor 9 signaling pathway			IMP		J:278429
MGI:2140796	Slc15a4	solute carrier family 15, member 4	5		positive regulation of toll-like receptor 9 signaling pathway			ISO	Q8N697	J:164563
MGI:2140796	Slc15a4	solute carrier family 15, member 4	5		regulation of nucleotide-binding oligomerization domain containing signaling pathway			IMP		J:264062
MGI:1329012	Slc22a5	solute carrier family 22 (organic cation transporter), member 5	11		response to type II interferon	happens in apical plasma membrane,happens in colon epithelial cell		IDA		J:328867
MGI:1329012	Slc22a5	solute carrier family 22 (organic cation transporter), member 5	11		response to type II interferon			ISO	O76082	J:164563
MGI:1929481	Slc22a21	solute carrier family 22 (organic cation transporter), member 21	11		response to type II interferon			ISO	O76082	J:164563
MGI:2159728	Slc26a6	solute carrier family 26, member 6	9		cellular response to type II interferon			ISO	Q9BXS9	J:164563
MGI:1353616	Slc46a2	solute carrier family 46, member 2	4		positive regulation of nucleotide-binding oligomerization domain containing 1 signaling pathway			ISO	Q9BY10	J:164563
MGI:103241	Slk	STE20-like kinase	19		cellular response to type II interferon			ISO	RGD:3780	J:155856
MGI:109297	Slpi	secretory leukocyte peptidase inhibitor	2		innate immune response			IBA	PTN001835125	J:265628
MGI:109297	Slpi	secretory leukocyte peptidase inhibitor	2		innate immune response			IMP		J:132933
MGI:98325	Smpd1	sphingomyelin phosphodiesterase 1, acid lysosomal	7		response to type I interferon			ISO	P17405	J:164563
MGI:1916022	Smpdl3b	sphingomyelin phosphodiesterase, acid-like 3B	4		innate immune response			IEA	KW-0399	J:60000
MGI:1916022	Smpdl3b	sphingomyelin phosphodiesterase, acid-like 3B	4		negative regulation of innate immune response			TAS		J:224870
MGI:1916022	Smpdl3b	sphingomyelin phosphodiesterase, acid-like 3B	4		negative regulation of toll-like receptor signaling pathway			IMP		J:224870
MGI:1277151	Snca	synuclein, alpha	6		response to type II interferon			ISO	P37840	J:164563
MGI:109561	Sp100	nuclear antigen Sp100	1		response to type I interferon			ISO	P23497	J:164563
MGI:109561	Sp100	nuclear antigen Sp100	1		response to type II interferon			ISO	P23497	J:164563
MGI:1923364	Sp110	Sp110 nuclear body protein	1		innate immune response			IEA	KW-0399	J:60000
MGI:98282	Spi1	spleen focus forming virus (SFFV) proviral integration oncogene	2		positive regulation of antifungal innate immune response	happens in neutrophil		IMP		J:282485
MGI:1923724	Spon2	spondin 2, extracellular matrix protein	5		innate immune response			IMP	MGI:3026870	J:87393
MGI:98397	Src	Rous sarcoma oncogene	2		innate immune response			IBA	PTN002521528	J:265628
MGI:98397	Src	Rous sarcoma oncogene	2		regulation of toll-like receptor 3 signaling pathway			ISO	P12931	J:164563
MGI:107606	Srebf1	sterol regulatory element binding transcription factor 1	11		positive regulation of innate immune response			IMP		J:175815
MGI:101865	Srms	src-related kinase lacking C-terminal regulatory tyrosine and N-terminal myristylation sites	2		innate immune response			IBA	PTN002521528	J:265628
MGI:3606211	Ssc5d	scavenger receptor cysteine rich family, 5 domains	7		innate immune response			NAS		J:169177
MGI:103063	Stat1	signal transducer and activator of transcription 1	1		cellular response to type II interferon			ISO	P42224	J:164563
MGI:103063	Stat1	signal transducer and activator of transcription 1	1		response to type I interferon	happens in lung		IDA		J:222665
MGI:103063	Stat1	signal transducer and activator of transcription 1	1		response to type II interferon			IDA		J:326903
MGI:103063	Stat1	signal transducer and activator of transcription 1	1		response to type II interferon			ISO	P42224	J:164563
MGI:103063	Stat1	signal transducer and activator of transcription 1	1		type I interferon-mediated signaling pathway			IBA	PTN002623830	J:265628
MGI:103063	Stat1	signal transducer and activator of transcription 1	1		type I interferon-mediated signaling pathway			IMP		J:197518
MGI:103063	Stat1	signal transducer and activator of transcription 1	1		type I interferon-mediated signaling pathway			IMP		J:219043
MGI:103063	Stat1	signal transducer and activator of transcription 1	1		type I interferon-mediated signaling pathway			ISO	P42224	J:164563
MGI:103063	Stat1	signal transducer and activator of transcription 1	1		type II interferon-mediated signaling pathway			IMP		J:197518
MGI:103063	Stat1	signal transducer and activator of transcription 1	1		type II interferon-mediated signaling pathway			ISO	P42224	J:164563
MGI:103039	Stat2	signal transducer and activator of transcription 2	10		negative regulation of type I interferon-mediated signaling pathway			IMP		J:302465
MGI:103039	Stat2	signal transducer and activator of transcription 2	10		negative regulation of type I interferon-mediated signaling pathway			ISO	P52630	J:164563
MGI:103039	Stat2	signal transducer and activator of transcription 2	10		type I interferon-mediated signaling pathway			IBA	PTN002623821	J:265628
MGI:103039	Stat2	signal transducer and activator of transcription 2	10		type I interferon-mediated signaling pathway			IMP		J:219043
MGI:103039	Stat2	signal transducer and activator of transcription 2	10		type I interferon-mediated signaling pathway			IMP		J:302465
MGI:103039	Stat2	signal transducer and activator of transcription 2	10		type I interferon-mediated signaling pathway			ISO	P52630	J:164563
MGI:103036	Stat5a	signal transducer and activator of transcription 5A	11		natural killer cell mediated cytotoxicity	happens in natural killer cell		IMP	MGI:1857249	J:112035
MGI:103036	Stat5a	signal transducer and activator of transcription 5A	11		positive regulation of natural killer cell mediated cytotoxicity	positively regulates natural killer cell mediated cytotoxicity		IMP	MGI:1857249	J:112035
MGI:103035	Stat5b	signal transducer and activator of transcription 5B	11		natural killer cell mediated cytotoxicity	happens in natural killer cell		IMP	MGI:2181592	J:112035
MGI:103035	Stat5b	signal transducer and activator of transcription 5B	11		positive regulation of natural killer cell mediated cytotoxicity	positively regulates natural killer cell mediated cytotoxicity		IMP	MGI:2181592	J:112035
MGI:1919762	Sting1	stimulator of interferon response cGAMP interactor 1	18		activation of innate immune response			IBA	PTN002855811	J:265628
MGI:1919762	Sting1	stimulator of interferon response cGAMP interactor 1	18		activation of innate immune response			IDA		J:314549
MGI:1919762	Sting1	stimulator of interferon response cGAMP interactor 1	18		activation of innate immune response			IMP		J:196209
MGI:1919762	Sting1	stimulator of interferon response cGAMP interactor 1	18		activation of innate immune response			IMP		J:196251
MGI:1919762	Sting1	stimulator of interferon response cGAMP interactor 1	18		activation of innate immune response			ISO	Q86WV6	J:164563
MGI:1919762	Sting1	stimulator of interferon response cGAMP interactor 1	18		antiviral innate immune response			ISO	Q86WV6	J:164563
MGI:1919762	Sting1	stimulator of interferon response cGAMP interactor 1	18		cGAS/STING signaling pathway			ISO	Q86WV6	J:164563
MGI:1919762	Sting1	stimulator of interferon response cGAMP interactor 1	18		cytoplasmic pattern recognition receptor signaling pathway			ISO	Q86WV6	J:164563
MGI:1919762	Sting1	stimulator of interferon response cGAMP interactor 1	18		innate immune response			IBA	PTN005046674	J:265628
MGI:1919762	Sting1	stimulator of interferon response cGAMP interactor 1	18		innate immune response			IDA		J:314549
MGI:1919762	Sting1	stimulator of interferon response cGAMP interactor 1	18		innate immune response			IMP		J:150011
MGI:1919762	Sting1	stimulator of interferon response cGAMP interactor 1	18		innate immune response			IMP		J:153502
MGI:1919762	Sting1	stimulator of interferon response cGAMP interactor 1	18		innate immune response			ISO	Q86WV6	J:164563
MGI:1919762	Sting1	stimulator of interferon response cGAMP interactor 1	18		pattern recognition receptor signaling pathway			ISO	Q86WV6	J:164563
MGI:1919762	Sting1	stimulator of interferon response cGAMP interactor 1	18		positive regulation of type I interferon-mediated signaling pathway			IDA		J:314549
MGI:1919762	Sting1	stimulator of interferon response cGAMP interactor 1	18		positive regulation of type I interferon-mediated signaling pathway			ISO	Q86WV6	J:164563
MGI:1914955	Stmp1	short transmembrane mitochondrial protein 1	6		innate immune response			IEA	KW-0399	J:60000
MGI:1914955	Stmp1	short transmembrane mitochondrial protein 1	6		positive regulation of NLRP3 inflammasome complex assembly			IMP		J:289587
MGI:893577	Stx4a	syntaxin 4A (placental)	7		cellular response to type II interferon			IDA		J:143718
MGI:1890156	Stx8	syntaxin 8	11		cellular response to type II interferon			IDA		J:143718
MGI:1921982	Stx11	syntaxin 11	10		cellular response to type II interferon			IDA		J:143718
MGI:1921982	Stx11	syntaxin 11	10		natural killer cell degranulation	happens in natural killer cell		IMP	MGI:5461477	J:191103
MGI:1921982	Stx11	syntaxin 11	10		natural killer cell degranulation	happens in natural killer cell		IMP	MGI:5461477	J:194197
MGI:1921982	Stx11	syntaxin 11	10		natural killer cell mediated cytotoxicity			IMP	MGI:5461477	J:191103
MGI:107363	Stxbp1	syntaxin binding protein 1	2		cellular response to type II interferon			IDA		J:143718
MGI:107370	Stxbp2	syntaxin binding protein 2	8		cellular response to type II interferon			IDA		J:143718
MGI:107362	Stxbp3	syntaxin binding protein 3	3		cellular response to type II interferon			IDA		J:143718
MGI:1342296	Stxbp4	syntaxin binding protein 4	11		cellular response to type II interferon			IDA		J:143718
MGI:2138351	Susd4	sushi domain containing 4	1		negative regulation of complement activation, alternative pathway			IBA	PTN002931318	J:265628
MGI:2138351	Susd4	sushi domain containing 4	1		negative regulation of complement activation, alternative pathway			ISO	Q5VX71	J:164563
MGI:99515	Syk	spleen tyrosine kinase	13		innate immune response			IBA	PTN002521528	J:265628
MGI:99515	Syk	spleen tyrosine kinase	13		innate immune response			IMP		J:97989
MGI:99515	Syk	spleen tyrosine kinase	13		stimulatory C-type lectin receptor signaling pathway	happens in dendritic cell,is a part of innate immune response		IMP		J:148372
MGI:1891690	Syncrip	synaptotagmin binding, cytoplasmic RNA interacting protein	9		cellular response to type II interferon			ISO	O60506	J:164563
MGI:98474	Tac1	tachykinin 1	6		innate immune response			ISO	P20366	J:164563
MGI:98483	Tap1	transporter 1, ATP-binding cassette, sub-family B (MDR/TAP)	17		protection from natural killer cell mediated cytotoxicity			ISO	RGD:3817	J:155856
MGI:98484	Tap2	transporter 2, ATP-binding cassette, sub-family B (MDR/TAP)	17		protection from natural killer cell mediated cytotoxicity			ISO	RGD:3818	J:155856
MGI:103027	Tarbp2	TARBP2, RISC loading complex RNA binding subunit	15		negative regulation of cytoplasmic pattern recognition receptor signaling pathway			ISO	Q15633	J:164563
MGI:2442280	Tarm1	T cell-interacting, activating receptor on myeloid cells 1	7		innate immune response			IEA	KW-0399	J:60000
MGI:1918648	Tasl	TLR adaptor interacting with endolysosomal SLC15A4	X		innate immune response			IEA	KW-0399	J:60000
MGI:1918648	Tasl	TLR adaptor interacting with endolysosomal SLC15A4	X		positive regulation of innate immune response			ISO	Q9HAI6	J:164563
MGI:1918648	Tasl	TLR adaptor interacting with endolysosomal SLC15A4	X		positive regulation of toll-like receptor 7 signaling pathway			ISO	Q9HAI6	J:164563
MGI:1918648	Tasl	TLR adaptor interacting with endolysosomal SLC15A4	X		positive regulation of toll-like receptor 8 signaling pathway			ISO	Q9HAI6	J:164563
MGI:1918648	Tasl	TLR adaptor interacting with endolysosomal SLC15A4	X		regulation of toll-like receptor signaling pathway			IEA	IPR027869	J:72247
MGI:1929658	Tbk1	TANK-binding kinase 1	10		activation of innate immune response			IMP	MGI:3046789	J:96405
MGI:1929658	Tbk1	TANK-binding kinase 1	10		activation of innate immune response			ISO	Q9UHD2	J:164563
MGI:1929658	Tbk1	TANK-binding kinase 1	10		antiviral innate immune response			ISO	Q9UHD2	J:164563
MGI:1929658	Tbk1	TANK-binding kinase 1	10		cytoplasmic pattern recognition receptor signaling pathway			ISO	Q9UHD2	J:164563
MGI:1929658	Tbk1	TANK-binding kinase 1	10		innate immune response			ISO	Q9UHD2	J:164563
MGI:1929658	Tbk1	TANK-binding kinase 1	10		positive regulation of type I interferon-mediated signaling pathway			IMP		J:235021
MGI:1920424	Tbkbp1	TBK1 binding protein 1	11		innate immune response			IEA	KW-0399	J:60000
MGI:103270	Tfeb	transcription factor EB	17		antibacterial innate immune response			ISO	P19484	J:164563
MGI:98725	Tgfb1	transforming growth factor, beta 1	7		negative regulation of natural killer cell mediated cytotoxicity directed against tumor cell target			ISO	P01137	J:164563
MGI:98734	Tgtp1	T cell specific GTPase 1	11		response to type II interferon			IDA		J:113847
MGI:2147032	Ticam1	TIR domain containing adaptor molecule 1	17		innate immune response			IEA	IPR017278	J:72247
MGI:2147032	Ticam1	TIR domain containing adaptor molecule 1	17		innate immune response			IEA	KW-0399	J:60000
MGI:2147032	Ticam1	TIR domain containing adaptor molecule 1	17		MyD88-independent toll-like receptor signaling pathway	happens in macrophage		IMP	MGI:2679794	J:84896
MGI:2147032	Ticam1	TIR domain containing adaptor molecule 1	17		MyD88-independent toll-like receptor signaling pathway	happens in fibroblast		IMP	MGI:3029019	J:84679
MGI:2147032	Ticam1	TIR domain containing adaptor molecule 1	17		toll-like receptor 3 signaling pathway			ISO	Q8IUC6	J:164563
MGI:2147032	Ticam1	TIR domain containing adaptor molecule 1	17		toll-like receptor signaling pathway			ISO	Q8IUC6	J:164563
MGI:2147032	Ticam1	TIR domain containing adaptor molecule 1	17		TRIF-dependent toll-like receptor signaling pathway			IBA	PTN002932982	J:265628
MGI:2147032	Ticam1	TIR domain containing adaptor molecule 1	17		TRIF-dependent toll-like receptor signaling pathway	happens in macrophage,is upstream of regulation of autophagy		IMP		J:123633
MGI:2147032	Ticam1	TIR domain containing adaptor molecule 1	17		TRIF-dependent toll-like receptor signaling pathway			ISO	Q8IUC6	J:164563
MGI:3040056	Ticam2	TIR domain containing adaptor molecule 2	18		innate immune response			IEA	KW-0399	J:60000
MGI:3040056	Ticam2	TIR domain containing adaptor molecule 2	18		negative regulation of toll-like receptor 4 signaling pathway			ISO	Q86XR7	J:164563
MGI:3040056	Ticam2	TIR domain containing adaptor molecule 2	18		positive regulation of toll-like receptor 4 signaling pathway			ISO	Q86XR7	J:164563
MGI:3040056	Ticam2	TIR domain containing adaptor molecule 2	18		TRAM-dependent toll-like receptor 4 signaling pathway			ISO	Q86XR7	J:164563
MGI:3040056	Ticam2	TIR domain containing adaptor molecule 2	18		TRIF-dependent toll-like receptor signaling pathway			IBA	PTN002932982	J:265628
MGI:2182965	Tifa	TRAF-interacting protein with forkhead-associated domain	3		cytoplasmic pattern recognition receptor signaling pathway			IBA	PTN001262109	J:265628
MGI:2182965	Tifa	TRAF-interacting protein with forkhead-associated domain	3		cytoplasmic pattern recognition receptor signaling pathway			ISO	Q96CG3	J:164563
MGI:2182965	Tifa	TRAF-interacting protein with forkhead-associated domain	3		innate immune response			IBA	PTN001262109	J:265628
MGI:2182965	Tifa	TRAF-interacting protein with forkhead-associated domain	3		innate immune response			ISO	Q96CG3	J:164563
MGI:2152213	Tirap	toll-interleukin 1 receptor (TIR) domain-containing adaptor protein	9		innate immune response			IEA	KW-0399	J:60000
MGI:2152213	Tirap	toll-interleukin 1 receptor (TIR) domain-containing adaptor protein	9		positive regulation of innate immune response			IMP		J:122157
MGI:2152213	Tirap	toll-interleukin 1 receptor (TIR) domain-containing adaptor protein	9		positive regulation of toll-like receptor 2 signaling pathway			ISO	P58753	J:164563
MGI:2152213	Tirap	toll-interleukin 1 receptor (TIR) domain-containing adaptor protein	9		positive regulation of toll-like receptor 3 signaling pathway			IDA		J:169893
MGI:2152213	Tirap	toll-interleukin 1 receptor (TIR) domain-containing adaptor protein	9		positive regulation of toll-like receptor 4 signaling pathway			ISO	P58753	J:164563
MGI:2152213	Tirap	toll-interleukin 1 receptor (TIR) domain-containing adaptor protein	9		regulation of innate immune response			NAS		J:96773
MGI:2152213	Tirap	toll-interleukin 1 receptor (TIR) domain-containing adaptor protein	9		TIRAP-dependent toll-like receptor 4 signaling pathway			ISO	P58753	J:164563
MGI:2152213	Tirap	toll-interleukin 1 receptor (TIR) domain-containing adaptor protein	9		toll-like receptor 4 signaling pathway			IBA	PTN002732740	J:265628
MGI:2152213	Tirap	toll-interleukin 1 receptor (TIR) domain-containing adaptor protein	9		toll-like receptor 4 signaling pathway			ISO	P58753	J:164563
MGI:2152213	Tirap	toll-interleukin 1 receptor (TIR) domain-containing adaptor protein	9	NOT	toll-like receptor 5 signaling pathway			IMP		J:96773
MGI:2385084	Tkfc	triokinase, FMN cyclase	19		negative regulation of MDA-5 signaling pathway			ISO	Q3LXA3	J:164563
MGI:2385084	Tkfc	triokinase, FMN cyclase	19		regulation of innate immune response			ISO	Q3LXA3	J:164563
MGI:1341295	Tlr1	toll-like receptor 1	5		innate immune response			IEA	KW-0399	J:60000
MGI:1341295	Tlr1	toll-like receptor 1	5		positive regulation of toll-like receptor 2 signaling pathway			ISO	Q15399	J:164563
MGI:1341295	Tlr1	toll-like receptor 1	5		toll-like receptor signaling pathway			IBA	PTN000687652	J:265628
MGI:1341295	Tlr1	toll-like receptor 1	5		toll-like receptor signaling pathway			ISO	RGD:1309975	J:155856
MGI:1341295	Tlr1	toll-like receptor 1	5		toll-like receptor signaling pathway			ISO	Q15399	J:164563
MGI:1346060	Tlr2	toll-like receptor 2	3		cell surface pattern recognition receptor signaling pathway			IMP	MGI:2178675	J:89998
MGI:1346060	Tlr2	toll-like receptor 2	3		cellular response to type II interferon			ISO	O60603	J:164563
MGI:1346060	Tlr2	toll-like receptor 2	3		innate immune response			TAS		J:161025
MGI:1346060	Tlr2	toll-like receptor 2	3		MyD88-dependent toll-like receptor signaling pathway	happens in macrophage		IGI	MGI:108005	J:89998
MGI:1346060	Tlr2	toll-like receptor 2	3		toll-like receptor 2 signaling pathway			ISO	O60603	J:164563
MGI:1346060	Tlr2	toll-like receptor 2	3		toll-like receptor signaling pathway			IBA	PTN000687652	J:265628
MGI:1346060	Tlr2	toll-like receptor 2	3		toll-like receptor signaling pathway			ISO	RGD:735138	J:155856
MGI:1346060	Tlr2	toll-like receptor 2	3		toll-like receptor signaling pathway			ISO	O60603	J:164563
MGI:1346060	Tlr2	toll-like receptor 2	3		toll-like receptor TLR6:TLR2 signaling pathway			ISO	O60603	J:164563
MGI:2156367	Tlr3	toll-like receptor 3	8		innate immune response			TAS		J:161025
MGI:2156367	Tlr3	toll-like receptor 3	8		toll-like receptor 3 signaling pathway			ISO	O15455	J:164563
MGI:2156367	Tlr3	toll-like receptor 3	8		toll-like receptor 3 signaling pathway			ISO	O15455	J:251008
MGI:2156367	Tlr3	toll-like receptor 3	8		toll-like receptor signaling pathway			IBA	PTN000687652	J:265628
MGI:2156367	Tlr3	toll-like receptor 3	8		toll-like receptor signaling pathway			ISO	RGD:735171	J:155856
MGI:2156367	Tlr3	toll-like receptor 3	8		toll-like receptor signaling pathway			ISO	O15455	J:164563
MGI:96824	Tlr4	toll-like receptor 4	4		activation of innate immune response			IMP	MGI:1860885	J:96405
MGI:96824	Tlr4	toll-like receptor 4	4		cellular response to type II interferon			ISO	O00206	J:164563
MGI:96824	Tlr4	toll-like receptor 4	4		innate immune response			TAS		J:161025
MGI:96824	Tlr4	toll-like receptor 4	4		innate immune response-activating signaling pathway			ISO	RGD:3870	J:155856
MGI:96824	Tlr4	toll-like receptor 4	4		MyD88-dependent toll-like receptor signaling pathway			IBA	PTN002808115	J:265628
MGI:96824	Tlr4	toll-like receptor 4	4		MyD88-dependent toll-like receptor signaling pathway	happens in macrophage,positively regulates leukocyte activation involved in inflammatory response,is a part of cellular response to low-density lipoprotein particle stimulus		IGI	Q9EPW9	J:158401
MGI:96824	Tlr4	toll-like receptor 4	4		MyD88-dependent toll-like receptor signaling pathway			ISO	O00206	J:164563
MGI:96824	Tlr4	toll-like receptor 4	4		nucleotide-binding oligomerization domain containing 1 signaling pathway	happens in macrophage		IDA		J:132126
MGI:96824	Tlr4	toll-like receptor 4	4		nucleotide-binding oligomerization domain containing 2 signaling pathway	happens in macrophage		IDA		J:132126
MGI:96824	Tlr4	toll-like receptor 4	4		positive regulation of NLRP3 inflammasome complex assembly			IDA		J:205721
MGI:96824	Tlr4	toll-like receptor 4	4		positive regulation of nucleotide-binding oligomerization domain containing 1 signaling pathway	positively regulates nucleotide-binding oligomerization domain containing 1 signaling pathway		IDA		J:132126
MGI:96824	Tlr4	toll-like receptor 4	4		positive regulation of nucleotide-binding oligomerization domain containing 2 signaling pathway	positively regulates nucleotide-binding oligomerization domain containing 2 signaling pathway		IDA		J:132126
MGI:96824	Tlr4	toll-like receptor 4	4		toll-like receptor 4 signaling pathway			IBA	PTN002808115	J:265628
MGI:96824	Tlr4	toll-like receptor 4	4		toll-like receptor 4 signaling pathway			IDA		J:231509
MGI:96824	Tlr4	toll-like receptor 4	4		toll-like receptor 4 signaling pathway			IDA		J:244275
MGI:96824	Tlr4	toll-like receptor 4	4		toll-like receptor 4 signaling pathway			ISO	O00206	J:164563
MGI:96824	Tlr4	toll-like receptor 4	4		toll-like receptor signaling pathway			ISO	RGD:3870	J:155856
MGI:96824	Tlr4	toll-like receptor 4	4		toll-like receptor signaling pathway			ISO	O00206	J:164563
MGI:96824	Tlr4	toll-like receptor 4	4		TRIF-dependent toll-like receptor signaling pathway	happens in macrophage,positively regulates leukocyte activation involved in inflammatory response,is a part of cellular response to low-density lipoprotein particle stimulus		IGI	Q9EPW9	J:158401
MGI:1858171	Tlr5	toll-like receptor 5	1		innate immune response			IEA	KW-0399	J:60000
MGI:1858171	Tlr5	toll-like receptor 5	1		toll-like receptor 5 signaling pathway			ISO	O60602	J:164563
MGI:1858171	Tlr5	toll-like receptor 5	1		toll-like receptor signaling pathway			IBA	PTN000687652	J:265628
MGI:1341296	Tlr6	toll-like receptor 6	5		innate immune response			IEA	KW-0399	J:60000
MGI:1341296	Tlr6	toll-like receptor 6	5		MyD88-dependent toll-like receptor signaling pathway	happens in macrophage,positively regulates leukocyte activation involved in inflammatory response,is a part of cellular response to low-density lipoprotein particle stimulus		IGI	Q9QUK6	J:158401
MGI:1341296	Tlr6	toll-like receptor 6	5		MyD88-dependent toll-like receptor signaling pathway			ISO	Q9Y2C9	J:164563
MGI:1341296	Tlr6	toll-like receptor 6	5		negative regulation of toll-like receptor 2 signaling pathway			ISO	Q9Y2C9	J:164563
MGI:1341296	Tlr6	toll-like receptor 6	5		positive regulation of NLRP3 inflammasome complex assembly			IDA		J:205721
MGI:1341296	Tlr6	toll-like receptor 6	5		toll-like receptor signaling pathway			IBA	PTN000687652	J:265628
MGI:1341296	Tlr6	toll-like receptor 6	5		toll-like receptor signaling pathway			ISO	RGD:1303030	J:155856
MGI:1341296	Tlr6	toll-like receptor 6	5		toll-like receptor TLR6:TLR2 signaling pathway			ISO	Q9Y2C9	J:164563
MGI:1341296	Tlr6	toll-like receptor 6	5		TRIF-dependent toll-like receptor signaling pathway	happens in macrophage,positively regulates leukocyte activation involved in inflammatory response,is a part of cellular response to low-density lipoprotein particle stimulus		IGI	Q9QUK6	J:158401
MGI:2176882	Tlr7	toll-like receptor 7	X		innate immune response			ISO	Q9NYK1	J:164563
MGI:2176882	Tlr7	toll-like receptor 7	X		toll-like receptor 7 signaling pathway			IBA	PTN000687294	J:265628
MGI:2176882	Tlr7	toll-like receptor 7	X		toll-like receptor 7 signaling pathway			IMP		J:90024
MGI:2176882	Tlr7	toll-like receptor 7	X		toll-like receptor signaling pathway			IBA	PTN002934106	J:265628
MGI:2176887	Tlr8	toll-like receptor 8	X		innate immune response			IEA	KW-0399	J:60000
MGI:2176887	Tlr8	toll-like receptor 8	X		positive regulation of innate immune response			ISO	Q9NR97	J:164563
MGI:2176887	Tlr8	toll-like receptor 8	X		toll-like receptor 8 signaling pathway			ISO	Q9NR97	J:164563
MGI:2176887	Tlr8	toll-like receptor 8	X		toll-like receptor signaling pathway			IBA	PTN002934106	J:265628
MGI:1932389	Tlr9	toll-like receptor 9	9		activation of innate immune response			IDA		J:240584
MGI:1932389	Tlr9	toll-like receptor 9	9		innate immune response			TAS		J:161025
MGI:1932389	Tlr9	toll-like receptor 9	9		MyD88-dependent toll-like receptor signaling pathway			IPI	P22366	J:143338
MGI:1932389	Tlr9	toll-like receptor 9	9		positive regulation of toll-like receptor 9 signaling pathway			IMP		J:143561
MGI:1932389	Tlr9	toll-like receptor 9	9		regulation of toll-like receptor 9 signaling pathway			ISO	Q9NR96	J:164563
MGI:1932389	Tlr9	toll-like receptor 9	9		toll-like receptor 9 signaling pathway			ISO	Q9NR96	J:164563
MGI:1932389	Tlr9	toll-like receptor 9	9		toll-like receptor signaling pathway			IBA	PTN002934106	J:265628
MGI:1932389	Tlr9	toll-like receptor 9	9		toll-like receptor signaling pathway			ISO	RGD:631352	J:155856
MGI:1932389	Tlr9	toll-like receptor 9	9		toll-like receptor signaling pathway			ISO	Q9NR96	J:164563
MGI:3045226	Tlr11	toll-like receptor 11	14		innate immune response			IEA	KW-0399	J:60000
MGI:3045226	Tlr11	toll-like receptor 11	14		toll-like receptor signaling pathway			IBA	PTN000687652	J:265628
MGI:3045221	Tlr12	toll-like receptor 12	4		innate immune response			IEA	KW-0399	J:60000
MGI:3045221	Tlr12	toll-like receptor 12	4		toll-like receptor signaling pathway			IBA	PTN000687652	J:265628
MGI:3045213	Tlr13	toll-like receptor 13	X		innate immune response			IDA		J:187394
MGI:3045213	Tlr13	toll-like receptor 13	X		innate immune response			IDA		J:189944
MGI:3045213	Tlr13	toll-like receptor 13	X		MyD88-dependent toll-like receptor signaling pathway	happens in fibroblast		IGI	MGI:108005	J:169487
MGI:3045213	Tlr13	toll-like receptor 13	X		toll-like receptor 13 signaling pathway			IDA		J:187394
MGI:3045213	Tlr13	toll-like receptor 13	X		toll-like receptor 13 signaling pathway			IDA		J:189944
MGI:3045213	Tlr13	toll-like receptor 13	X		toll-like receptor signaling pathway			IBA	PTN000687652	J:265628
MGI:1915128	Tmem33	transmembrane protein 33	5		innate immune response			IEA	KW-0399	J:60000
MGI:1921372	Tmem43	transmembrane protein 43	6		innate immune response			IEA	KW-0399	J:60000
MGI:2384574	Tmem45b	transmembrane protein 45b	9		innate immune response			IEA	KW-0399	J:60000
MGI:1922056	Tmem106a	transmembrane protein 106A	11		innate immune response			IEA	KW-0399	J:60000
MGI:1913521	Tmem126a	transmembrane protein 126A	7		toll-like receptor 4 signaling pathway			IMP		J:231509
MGI:104798	Tnf	tumor necrosis factor	17		antiviral innate immune response			ISO	P01375	J:164563
MGI:104798	Tnf	tumor necrosis factor	17		cellular response to type II interferon	happens in bone marrow macrophage		IMP		J:331355
MGI:104798	Tnf	tumor necrosis factor	17		toll-like receptor 3 signaling pathway			ISO	RGD:3876	J:155856
MGI:1196377	Tnfaip3	tumor necrosis factor, alpha-induced protein 3	10		negative regulation of innate immune response			IMP		J:196955
MGI:1196377	Tnfaip3	tumor necrosis factor, alpha-induced protein 3	10		negative regulation of nucleotide-binding oligomerization domain containing 1 signaling pathway			IMP		J:132994
MGI:1196377	Tnfaip3	tumor necrosis factor, alpha-induced protein 3	10		negative regulation of nucleotide-binding oligomerization domain containing 2 signaling pathway			IDA		J:132994
MGI:1196377	Tnfaip3	tumor necrosis factor, alpha-induced protein 3	10		negative regulation of toll-like receptor 3 signaling pathway			ISO	P21580	J:164563
MGI:1196377	Tnfaip3	tumor necrosis factor, alpha-induced protein 3	10		negative regulation of toll-like receptor 5 signaling pathway			IDA		J:170066
MGI:1196377	Tnfaip3	tumor necrosis factor, alpha-induced protein 3	10		regulation of innate immune response			IC	GO:0001922	J:170265
MGI:1917019	Tnfaip8l2	tumor necrosis factor, alpha-induced protein 8-like 2	3		innate immune response			IEA	KW-0399	J:60000
MGI:2675303	Tnfrsf14	tumor necrosis factor receptor superfamily, member 14 (herpesvirus entry mediator)	4		innate immune response			IEA	KW-0399	J:60000
MGI:104511	Tnfsf4	tumor necrosis factor (ligand) superfamily, member 4	1		innate immune response			NAS		J:164885
MGI:1926194	Tnip1	TNFAIP3 interacting protein 1	11		MyD88-dependent toll-like receptor signaling pathway			IDA		J:180054
MGI:2386643	Tnip2	TNFAIP3 interacting protein 2	5		toll-like receptor 2 signaling pathway			IBA	PTN002840392	J:265628
MGI:2386643	Tnip2	TNFAIP3 interacting protein 2	5		toll-like receptor 2 signaling pathway			IMP		J:112395
MGI:2386643	Tnip2	TNFAIP3 interacting protein 2	5		toll-like receptor 3 signaling pathway			IBA	PTN002840392	J:265628
MGI:2386643	Tnip2	TNFAIP3 interacting protein 2	5		toll-like receptor 3 signaling pathway			IMP		J:112395
MGI:2386643	Tnip2	TNFAIP3 interacting protein 2	5		toll-like receptor 9 signaling pathway			IMP		J:112395
MGI:3041165	Tnip3	TNFAIP3 interacting protein 3	6		MyD88-independent toll-like receptor signaling pathway			ISO	Q96KP6	J:164563
MGI:3041165	Tnip3	TNFAIP3 interacting protein 3	6		toll-like receptor 4 signaling pathway			ISO	Q96KP6	J:164563
MGI:1891808	Tollip	toll interacting protein	7		innate immune response			IEA	KW-0399	J:60000
MGI:106295	Tomm70a	translocase of outer mitochondrial membrane 70A	16		activation of innate immune response			ISO	O94826	J:164563
MGI:101835	Traf2	TNF receptor-associated factor 2	2		innate immune response			ISO	Q12933	J:164563
MGI:108041	Traf3	TNF receptor-associated factor 3	12		innate immune response			IEA	IPR027128 IPR037304	J:72247
MGI:108041	Traf3	TNF receptor-associated factor 3	12		toll-like receptor signaling pathway			IMP		J:166021
MGI:2441706	Traf3ip3	TRAF3 interacting protein 3	1		antiviral innate immune response			IMP	MGI:5795738	J:280922
MGI:1202880	Traf4	TNF receptor associated factor 4	11		innate immune response			IEA	KW-0399	J:60000
MGI:108072	Traf6	TNF receptor-associated factor 6	2		antiviral innate immune response			ISO	Q9Y4K3	J:164563
MGI:108072	Traf6	TNF receptor-associated factor 6	2		cytoplasmic pattern recognition receptor signaling pathway			ISO	Q9Y4K3	J:164563
MGI:108072	Traf6	TNF receptor-associated factor 6	2		innate immune response			IBA	PTN008494376	J:265628
MGI:108072	Traf6	TNF receptor-associated factor 6	2		toll-like receptor 4 signaling pathway			ISO	Q9Y4K3	J:164563
MGI:1923551	Trafd1	TRAF type zinc finger domain containing 1	5		negative regulation of innate immune response			IBA	PTN002702086	J:265628
MGI:1923551	Trafd1	TRAF type zinc finger domain containing 1	5		negative regulation of innate immune response			IMP		J:144594
MGI:1930005	Trem1	triggering receptor expressed on myeloid cells 1	17		innate immune response			IEA	KW-0399	J:60000
MGI:1913150	Trem2	triggering receptor expressed on myeloid cells 2	17		innate immune response			IC	GO:0001530 GO:0042834 GO:0070891	J:210929
MGI:1913150	Trem2	triggering receptor expressed on myeloid cells 2	17		negative regulation of NLRP3 inflammasome complex assembly	happens in macrophage,is a part of defense response to Gram-negative bacterium,happens in cornea		IMP		J:284724
MGI:1913150	Trem2	triggering receptor expressed on myeloid cells 2	17		negative regulation of NLRP3 inflammasome complex assembly			ISO	Q9NZC2	J:164563
MGI:1913150	Trem2	triggering receptor expressed on myeloid cells 2	17		negative regulation of toll-like receptor 2 signaling pathway	happens in mature microglial cell,is a part of negative regulation of neuroinflammatory response		IMP		J:304709
MGI:1913150	Trem2	triggering receptor expressed on myeloid cells 2	17		negative regulation of toll-like receptor 4 signaling pathway	happens in corpus striatum		IDA		J:305994
MGI:1913150	Trem2	triggering receptor expressed on myeloid cells 2	17		negative regulation of toll-like receptor 4 signaling pathway	happens in mature microglial cell,is a part of negative regulation of neuroinflammatory response		IMP		J:304709
MGI:1913150	Trem2	triggering receptor expressed on myeloid cells 2	17		regulation of innate immune response			IMP		J:273253
MGI:1913150	Trem2	triggering receptor expressed on myeloid cells 2	17		regulation of toll-like receptor 6 signaling pathway	happens in mature microglial cell,is a part of negative regulation of neuroinflammatory response		IMP		J:304709
MGI:1930003	Trem3	triggering receptor expressed on myeloid cells 3	17		positive regulation of innate immune response			IDA		J:73938
MGI:1923239	Treml4	triggering receptor expressed on myeloid cells-like 4	17		innate immune response			IEA	KW-0399	J:60000
MGI:1923239	Treml4	triggering receptor expressed on myeloid cells-like 4	17		positive regulation of toll-like receptor 13 signaling pathway			IMP		J:231858
MGI:1923239	Treml4	triggering receptor expressed on myeloid cells-like 4	17		positive regulation of toll-like receptor 7 signaling pathway			IBA	PTN000419300	J:265628
MGI:1923239	Treml4	triggering receptor expressed on myeloid cells-like 4	17		positive regulation of toll-like receptor 7 signaling pathway			IMP		J:231858
MGI:1923239	Treml4	triggering receptor expressed on myeloid cells-like 4	17		positive regulation of toll-like receptor 7 signaling pathway			ISO	Q6UXN2	J:164563
MGI:1923239	Treml4	triggering receptor expressed on myeloid cells-like 4	17		positive regulation of toll-like receptor 9 signaling pathway			IMP		J:231858
MGI:1328317	Trex1	three prime repair exonuclease 1	9		cellular response to type I interferon			IMP		J:251493
MGI:1328317	Trex1	three prime repair exonuclease 1	9		innate immune response			IMP	MGI:3052754	J:191073
MGI:1328317	Trex1	three prime repair exonuclease 1	9		negative regulation of cGAS/STING signaling pathway			ISO	Q9NSU2	J:164563
MGI:1328317	Trex1	three prime repair exonuclease 1	9		negative regulation of innate immune response			ISO	Q9NSU2	J:164563
MGI:1328317	Trex1	three prime repair exonuclease 1	9		negative regulation of type I interferon-mediated signaling pathway			IMP	MGI:3052754	J:145466
MGI:1328317	Trex1	three prime repair exonuclease 1	9		regulation of innate immune response			IMP		J:166550
MGI:1328317	Trex1	three prime repair exonuclease 1	9		regulation of innate immune response			IMP		J:233654
MGI:1328317	Trex1	three prime repair exonuclease 1	9		type I interferon-mediated signaling pathway			IMP	MGI:3052754	J:243357
MGI:1914123	Tril	TLR4 interactor with leucine-rich repeats	6		innate immune response			IEA	KW-0399	J:60000
MGI:1914123	Tril	TLR4 interactor with leucine-rich repeats	6		toll-like receptor 4 signaling pathway			IBA	PTN002555456	J:265628
MGI:1914123	Tril	TLR4 interactor with leucine-rich repeats	6		toll-like receptor 4 signaling pathway			ISO	Q7L0X0	J:164563
MGI:1860040	Trim3	tripartite motif-containing 3	7		positive regulation of toll-like receptor 3 signaling pathway			ISO	O75382	J:164563
MGI:3646853	Trim5	tripartite motif-containing 5	7		activation of innate immune response			ISO	Q9C035	J:164563
MGI:3646853	Trim5	tripartite motif-containing 5	7		innate immune response			IBA	PTN008394629	J:265628
[truncated: 238 more rows]
