# Supplementary material for: Cell Marker Accordion: interpretable single-cell and spatial omics annotation in health and disease
Source: Nat Commun. 2025 Jul 7;16:5399. doi: 10.1038/s41467-025-60900-4 (PMC12234662; doi:10.1038/s41467-025-60900-4)
Supplement: Supplementary file 10 — Supplementary Dataset 8 [file 41467_2025_60900_MOESM10_ESM.xlsx]

## Sheet: Human_healthy
species	original_tissue	Uberon_tissue	Uberon_ID	tissue_definition	original_celltype	CL_celltype	CL_ID	CL_cell_definition	marker	marker_type	gene_description	resource	log2FC	p.value	adjusted_p.value	pct1	ECs_global	ECs_tissue_specific	SPs_global	SPs_tissue_specific
Human	Bronchoalveolar system	alveolar system	UBERON:0006524	System pertaining to a bronchus and alveoli.	CD8+ T cell	CD8-positive, alpha-beta T cell	CL:0000625	A T cell expressing an alpha-beta T cell receptor and the CD8 coreceptor.	B3GAT1	positive	beta-1,3-glucuronyltransferase 1	CellMarker2.0					2	1	0.06	1.00
Human	Bronchoalveolar system	alveolar system	UBERON:0006524	System pertaining to a bronchus and alveoli.	Monocyte	monocyte	CL:0000576	Myeloid mononuclear recirculating leukocyte that can act as a precursor of tissue macrophages, osteoclasts and some populations of tissue dendritic cells.	CD14	positive	CD14 molecule	CellMarker2.0					11	1	0.02	1.00
Human	Bronchoalveolar system	alveolar system	UBERON:0006524	System pertaining to a bronchus and alveoli.	B cell	B cell	CL:0000236	A lymphocyte of B lineage that is capable of B cell mediated immunity.	CD19	positive	CD19 molecule	CellMarker2.0					15	1	0.02	1.00
Human	Bronchoalveolar system	alveolar system	UBERON:0006524	System pertaining to a bronchus and alveoli.	Dendritic cell	dendritic cell	CL:0000451	A cell of hematopoietic origin, typically resident in particular tissues, specialized in the uptake, processing, and transport of antigens to lymph nodes for the purpose of stimulating an immune response via T cell activation. These cells are lineage negative (CD3-negative, CD19-negative, CD34-negative, and CD56-negative).	CD1A	positive	CD1a molecule	CellMarker2.0					5	1	0.07	1.00
Human	Bronchoalveolar system	alveolar system	UBERON:0006524	System pertaining to a bronchus and alveoli.	CD4+ T cell	CD4-positive, alpha-beta T cell	CL:0000624	A mature alpha-beta T cell that expresses an alpha-beta T cell receptor and the CD4 coreceptor.	CD3E	positive	CD3 epsilon subunit of T-cell receptor complex	CellMarker2.0					7	1	0.01	0.50
Human	Bronchoalveolar system	alveolar system	UBERON:0006524	System pertaining to a bronchus and alveoli.	CD8+ T cell	CD8-positive, alpha-beta T cell	CL:0000625	A T cell expressing an alpha-beta T cell receptor and the CD8 coreceptor.	CD3E	positive	CD3 epsilon subunit of T-cell receptor complex	CellMarker2.0					7	1	0.01	0.50
Human	Bronchoalveolar system	alveolar system	UBERON:0006524	System pertaining to a bronchus and alveoli.	CD4+ T cell	CD4-positive, alpha-beta T cell	CL:0000624	A mature alpha-beta T cell that expresses an alpha-beta T cell receptor and the CD4 coreceptor.	CD4	positive	CD4 molecule	CellMarker2.0					5	1	0.01	1.00
Human	Bronchoalveolar system	alveolar system	UBERON:0006524	System pertaining to a bronchus and alveoli.	Alveolar macrophage	alveolar macrophage	CL:0000583	A tissue-resident macrophage found in the alveoli of the lungs. Ingests small inhaled particles resulting in degradation and presentation of the antigen to immunocompetent cells. Markers include F4/80-positive, CD11b-/low, CD11c-positive, CD68-positive, sialoadhesin-positive, dectin-1-positive, MR-positive, CX3CR1-negative.	CD68	positive	CD68 molecule	CellMarker2.0					2	1	0.03	0.50
Human	Bronchoalveolar system	alveolar system	UBERON:0006524	System pertaining to a bronchus and alveoli.	Macrophage	macrophage	CL:0000235	A mononuclear phagocyte present in variety of tissues, typically differentiated from monocytes, capable of phagocytosing a variety of extracellular particulate material, including immune complexes, microorganisms, and dead cells.	CD68	positive	CD68 molecule	CellMarker2.0					12	1	0.03	0.50
Human	Bronchoalveolar system	alveolar system	UBERON:0006524	System pertaining to a bronchus and alveoli.	CD8+ T cell	CD8-positive, alpha-beta T cell	CL:0000625	A T cell expressing an alpha-beta T cell receptor and the CD8 coreceptor.	CD8A	positive	CD8 subunit alpha	CellMarker2.0					9	1	0.02	1.00
Human	Bronchoalveolar system	alveolar system	UBERON:0006524	System pertaining to a bronchus and alveoli.	Dendritic cell	dendritic cell	CL:0000451	A cell of hematopoietic origin, typically resident in particular tissues, specialized in the uptake, processing, and transport of antigens to lymph nodes for the purpose of stimulating an immune response via T cell activation. These cells are lineage negative (CD3-negative, CD19-negative, CD34-negative, and CD56-negative).	CLEC9A	positive	C-type lectin domain containing 9A	CellMarker2.0					6	1	0.08	1.00
Human	Bronchoalveolar system	alveolar system	UBERON:0006524	System pertaining to a bronchus and alveoli.	Eosinophil	eosinophil	CL:0000771	Any of the immature or mature forms of a granular leukocyte with a nucleus that usually has two lobes connected by one or more slender threads of chromatin, and cytoplasm containing coarse, round granules that are uniform in size and which can be stained by the dye eosin. Eosinophils are CD9-positive, CD191-positive, and CD193-positive.	EPO	positive	erythropoietin	CellMarker2.0					1	1	0.50	1.00
Human	Bronchoalveolar system	alveolar system	UBERON:0006524	System pertaining to a bronchus and alveoli.	Macrophage	macrophage	CL:0000235	A mononuclear phagocyte present in variety of tissues, typically differentiated from monocytes, capable of phagocytosing a variety of extracellular particulate material, including immune complexes, microorganisms, and dead cells.	FABP4	positive	fatty acid binding protein 4	CellMarker2.0					5	1	0.05	1.00
Human	Bronchoalveolar system	alveolar system	UBERON:0006524	System pertaining to a bronchus and alveoli.	Neutrophil	neutrophil	CL:0000775	Any of the immature or mature forms of a granular leukocyte that in its mature form has a nucleus with three to five lobes connected by slender threads of chromatin, and cytoplasm containing fine inconspicuous granules and stainable by neutral dyes.	FCGR3A	positive	Fc gamma receptor IIIa	CellMarker2.0					4	1	0.02	1.00
Human	Bronchoalveolar system	alveolar system	UBERON:0006524	System pertaining to a bronchus and alveoli.	Macrophage	macrophage	CL:0000235	A mononuclear phagocyte present in variety of tissues, typically differentiated from monocytes, capable of phagocytosing a variety of extracellular particulate material, including immune complexes, microorganisms, and dead cells.	FCN1	positive	ficolin 1	CellMarker2.0					1	1	0.03	1.00
Human	Bronchoalveolar system	alveolar system	UBERON:0006524	System pertaining to a bronchus and alveoli.	Plasma cell	plasma cell	CL:0000786	A terminally differentiated, post-mitotic, antibody secreting cell of the B cell lineage with the phenotype CD138-positive, surface immunonoglobulin-negative, and MHC Class II-negative. Plasma cells are oval or round with extensive rough endoplasmic reticulum, a well-developed Golgi apparatus, and a round nucleus having a characteristic cartwheel heterochromatin pattern and are devoted to produci…	IGHG4	positive	immunoglobulin heavy constant gamma 4 (G4m marker)	CellMarker2.0					7	1	0.25	1.00
Human	Bronchoalveolar system	alveolar system	UBERON:0006524	System pertaining to a bronchus and alveoli.	Plasmacytoid dendritic cell(pDC)	plasmacytoid dendritic cell	CL:0000784	A dendritic cell type of distinct morphology, localization, and surface marker expression (CD123-positive) from other dendritic cell types and associated with early stage immune responses, particularly the release of physiologically abundant amounts of type I interferons in response to infection.	IRF7	positive	interferon regulatory factor 7	CellMarker2.0					6	1	0.06	1.00
Human	Bronchoalveolar system	alveolar system	UBERON:0006524	System pertaining to a bronchus and alveoli.	Epithelial cell	epithelial cell	CL:0000066	A cell that is usually found in a two-dimensional sheet with a free surface. The cell has a cytoskeleton that allows for tight cell to cell contact and for cell polarity where apical part is directed towards the lumen and the basal part to the basal lamina.	KRT18	positive	keratin 18	CellMarker2.0					2	1	0.03	1.00
Human	Bronchoalveolar system	alveolar system	UBERON:0006524	System pertaining to a bronchus and alveoli.	Epithelial cell	epithelial cell	CL:0000066	A cell that is usually found in a two-dimensional sheet with a free surface. The cell has a cytoskeleton that allows for tight cell to cell contact and for cell polarity where apical part is directed towards the lumen and the basal part to the basal lamina.	KRT19	positive	keratin 19	CellMarker2.0					3	1	0.03	1.00
Human	Bronchoalveolar system	alveolar system	UBERON:0006524	System pertaining to a bronchus and alveoli.	Epithelial cell	epithelial cell	CL:0000066	A cell that is usually found in a two-dimensional sheet with a free surface. The cell has a cytoskeleton that allows for tight cell to cell contact and for cell polarity where apical part is directed towards the lumen and the basal part to the basal lamina.	KRT8	positive	keratin 8	CellMarker2.0					3	1	0.04	1.00
Human	Bronchoalveolar system	alveolar system	UBERON:0006524	System pertaining to a bronchus and alveoli.	Plasmacytoid dendritic cell(pDC)	plasmacytoid dendritic cell	CL:0000784	A dendritic cell type of distinct morphology, localization, and surface marker expression (CD123-positive) from other dendritic cell types and associated with early stage immune responses, particularly the release of physiologically abundant amounts of type I interferons in response to infection.	LILRA4	positive	leukocyte immunoglobulin like receptor A4	CellMarker2.0					7	1	0.09	1.00
Human	Bronchoalveolar system	alveolar system	UBERON:0006524	System pertaining to a bronchus and alveoli.	Macrophage	macrophage	CL:0000235	A mononuclear phagocyte present in variety of tissues, typically differentiated from monocytes, capable of phagocytosing a variety of extracellular particulate material, including immune complexes, microorganisms, and dead cells.	LYZ	positive	lysozyme	CellMarker2.0					6	1	0.02	1.00
Human	Bronchoalveolar system	alveolar system	UBERON:0006524	System pertaining to a bronchus and alveoli.	B cell	B cell	CL:0000236	A lymphocyte of B lineage that is capable of B cell mediated immunity.	MS4A1	positive	membrane spanning 4-domains A1	CellMarker2.0					17	1	0.02	1.00
Human	Bronchoalveolar system	alveolar system	UBERON:0006524	System pertaining to a bronchus and alveoli.	Plasma cell	plasma cell	CL:0000786	A terminally differentiated, post-mitotic, antibody secreting cell of the B cell lineage with the phenotype CD138-positive, surface immunonoglobulin-negative, and MHC Class II-negative. Plasma cells are oval or round with extensive rough endoplasmic reticulum, a well-developed Golgi apparatus, and a round nucleus having a characteristic cartwheel heterochromatin pattern and are devoted to produci…	MZB1	positive	marginal zone B and B1 cell specific protein	CellMarker2.0					11	1	0.04	1.00
Human	Bronchoalveolar system	alveolar system	UBERON:0006524	System pertaining to a bronchus and alveoli.	Alveolar macrophage	alveolar macrophage	CL:0000583	A tissue-resident macrophage found in the alveoli of the lungs. Ingests small inhaled particles resulting in degradation and presentation of the antigen to immunocompetent cells. Markers include F4/80-positive, CD11b-/low, CD11c-positive, CD68-positive, sialoadhesin-positive, dectin-1-positive, MR-positive, CX3CR1-negative.	SIGLEC1	positive	sialic acid binding Ig like lectin 1	CellMarker2.0					2	1	0.06	1.00
Human	Bronchoalveolar system	alveolar system	UBERON:0006524	System pertaining to a bronchus and alveoli.	CD4+ T cell	CD4-positive, alpha-beta T cell	CL:0000624	A mature alpha-beta T cell that expresses an alpha-beta T cell receptor and the CD4 coreceptor.	TRAC	positive	T cell receptor alpha constant	CellMarker2.0					4	1	0.02	0.50
Human	Bronchoalveolar system	alveolar system	UBERON:0006524	System pertaining to a bronchus and alveoli.	CD8+ T cell	CD8-positive, alpha-beta T cell	CL:0000625	A T cell expressing an alpha-beta T cell receptor and the CD8 coreceptor.	TRAC	positive	T cell receptor alpha constant	CellMarker2.0					5	1	0.02	0.50
Human	Bronchoalveolar system	alveolar system	UBERON:0006524	System pertaining to a bronchus and alveoli.	Gamma delta(γδ) T cell	gamma-delta T cell	CL:0000798	A T cell that expresses a gamma-delta T cell receptor complex.	TRDC	positive	T cell receptor delta constant	CellMarker2.0					7	1	0.04	1.00
Human	Alveolus of lung	alveolus of lung	UBERON:0002299	Spherical outcropping of the respiratory bronchioles and primary site of gas exchange with the blood. Alveoli are particular to mammalian lungs. Different structures are involved in gas exchange in other vertebrates	Type I pneumocyte	pulmonary alveolar type 1 cell	CL:0002062	A squamous pulmonary alveolar epithelial cell that is flattened and branched. A pulmonary alveolar type 1 cell covers more than 98% of the alveolar surface. This large cell has thin (50-100 nm) cytoplasmic extensions to form the air-blood barrier essential for normal gas exchange.	AQP5	positive	aquaporin 5	SHOGoiN					2	1	0.10	1.00
Human	alveolus of lung	alveolus of lung	UBERON:0002299	Spherical outcropping of the respiratory bronchioles and primary site of gas exchange with the blood. Alveoli are particular to mammalian lungs. Different structures are involved in gas exchange in other vertebrates	alveolar type 1 fibroblast cell	alveolar type 1 fibroblast cell	CL:4028004	A pulmonary interstitial fibroblast that is part of the alveolus and contains lipid droplets.	COL1A2	positive	collagen type I alpha 2 chain	ASCT+B					1	1	0.02	0.50
Human	alveolus of lung	alveolus of lung	UBERON:0002299	Spherical outcropping of the respiratory bronchioles and primary site of gas exchange with the blood. Alveoli are particular to mammalian lungs. Different structures are involved in gas exchange in other vertebrates	lung pericyte	lung pericyte	CL:0009089	A pericyte cell that is part of a lung.	COL1A2	positive	collagen type I alpha 2 chain	ASCT+B					1	1	0.02	0.50
Human	alveolus of lung	alveolus of lung	UBERON:0002299	Spherical outcropping of the respiratory bronchioles and primary site of gas exchange with the blood. Alveoli are particular to mammalian lungs. Different structures are involved in gas exchange in other vertebrates	alveolar type 1 fibroblast cell	alveolar type 1 fibroblast cell	CL:4028004	A pulmonary interstitial fibroblast that is part of the alveolus and contains lipid droplets.	COL6A3	positive	collagen type VI alpha 3 chain	ASCT+B					2	1	0.04	1.00
Human	alveolus of lung	alveolus of lung	UBERON:0002299	Spherical outcropping of the respiratory bronchioles and primary site of gas exchange with the blood. Alveoli are particular to mammalian lungs. Different structures are involved in gas exchange in other vertebrates	lung pericyte	lung pericyte	CL:0009089	A pericyte cell that is part of a lung.	COX4I2	positive	cytochrome c oxidase subunit 4I2	ASCT+B					1	1	0.20	1.00
Human	alveolus of lung	alveolus of lung	UBERON:0002299	Spherical outcropping of the respiratory bronchioles and primary site of gas exchange with the blood. Alveoli are particular to mammalian lungs. Different structures are involved in gas exchange in other vertebrates	alveolar type 1 fibroblast cell	alveolar type 1 fibroblast cell	CL:4028004	A pulmonary interstitial fibroblast that is part of the alveolus and contains lipid droplets.	DCN	positive	decorin	ASCT+B					2	1	0.02	0.50
Human	alveolus of lung	alveolus of lung	UBERON:0002299	Spherical outcropping of the respiratory bronchioles and primary site of gas exchange with the blood. Alveoli are particular to mammalian lungs. Different structures are involved in gas exchange in other vertebrates	lung pericyte	lung pericyte	CL:0009089	A pericyte cell that is part of a lung.	DCN	positive	decorin	ASCT+B					1	1	0.02	0.50
Human	alveolus of lung	alveolus of lung	UBERON:0002299	Spherical outcropping of the respiratory bronchioles and primary site of gas exchange with the blood. Alveoli are particular to mammalian lungs. Different structures are involved in gas exchange in other vertebrates	alveolar type 1 fibroblast cell	alveolar type 1 fibroblast cell	CL:4028004	A pulmonary interstitial fibroblast that is part of the alveolus and contains lipid droplets.	FBLN1	positive	fibulin 1	ASCT+B					2	1	0.05	1.00
Human	alveolus of lung	alveolus of lung	UBERON:0002299	Spherical outcropping of the respiratory bronchioles and primary site of gas exchange with the blood. Alveoli are particular to mammalian lungs. Different structures are involved in gas exchange in other vertebrates	alveolar type 1 fibroblast cell	alveolar type 1 fibroblast cell	CL:4028004	A pulmonary interstitial fibroblast that is part of the alveolus and contains lipid droplets.	FGFR4	positive	fibroblast growth factor receptor 4	ASCT+B					2	1	0.17	1.00
Human	alveolus of lung	alveolus of lung	UBERON:0002299	Spherical outcropping of the respiratory bronchioles and primary site of gas exchange with the blood. Alveoli are particular to mammalian lungs. Different structures are involved in gas exchange in other vertebrates	lung pericyte	lung pericyte	CL:0009089	A pericyte cell that is part of a lung.	HIGD1B	positive	HIG1 hypoxia inducible domain family member 1B	ASCT+B					1	1	0.25	1.00
Human	Alveolus of lung	alveolus of lung	UBERON:0002299	Spherical outcropping of the respiratory bronchioles and primary site of gas exchange with the blood. Alveoli are particular to mammalian lungs. Different structures are involved in gas exchange in other vertebrates	Ciliated cell	ciliated cell	CL:0000064	A cell that has a filiform extrusion of the cell surface.	KRT18	positive	keratin 18	SHOGoiN					1	1	0.03	1.00
Human	Alveolus of lung	alveolus of lung	UBERON:0002299	Spherical outcropping of the respiratory bronchioles and primary site of gas exchange with the blood. Alveoli are particular to mammalian lungs. Different structures are involved in gas exchange in other vertebrates	Ciliated cell	ciliated cell	CL:0000064	A cell that has a filiform extrusion of the cell surface.	KRT19	positive	keratin 19	SHOGoiN					1	1	0.03	1.00
Human	Alveolus of lung	alveolus of lung	UBERON:0002299	Spherical outcropping of the respiratory bronchioles and primary site of gas exchange with the blood. Alveoli are particular to mammalian lungs. Different structures are involved in gas exchange in other vertebrates	Ciliated cell	ciliated cell	CL:0000064	A cell that has a filiform extrusion of the cell surface.	KRT8	positive	keratin 8	SHOGoiN					1	1	0.04	1.00
Human	alveolus of lung	alveolus of lung	UBERON:0002299	Spherical outcropping of the respiratory bronchioles and primary site of gas exchange with the blood. Alveoli are particular to mammalian lungs. Different structures are involved in gas exchange in other vertebrates	lung pericyte	lung pericyte	CL:0009089	A pericyte cell that is part of a lung.	LAMC3	positive	laminin subunit gamma 3	ASCT+B					2	1	0.14	1.00
Human	alveolus of lung	alveolus of lung	UBERON:0002299	Spherical outcropping of the respiratory bronchioles and primary site of gas exchange with the blood. Alveoli are particular to mammalian lungs. Different structures are involved in gas exchange in other vertebrates	alveolar type 1 fibroblast cell	alveolar type 1 fibroblast cell	CL:4028004	A pulmonary interstitial fibroblast that is part of the alveolus and contains lipid droplets.	LUM	positive	lumican	ASCT+B					3	1	0.03	1.00
Human	alveolus of lung	alveolus of lung	UBERON:0002299	Spherical outcropping of the respiratory bronchioles and primary site of gas exchange with the blood. Alveoli are particular to mammalian lungs. Different structures are involved in gas exchange in other vertebrates	alveolar type 1 fibroblast cell	alveolar type 1 fibroblast cell	CL:4028004	A pulmonary interstitial fibroblast that is part of the alveolus and contains lipid droplets.	MFAP4	positive	microfibril associated protein 4	ASCT+B					3	1	0.03	1.00
Human	alveolus of lung	alveolus of lung	UBERON:0002299	Spherical outcropping of the respiratory bronchioles and primary site of gas exchange with the blood. Alveoli are particular to mammalian lungs. Different structures are involved in gas exchange in other vertebrates	lung pericyte	lung pericyte	CL:0009089	A pericyte cell that is part of a lung.	PDGFRB	positive	platelet derived growth factor receptor beta	ASCT+B					2	1	0.04	1.00
Human	Alveolus of lung	alveolus of lung	UBERON:0002299	Spherical outcropping of the respiratory bronchioles and primary site of gas exchange with the blood. Alveoli are particular to mammalian lungs. Different structures are involved in gas exchange in other vertebrates	Type I pneumocyte	pulmonary alveolar type 1 cell	CL:0002062	A squamous pulmonary alveolar epithelial cell that is flattened and branched. A pulmonary alveolar type 1 cell covers more than 98% of the alveolar surface. This large cell has thin (50-100 nm) cytoplasmic extensions to form the air-blood barrier essential for normal gas exchange.	PDPN	positive	podoplanin	SHOGoiN					3	1	0.05	1.00
Human	Alveolus of lung	alveolus of lung	UBERON:0002299	Spherical outcropping of the respiratory bronchioles and primary site of gas exchange with the blood. Alveoli are particular to mammalian lungs. Different structures are involved in gas exchange in other vertebrates	Type II pneumocyte	pulmonary alveolar type 2 cell	CL:0002063	A pulmonary alveolar epithelial cell that modulates the fluid surrounding the alveolar epithelium by secreting and recycling surfactants. This cell type also contributes to tissue repair and can differentiate after injury into a pulmonary alveolar type 1 cell. This cuboidal cell is thicker than squamous alveolar cells, have a rounded apical surface that projects above the level of surrounding epi…	SFTPC	positive	surfactant protein C	SHOGoiN					4	1	0.04	1.00
Human	alveolus of lung	alveolus of lung	UBERON:0002299	Spherical outcropping of the respiratory bronchioles and primary site of gas exchange with the blood. Alveoli are particular to mammalian lungs. Different structures are involved in gas exchange in other vertebrates	alveolar type 1 fibroblast cell	alveolar type 1 fibroblast cell	CL:4028004	A pulmonary interstitial fibroblast that is part of the alveolus and contains lipid droplets.	TCF21	positive	transcription factor 21	ASCT+B					2	1	0.11	1.00
Human	alveolus of lung	alveolus of lung	UBERON:0002299	Spherical outcropping of the respiratory bronchioles and primary site of gas exchange with the blood. Alveoli are particular to mammalian lungs. Different structures are involved in gas exchange in other vertebrates	lung pericyte	lung pericyte	CL:0009089	A pericyte cell that is part of a lung.	TRPC6	positive	transient receptor potential cation channel subfamily C member 6	ASCT+B					1	1	0.09	1.00
Human	Alveolus of lung	alveolus of lung	UBERON:0002299	Spherical outcropping of the respiratory bronchioles and primary site of gas exchange with the blood. Alveoli are particular to mammalian lungs. Different structures are involved in gas exchange in other vertebrates	Ciliated cell	ciliated cell	CL:0000064	A cell that has a filiform extrusion of the cell surface.	TUBA1A	positive	tubulin alpha 1a	SHOGoiN					3	1	0.03	1.00
Human	alveolus of lung	alveolus of lung	UBERON:0002299	Spherical outcropping of the respiratory bronchioles and primary site of gas exchange with the blood. Alveoli are particular to mammalian lungs. Different structures are involved in gas exchange in other vertebrates	alveolar type 1 fibroblast cell	alveolar type 1 fibroblast cell	CL:4028004	A pulmonary interstitial fibroblast that is part of the alveolus and contains lipid droplets.	WNT2	positive	Wnt family member 2	ASCT+B					2	1	0.33	1.00
Human	Anterior cingulate cortex	anterior cingulate cortex	UBERON:0009835	The frontal part of the cingulate cortex that resembles a collar form around the corpus callosum. It includes both the ventral and dorsal areas of the cingulate cortex. Wikipedia:File:Gray727.svg.	Interneuron	interneuron	CL:0000099	Most generally any neuron which is not motor or sensory. Interneurons may also refer to neurons whose axons remain within a particular brain region as contrasted with projection neurons which have axons projecting to other brain regions.	GAD1	positive	glutamate decarboxylase 1	Cell Taxonomy					5	1	0.05	1.00
Human	Anterior cingulate cortex	anterior cingulate cortex	UBERON:0009835	The frontal part of the cingulate cortex that resembles a collar form around the corpus callosum. It includes both the ventral and dorsal areas of the cingulate cortex. Wikipedia:File:Gray727.svg.	Astrocyte	astrocyte	CL:0000127	A class of large neuroglial (macroglial) cells in the central nervous system - the largest and most numerous neuroglial cells in the brain and spinal cord. Astrocytes (from 'star' cells) are irregularly shaped with many long processes, including those with 'end feet' which form the glial (limiting) membrane and directly and indirectly contribute to the blood-brain barrier. They regulate the extra…	GFAP	positive	glial fibrillary acidic protein	Cell Taxonomy					12	1	0.05	1.00
Human	Anterior cingulate cortex	anterior cingulate cortex	UBERON:0009835	The frontal part of the cingulate cortex that resembles a collar form around the corpus callosum. It includes both the ventral and dorsal areas of the cingulate cortex. Wikipedia:File:Gray727.svg.	Oligodendrocyte	oligodendrocyte	CL:0000128	A class of large neuroglial (macroglial) cells in the central nervous system. Form the insulating myelin sheath of axons in the central nervous system.	OLIG1	positive	oligodendrocyte transcription factor 1	Cell Taxonomy					5	1	0.09	1.00
Human	Anterior cingulate cortex	anterior cingulate cortex	UBERON:0009835	The frontal part of the cingulate cortex that resembles a collar form around the corpus callosum. It includes both the ventral and dorsal areas of the cingulate cortex. Wikipedia:File:Gray727.svg.	Excitatory neuron	glutamatergic neuron	CL:0000679	A neuron that is capable of some neurotansmission by glutamate secretion.	SLC17A7	positive	solute carrier family 17 member 7	Cell Taxonomy					6	1	0.09	1.00
Human	Anterior cingulate cortex	anterior cingulate cortex	UBERON:0009835	The frontal part of the cingulate cortex that resembles a collar form around the corpus callosum. It includes both the ventral and dorsal areas of the cingulate cortex. Wikipedia:File:Gray727.svg.	Interneuron	interneuron	CL:0000099	Most generally any neuron which is not motor or sensory. Interneurons may also refer to neurons whose axons remain within a particular brain region as contrasted with projection neurons which have axons projecting to other brain regions.	SST	positive	somatostatin	Cell Taxonomy					4	1	0.05	1.00
Human	Anterior cingulate cortex	anterior cingulate cortex	UBERON:0009835	The frontal part of the cingulate cortex that resembles a collar form around the corpus callosum. It includes both the ventral and dorsal areas of the cingulate cortex. Wikipedia:File:Gray727.svg.	Interneuron	interneuron	CL:0000099	Most generally any neuron which is not motor or sensory. Interneurons may also refer to neurons whose axons remain within a particular brain region as contrasted with projection neurons which have axons projecting to other brain regions.	VIP	positive	vasoactive intestinal peptide	Cell Taxonomy					3	1	0.14	1.00
Human	arteriole of lymph node	arteriole of lymph node	UBERON:8410042	An arteriole that is part of a lymph node.	blood vessel endothelial cell	blood vessel endothelial cell	CL:0000071	An endothelial cell that lines the vasculature.	ACKR1	positive	atypical chemokine receptor 1 (Duffy blood group)	ASCT+B					3	1	0.07	1.00
Human	arteriole of lymph node	arteriole of lymph node	UBERON:8410042	An arteriole that is part of a lymph node.	blood vessel endothelial cell	blood vessel endothelial cell	CL:0000071	An endothelial cell that lines the vasculature.	CAV1	positive	caveolin 1	ASCT+B					1	1	0.03	1.00
Human	arteriole of lymph node	arteriole of lymph node	UBERON:8410042	An arteriole that is part of a lymph node.	blood vessel endothelial cell	blood vessel endothelial cell	CL:0000071	An endothelial cell that lines the vasculature.	CCL14	positive	C-C motif chemokine ligand 14	ASCT+B					2	1	0.17	1.00
Human	arteriole of lymph node	arteriole of lymph node	UBERON:8410042	An arteriole that is part of a lymph node.	blood vessel endothelial cell	blood vessel endothelial cell	CL:0000071	An endothelial cell that lines the vasculature.	CD209	positive	CD209 molecule	ASCT+B					1	1	0.09	1.00
Human	arteriole of lymph node	arteriole of lymph node	UBERON:8410042	An arteriole that is part of a lymph node.	blood vessel endothelial cell	blood vessel endothelial cell	CL:0000071	An endothelial cell that lines the vasculature.	CD300LG	positive	CD300 molecule like family member g	ASCT+B					1	1	0.20	1.00
Human	arteriole of lymph node	arteriole of lymph node	UBERON:8410042	An arteriole that is part of a lymph node.	blood vessel endothelial cell	blood vessel endothelial cell	CL:0000071	An endothelial cell that lines the vasculature.	CD34	positive	CD34 molecule	ASCT+B					1	1	0.01	1.00
Human	arteriole of lymph node	arteriole of lymph node	UBERON:8410042	An arteriole that is part of a lymph node.	blood vessel endothelial cell	blood vessel endothelial cell	CL:0000071	An endothelial cell that lines the vasculature.	CD74	positive	CD74 molecule	ASCT+B					1	1	0.02	1.00
Human	arteriole of lymph node	arteriole of lymph node	UBERON:8410042	An arteriole that is part of a lymph node.	blood vessel endothelial cell	blood vessel endothelial cell	CL:0000071	An endothelial cell that lines the vasculature.	EMCN	positive	endomucin	ASCT+B					2	1	0.04	1.00
Human	arteriole of lymph node	arteriole of lymph node	UBERON:8410042	An arteriole that is part of a lymph node.	blood vessel endothelial cell	blood vessel endothelial cell	CL:0000071	An endothelial cell that lines the vasculature.	ESAM	positive	endothelial cell adhesion molecule	ASCT+B					2	1	0.03	1.00
Human	arteriole of lymph node	arteriole of lymph node	UBERON:8410042	An arteriole that is part of a lymph node.	blood vessel endothelial cell	blood vessel endothelial cell	CL:0000071	An endothelial cell that lines the vasculature.	HLA-DPA1	positive	major histocompatibility complex, class II, DP alpha 1	ASCT+B					1	1	0.03	1.00
Human	arteriole of lymph node	arteriole of lymph node	UBERON:8410042	An arteriole that is part of a lymph node.	blood vessel endothelial cell	blood vessel endothelial cell	CL:0000071	An endothelial cell that lines the vasculature.	HLA-DPB1	positive	major histocompatibility complex, class II, DP beta 1	ASCT+B					1	1	0.03	1.00
Human	arteriole of lymph node	arteriole of lymph node	UBERON:8410042	An arteriole that is part of a lymph node.	blood vessel endothelial cell	blood vessel endothelial cell	CL:0000071	An endothelial cell that lines the vasculature.	HLA-DRA	positive	major histocompatibility complex, class II, DR alpha	ASCT+B					1	1	0.02	1.00
Human	arteriole of lymph node	arteriole of lymph node	UBERON:8410042	An arteriole that is part of a lymph node.	blood vessel endothelial cell	blood vessel endothelial cell	CL:0000071	An endothelial cell that lines the vasculature.	HLA-DRB1	positive	major histocompatibility complex, class II, DR beta 1	ASCT+B					1	1	0.02	1.00
Human	arteriole of lymph node	arteriole of lymph node	UBERON:8410042	An arteriole that is part of a lymph node.	blood vessel endothelial cell	blood vessel endothelial cell	CL:0000071	An endothelial cell that lines the vasculature.	ICAM1	positive	intercellular adhesion molecule 1	ASCT+B					1	1	0.03	1.00
Human	arteriole of lymph node	arteriole of lymph node	UBERON:8410042	An arteriole that is part of a lymph node.	blood vessel endothelial cell	blood vessel endothelial cell	CL:0000071	An endothelial cell that lines the vasculature.	JAM2	positive	junctional adhesion molecule 2	ASCT+B					1	1	0.12	1.00
Human	arteriole of lymph node	arteriole of lymph node	UBERON:8410042	An arteriole that is part of a lymph node.	blood vessel endothelial cell	blood vessel endothelial cell	CL:0000071	An endothelial cell that lines the vasculature.	MARCO	positive	macrophage receptor with collagenous structure	ASCT+B					1	1	0.05	1.00
Human	arteriole of lymph node	arteriole of lymph node	UBERON:8410042	An arteriole that is part of a lymph node.	blood vessel endothelial cell	blood vessel endothelial cell	CL:0000071	An endothelial cell that lines the vasculature.	NECTIN2	positive	nectin cell adhesion molecule 2	ASCT+B					1	1	0.05	1.00
Human	arteriole of lymph node	arteriole of lymph node	UBERON:8410042	An arteriole that is part of a lymph node.	blood vessel endothelial cell	blood vessel endothelial cell	CL:0000071	An endothelial cell that lines the vasculature.	PLVAP	positive	plasmalemma vesicle associated protein	ASCT+B					2	1	0.04	1.00
Human	arteriole of lymph node	arteriole of lymph node	UBERON:8410042	An arteriole that is part of a lymph node.	blood vessel endothelial cell	blood vessel endothelial cell	CL:0000071	An endothelial cell that lines the vasculature.	SPARCL1	positive	SPARC like 1	ASCT+B					2	1	0.03	1.00
Human	Auditory cortex	auditory cortex	UBERON:0001393	The part of the brain that is the ultimate target of afferent auditory information.	Astrocyte	astrocyte	CL:0000127	A class of large neuroglial (macroglial) cells in the central nervous system - the largest and most numerous neuroglial cells in the brain and spinal cord. Astrocytes (from 'star' cells) are irregularly shaped with many long processes, including those with 'end feet' which form the glial (limiting) membrane and directly and indirectly contribute to the blood-brain barrier. They regulate the extra…	AQP4	positive	aquaporin 4	CellMarker2.0					9	1	0.06	1.00
Human	Auditory cortex	auditory cortex	UBERON:0001393	The part of the brain that is the ultimate target of afferent auditory information.	Endothelial cell	endothelial cell	CL:0000115	An endothelial cell comprises the outermost layer or lining of anatomical structures and can be squamous or cuboidal. In mammals, endothelial cell has vimentin filaments and is derived from the mesoderm.	CLDN5	positive	claudin 5	CellMarker2.0					11	1	0.03	1.00
Human	Auditory cortex	auditory cortex	UBERON:0001393	The part of the brain that is the ultimate target of afferent auditory information.	Microglial cell	microglial cell	CL:0000129	A central nervous system macrophage found in the parenchyma of the central nervous system. Marker include CD11b-positive, F4/80-positive, and CD68-positive.	CX3CR1	positive	C-X3-C motif chemokine receptor 1	CellMarker2.0					9	1	0.04	1.00
Human	Auditory cortex	auditory cortex	UBERON:0001393	The part of the brain that is the ultimate target of afferent auditory information.	Inhibitory neuron	GABAergic neuron	CL:0000617	A neuron that uses GABA as a vesicular neurotransmitter	GAD1	positive	glutamate decarboxylase 1	CellMarker2.0					10	1	0.05	1.00
Human	Auditory cortex	auditory cortex	UBERON:0001393	The part of the brain that is the ultimate target of afferent auditory information.	Oligodendrocyte	oligodendrocyte	CL:0000128	A class of large neuroglial (macroglial) cells in the central nervous system. Form the insulating myelin sheath of axons in the central nervous system.	OLIG1	positive	oligodendrocyte transcription factor 1	CellMarker2.0					5	1	0.09	1.00
Human	Auditory cortex	auditory cortex	UBERON:0001393	The part of the brain that is the ultimate target of afferent auditory information.	Excitatory neuron	glutamatergic neuron	CL:0000679	A neuron that is capable of some neurotansmission by glutamate secretion.	SLC17A7	positive	solute carrier family 17 member 7	CellMarker2.0					6	1	0.09	1.00
Human	basal forebrain	basal forebrain	UBERON:0002743	A region of the brain consisting of ventral and rostral subcortical regions of the telencephalon, including among others, the basal ganglia, septal nuclei, amygdala, ventral pallidum, substantia innominata, and basal nucleus of Meynert.	choroid plexus epithelial cell	choroid plexus epithelial cell	CL:0000706	Specialized ependymal cell that produces the cerebrospinal fluid from the blood and secretes it into the lumen of the brain and spinal chord.	ABCA4	positive	ATP binding cassette subfamily A member 4	ASCT+B					1	1	1.00	1.00
Human	basal forebrain	basal forebrain	UBERON:0002743	A region of the brain consisting of ventral and rostral subcortical regions of the telencephalon, including among others, the basal ganglia, septal nuclei, amygdala, ventral pallidum, substantia innominata, and basal nucleus of Meynert.	choroid plexus epithelial cell	choroid plexus epithelial cell	CL:0000706	Specialized ependymal cell that produces the cerebrospinal fluid from the blood and secretes it into the lumen of the brain and spinal chord.	CRYBG1	positive	crystallin beta-gamma domain containing 1	ASCT+B					1	1	0.11	1.00
Human	basal forebrain	basal forebrain	UBERON:0002743	A region of the brain consisting of ventral and rostral subcortical regions of the telencephalon, including among others, the basal ganglia, septal nuclei, amygdala, ventral pallidum, substantia innominata, and basal nucleus of Meynert.	medium spiny neuron	medium spiny neuron	CL:1001474	An inhibitory, GABAergic projection neuron in the striatum that integrates glutamatergic signals arising from the cerebral cortex and thalamus.	DRD1	positive	dopamine receptor D1	ASCT+B					1	1	0.50	1.00
Human	basal forebrain	basal forebrain	UBERON:0002743	A region of the brain consisting of ventral and rostral subcortical regions of the telencephalon, including among others, the basal ganglia, septal nuclei, amygdala, ventral pallidum, substantia innominata, and basal nucleus of Meynert.	medium spiny neuron	medium spiny neuron	CL:1001474	An inhibitory, GABAergic projection neuron in the striatum that integrates glutamatergic signals arising from the cerebral cortex and thalamus.	DRD2	positive	dopamine receptor D2	ASCT+B					1	1	0.17	1.00
Human	basal forebrain	basal forebrain	UBERON:0002743	A region of the brain consisting of ventral and rostral subcortical regions of the telencephalon, including among others, the basal ganglia, septal nuclei, amygdala, ventral pallidum, substantia innominata, and basal nucleus of Meynert.	medium spiny neuron	medium spiny neuron	CL:1001474	An inhibitory, GABAergic projection neuron in the striatum that integrates glutamatergic signals arising from the cerebral cortex and thalamus.	GFRA1	positive	GDNF family receptor alpha 1	ASCT+B					1	1	0.07	1.00
Human	basal forebrain	basal forebrain	UBERON:0002743	A region of the brain consisting of ventral and rostral subcortical regions of the telencephalon, including among others, the basal ganglia, septal nuclei, amygdala, ventral pallidum, substantia innominata, and basal nucleus of Meynert.	choroid plexus epithelial cell	choroid plexus epithelial cell	CL:0000706	Specialized ependymal cell that produces the cerebrospinal fluid from the blood and secretes it into the lumen of the brain and spinal chord.	HS3ST3A1	positive	heparan sulfate-glucosamine 3-sulfotransferase 3A1	ASCT+B					1	1	0.20	1.00
Human	basal forebrain	basal forebrain	UBERON:0002743	A region of the brain consisting of ventral and rostral subcortical regions of the telencephalon, including among others, the basal ganglia, septal nuclei, amygdala, ventral pallidum, substantia innominata, and basal nucleus of Meynert.	medium spiny neuron	medium spiny neuron	CL:1001474	An inhibitory, GABAergic projection neuron in the striatum that integrates glutamatergic signals arising from the cerebral cortex and thalamus.	LINC01378	positive	long intergenic non-protein coding RNA 1378	ASCT+B					1	1	0.33	1.00
Human	basal forebrain	basal forebrain	UBERON:0002743	A region of the brain consisting of ventral and rostral subcortical regions of the telencephalon, including among others, the basal ganglia, septal nuclei, amygdala, ventral pallidum, substantia innominata, and basal nucleus of Meynert.	medium spiny neuron	medium spiny neuron	CL:1001474	An inhibitory, GABAergic projection neuron in the striatum that integrates glutamatergic signals arising from the cerebral cortex and thalamus.	LINC02137	positive	long intergenic non-protein coding RNA 2137	ASCT+B					1	1	1.00	1.00
Human	basal forebrain	basal forebrain	UBERON:0002743	A region of the brain consisting of ventral and rostral subcortical regions of the telencephalon, including among others, the basal ganglia, septal nuclei, amygdala, ventral pallidum, substantia innominata, and basal nucleus of Meynert.	medium spiny neuron	medium spiny neuron	CL:1001474	An inhibitory, GABAergic projection neuron in the striatum that integrates glutamatergic signals arising from the cerebral cortex and thalamus.	LINC02822	positive	long intergenic non-protein coding RNA 2822	ASCT+B					1	1	0.50	1.00
Human	basal forebrain	basal forebrain	UBERON:0002743	A region of the brain consisting of ventral and rostral subcortical regions of the telencephalon, including among others, the basal ganglia, septal nuclei, amygdala, ventral pallidum, substantia innominata, and basal nucleus of Meynert.	medium spiny neuron	medium spiny neuron	CL:1001474	An inhibitory, GABAergic projection neuron in the striatum that integrates glutamatergic signals arising from the cerebral cortex and thalamus.	MME	positive	membrane metalloendopeptidase	ASCT+B					1	1	0.02	1.00
Human	basal forebrain	basal forebrain	UBERON:0002743	A region of the brain consisting of ventral and rostral subcortical regions of the telencephalon, including among others, the basal ganglia, septal nuclei, amygdala, ventral pallidum, substantia innominata, and basal nucleus of Meynert.	medium spiny neuron	medium spiny neuron	CL:1001474	An inhibitory, GABAergic projection neuron in the striatum that integrates glutamatergic signals arising from the cerebral cortex and thalamus.	PENK	positive	proenkephalin	ASCT+B					1	1	0.06	1.00
Human	basal forebrain	basal forebrain	UBERON:0002743	A region of the brain consisting of ventral and rostral subcortical regions of the telencephalon, including among others, the basal ganglia, septal nuclei, amygdala, ventral pallidum, substantia innominata, and basal nucleus of Meynert.	choroid plexus epithelial cell	choroid plexus epithelial cell	CL:0000706	Specialized ependymal cell that produces the cerebrospinal fluid from the blood and secretes it into the lumen of the brain and spinal chord.	POU2AF1	positive	POU class 2 homeobox associating factor 1	ASCT+B					1	1	0.07	1.00
Human	basal forebrain	basal forebrain	UBERON:0002743	A region of the brain consisting of ventral and rostral subcortical regions of the telencephalon, including among others, the basal ganglia, septal nuclei, amygdala, ventral pallidum, substantia innominata, and basal nucleus of Meynert.	choroid plexus epithelial cell	choroid plexus epithelial cell	CL:0000706	Specialized ependymal cell that produces the cerebrospinal fluid from the blood and secretes it into the lumen of the brain and spinal chord.	PRPF31	positive	pre-mRNA processing factor 31	ASCT+B					2	1	0.01	0.50
Human	basal forebrain	basal forebrain	UBERON:0002743	A region of the brain consisting of ventral and rostral subcortical regions of the telencephalon, including among others, the basal ganglia, septal nuclei, amygdala, ventral pallidum, substantia innominata, and basal nucleus of Meynert.	medium spiny neuron	medium spiny neuron	CL:1001474	An inhibitory, GABAergic projection neuron in the striatum that integrates glutamatergic signals arising from the cerebral cortex and thalamus.	PRPF31	positive	pre-mRNA processing factor 31	ASCT+B					1	1	0.01	0.50
Human	basal forebrain	basal forebrain	UBERON:0002743	A region of the brain consisting of ventral and rostral subcortical regions of the telencephalon, including among others, the basal ganglia, septal nuclei, amygdala, ventral pallidum, substantia innominata, and basal nucleus of Meynert.	medium spiny neuron	medium spiny neuron	CL:1001474	An inhibitory, GABAergic projection neuron in the striatum that integrates glutamatergic signals arising from the cerebral cortex and thalamus.	SH3RF2	positive	SH3 domain containing ring finger 2	ASCT+B					1	1	0.33	1.00
Human	basal forebrain	basal forebrain	UBERON:0002743	A region of the brain consisting of ventral and rostral subcortical regions of the telencephalon, including among others, the basal ganglia, septal nuclei, amygdala, ventral pallidum, substantia innominata, and basal nucleus of Meynert.	medium spiny neuron	medium spiny neuron	CL:1001474	An inhibitory, GABAergic projection neuron in the striatum that integrates glutamatergic signals arising from the cerebral cortex and thalamus.	TAC1	positive	tachykinin precursor 1	ASCT+B					2	1	0.05	1.00
Human	basal forebrain	basal forebrain	UBERON:0002743	A region of the brain consisting of ventral and rostral subcortical regions of the telencephalon, including among others, the basal ganglia, septal nuclei, amygdala, ventral pallidum, substantia innominata, and basal nucleus of Meynert.	choroid plexus epithelial cell	choroid plexus epithelial cell	CL:0000706	Specialized ependymal cell that produces the cerebrospinal fluid from the blood and secretes it into the lumen of the brain and spinal chord.	TRPV4	positive	transient receptor potential cation channel subfamily V member 4	ASCT+B					1	1	0.14	1.00
Human	biliary ductule	biliary ductule	UBERON:0004058	One of the fine terminal elements of the bile duct system, leaving the portal canal, and pursuing a course at the periphery of a lobule of the liver	columnar/cuboidal epithelial cell	columnar/cuboidal epithelial cell	CL:0000075	A columnar/cuboidal epithelial cell is a cell usually found in a two dimensional sheet with a free surface. Columnar/cuboidal epithelial cells take on the shape of a column or cube.	CFTR	positive	CF transmembrane conductance regulator	ASCT+B					1	1	0.11	1.00
Human	biliary ductule	biliary ductule	UBERON:0004058	One of the fine terminal elements of the bile duct system, leaving the portal canal, and pursuing a course at the periphery of a lobule of the liver	stratified cuboidal epithelial cell	stratified cuboidal epithelial cell	CL:0000241		KRT19	positive	keratin 19	ASCT+B					1	1	0.03	1.00
Human	biliary ductule	biliary ductule	UBERON:0004058	One of the fine terminal elements of the bile duct system, leaving the portal canal, and pursuing a course at the periphery of a lobule of the liver	stratified cuboidal epithelial cell	stratified cuboidal epithelial cell	CL:0000241		KRT7	positive	keratin 7	ASCT+B					1	1	0.03	1.00
Human	BLOOD	blood	UBERON:0000178	A fluid that is composed of blood plasma and erythrocytes.	T Cell	T cell	CL:0000084	A type of lymphocyte whose defining characteristic is the expression of a T cell receptor complex.	A4GALT	negative	alpha 1,4-galactosyltransferase (P blood group)	bdbiosciences					1	1	0.14	0.14
Human	BLOOD	blood	UBERON:0000178	A fluid that is composed of blood plasma and erythrocytes.	Erythrocyte	erythrocyte	CL:0000232	A red blood cell. In mammals, mature erythrocytes are biconcave disks containing hemoglobin whose function is to transport oxygen.	A4GALT	negative	alpha 1,4-galactosyltransferase (P blood group)	bdbiosciences					1	1	0.14	0.14
Human	BLOOD	blood	UBERON:0000178	A fluid that is composed of blood plasma and erythrocytes.	Granulocyte	granulocyte	CL:0000094	A leukocyte with abundant granules in the cytoplasm.	A4GALT	negative	alpha 1,4-galactosyltransferase (P blood group)	bdbiosciences					1	1	0.14	0.14
Human	BLOOD	blood	UBERON:0000178	A fluid that is composed of blood plasma and erythrocytes.	Macrophage/Monocyte	mononuclear phagocyte	CL:0000113	A vertebrate phagocyte with a single nucleus.	A4GALT	negative	alpha 1,4-galactosyltransferase (P blood group)	bdbiosciences					1	1	0.14	0.14
Human	BLOOD	blood	UBERON:0000178	A fluid that is composed of blood plasma and erythrocytes.	NK Cell	natural killer cell	CL:0000623	A lymphocyte that can spontaneously kill a variety of target cells without prior antigenic activation via germline encoded activation receptors and also regulate immune responses via cytokine release and direct contact with other cells.	A4GALT	negative	alpha 1,4-galactosyltransferase (P blood group)	bdbiosciences					1	1	0.14	0.14
Human	BLOOD	blood	UBERON:0000178	A fluid that is composed of blood plasma and erythrocytes.	Platelet	platelet	CL:0000233	A non-nucleated disk-shaped cell formed by extrusion from megakaryocytes, found in the blood of all mammals, and mainly involved in blood coagulation.	A4GALT	negative	alpha 1,4-galactosyltransferase (P blood group)	bdbiosciences					1	1	0.14	0.14
Human	BLOOD	blood	UBERON:0000178	A fluid that is composed of blood plasma and erythrocytes.	Stem Cell/Precursor	stem cell	CL:0000034	A relatively undifferentiated cell that retains the ability to divide and proliferate throughout life to provide progenitor cells that can differentiate into specialized cells.	A4GALT	negative	alpha 1,4-galactosyltransferase (P blood group)	bdbiosciences					1	1	0.14	0.14
Human	BLOOD	blood	UBERON:0000178	A fluid that is composed of blood plasma and erythrocytes.	B cell	B cell	CL:0000236	A lymphocyte of B lineage that is capable of B cell mediated immunity.	A4GALT	positive	alpha 1,4-galactosyltransferase (P blood group)	bdbiosciences					1	1	0.12	0.33
Human	BLOOD	blood	UBERON:0000178	A fluid that is composed of blood plasma and erythrocytes.	Endothelial Cell	endothelial cell	CL:0000115	An endothelial cell comprises the outermost layer or lining of anatomical structures and can be squamous or cuboidal. In mammals, endothelial cell has vimentin filaments and is derived from the mesoderm.	A4GALT	positive	alpha 1,4-galactosyltransferase (P blood group)	bdbiosciences					1	1	0.12	0.33
Human	BLOOD	blood	UBERON:0000178	A fluid that is composed of blood plasma and erythrocytes.	Epithelial Cell	epithelial cell	CL:0000066	A cell that is usually found in a two-dimensional sheet with a free surface. The cell has a cytoskeleton that allows for tight cell to cell contact and for cell polarity where apical part is directed towards the lumen and the basal part to the basal lamina.	A4GALT	positive	alpha 1,4-galactosyltransferase (P blood group)	bdbiosciences					1	1	0.12	0.33
Human	Blood	blood	UBERON:0000178	A fluid that is composed of blood plasma and erythrocytes.	New population of monocytes	monocyte	CL:0000576	Myeloid mononuclear recirculating leukocyte that can act as a precursor of tissue macrophages, osteoclasts and some populations of tissue dendritic cells.	ABCA1	positive	ATP binding cassette subfamily A member 1	DRscDB	1.8	4.31e-06		0.55	1	1	0.05	1.00
Human	Blood	blood	UBERON:0000178	A fluid that is composed of blood plasma and erythrocytes.	Plasmacytoid dendritic cell	plasmacytoid dendritic cell	CL:0000784	A dendritic cell type of distinct morphology, localization, and surface marker expression (CD123-positive) from other dendritic cell types and associated with early stage immune responses, particularly the release of physiologically abundant amounts of type I interferons in response to infection.	ABCA15P	positive	ATP binding cassette subfamily A member 15, pseudogene	CellMarker2.0					2	2	0.50	0.50
Human	Blood	blood	UBERON:0000178	A fluid that is composed of blood plasma and erythrocytes.	Plasmacytoid dendritic cell	plasmacytoid dendritic cell	CL:0000784	A dendritic cell type of distinct morphology, localization, and surface marker expression (CD123-positive) from other dendritic cell types and associated with early stage immune responses, particularly the release of physiologically abundant amounts of type I interferons in response to infection.	ABCA15P	positive	ATP binding cassette subfamily A member 15, pseudogene	CellMatch					2	2	0.50	0.50
Human	Blood	blood	UBERON:0000178	A fluid that is composed of blood plasma and erythrocytes.	Plasmacytoid dendritic cell	plasmacytoid dendritic cell	CL:0000784	A dendritic cell type of distinct morphology, localization, and surface marker expression (CD123-positive) from other dendritic cell types and associated with early stage immune responses, particularly the release of physiologically abundant amounts of type I interferons in response to infection.	ABCA2	positive	ATP binding cassette subfamily A member 2	CellMarker2.0					1	1	0.14	1.00
Human	Blood	blood	UBERON:0000178	A fluid that is composed of blood plasma and erythrocytes.	Platelets	platelet	CL:0000233	A non-nucleated disk-shaped cell formed by extrusion from megakaryocytes, found in the blood of all mammals, and mainly involved in blood coagulation.	ABCA3	positive	ATP binding cassette subfamily A member 3	PanglaoDB					1	1	0.04	1.00
Human	Blood	blood	UBERON:0000178	A fluid that is composed of blood plasma and erythrocytes.	Plasmacytoid dendritic cell	plasmacytoid dendritic cell	CL:0000784	A dendritic cell type of distinct morphology, localization, and surface marker expression (CD123-positive) from other dendritic cell types and associated with early stage immune responses, particularly the release of physiologically abundant amounts of type I interferons in response to infection.	ABCA7	positive	ATP binding cassette subfamily A member 7	CellMarker2.0					1	1	0.25	1.00
Human	BLOOD	blood	UBERON:0000178	A fluid that is composed of blood plasma and erythrocytes.	B cell	B cell	CL:0000236	A lymphocyte of B lineage that is capable of B cell mediated immunity.	ABCB1	negative	ATP binding cassette subfamily B member 1	bdbiosciences					1	1	0.14	0.14
Human	BLOOD	blood	UBERON:0000178	A fluid that is composed of blood plasma and erythrocytes.	T Cell	T cell	CL:0000084	A type of lymphocyte whose defining characteristic is the expression of a T cell receptor complex.	ABCB1	negative	ATP binding cassette subfamily B member 1	bdbiosciences					1	1	0.14	0.14
Human	BLOOD	blood	UBERON:0000178	A fluid that is composed of blood plasma and erythrocytes.	Erythrocyte	erythrocyte	CL:0000232	A red blood cell. In mammals, mature erythrocytes are biconcave disks containing hemoglobin whose function is to transport oxygen.	ABCB1	negative	ATP binding cassette subfamily B member 1	bdbiosciences					1	1	0.14	0.14
Human	BLOOD	blood	UBERON:0000178	A fluid that is composed of blood plasma and erythrocytes.	Granulocyte	granulocyte	CL:0000094	A leukocyte with abundant granules in the cytoplasm.	ABCB1	negative	ATP binding cassette subfamily B member 1	bdbiosciences					1	1	0.14	0.14
Human	BLOOD	blood	UBERON:0000178	A fluid that is composed of blood plasma and erythrocytes.	Macrophage/Monocyte	mononuclear phagocyte	CL:0000113	A vertebrate phagocyte with a single nucleus.	ABCB1	negative	ATP binding cassette subfamily B member 1	bdbiosciences					1	1	0.14	0.14
Human	BLOOD	blood	UBERON:0000178	A fluid that is composed of blood plasma and erythrocytes.	NK Cell	natural killer cell	CL:0000623	A lymphocyte that can spontaneously kill a variety of target cells without prior antigenic activation via germline encoded activation receptors and also regulate immune responses via cytokine release and direct contact with other cells.	ABCB1	negative	ATP binding cassette subfamily B member 1	bdbiosciences					1	1	0.14	0.14
Human	BLOOD	blood	UBERON:0000178	A fluid that is composed of blood plasma and erythrocytes.	Platelet	platelet	CL:0000233	A non-nucleated disk-shaped cell formed by extrusion from megakaryocytes, found in the blood of all mammals, and mainly involved in blood coagulation.	ABCB1	negative	ATP binding cassette subfamily B member 1	bdbiosciences					1	1	0.14	0.14
Human	Blood	blood	UBERON:0000178	A fluid that is composed of blood plasma and erythrocytes.	Memory T cell	memory T cell	CL:0000813	A long-lived, antigen-experienced T cell that has acquired a memory phenotype including distinct surface markers and the ability to differentiate into an effector T cell upon antigen reexposure.	ABCB1	positive	ATP binding cassette subfamily B member 1	CellMarker2.0					1	1	0.05	0.50
Human	BLOOD	blood	UBERON:0000178	A fluid that is composed of blood plasma and erythrocytes.	Stem Cell/Precursor	stem cell	CL:0000034	A relatively undifferentiated cell that retains the ability to divide and proliferate throughout life to provide progenitor cells that can differentiate into specialized cells.	ABCB1	positive	ATP binding cassette subfamily B member 1	bdbiosciences					3	1	0.05	0.50
Human	BLOOD	blood	UBERON:0000178	A fluid that is composed of blood plasma and erythrocytes.	Plasma	plasma cell	CL:0000786	A terminally differentiated, post-mitotic, antibody secreting cell of the B cell lineage with the phenotype CD138-positive, surface immunonoglobulin-negative, and MHC Class II-negative. Plasma cells are oval or round with extensive rough endoplasmic reticulum, a well-developed Golgi apparatus, and a round nucleus having a characteristic cartwheel heterochromatin pattern and are devoted to produci…	ABCB9	positive	ATP binding cassette subfamily B member 9	HUSCH	1.22		0		3	1	0.50	1.00
Human	BLOOD	blood	UBERON:0000178	A fluid that is composed of blood plasma and erythrocytes.	Plasma	plasma cell	CL:0000786	A terminally differentiated, post-mitotic, antibody secreting cell of the B cell lineage with the phenotype CD138-positive, surface immunonoglobulin-negative, and MHC Class II-negative. Plasma cells are oval or round with extensive rough endoplasmic reticulum, a well-developed Golgi apparatus, and a round nucleus having a characteristic cartwheel heterochromatin pattern and are devoted to produci…	ABCB9	positive	ATP binding cassette subfamily B member 9	HUSCH	0.685		0		3	1	0.50	1.00
Human	BLOOD	blood	UBERON:0000178	A fluid that is composed of blood plasma and erythrocytes.	Plasma	plasma cell	CL:0000786	A terminally differentiated, post-mitotic, antibody secreting cell of the B cell lineage with the phenotype CD138-positive, surface immunonoglobulin-negative, and MHC Class II-negative. Plasma cells are oval or round with extensive rough endoplasmic reticulum, a well-developed Golgi apparatus, and a round nucleus having a characteristic cartwheel heterochromatin pattern and are devoted to produci…	ABCB9	positive	ATP binding cassette subfamily B member 9	HUSCH	0.451		0		3	1	0.50	1.00
Human	Blood	blood	UBERON:0000178	A fluid that is composed of blood plasma and erythrocytes.	Myeloid cell	myeloid cell	CL:0000763	A cell of the monocyte, granulocyte, mast cell, megakaryocyte, or erythroid lineage.	ABCC1	positive	ATP binding cassette subfamily C member 1	Sctyper.db					1	1	0.20	1.00
Human	Blood	blood	UBERON:0000178	A fluid that is composed of blood plasma and erythrocytes.	CD1C-CD141- dendritic cell	dendritic cell, human	CL:0001056	A dendritic cell with the phenotype HLA-DRA-positive.	ABCC3	positive	ATP binding cassette subfamily C member 3	CellMarker2.0					1	1	0.08	0.50
Human	Blood	blood	UBERON:0000178	A fluid that is composed of blood plasma and erythrocytes.	CD1CG+��+�� CD141G+��+��	myeloid dendritic cell	CL:0000782	A dendritic cell of the myeloid lineage.	ABCC3	positive	ATP binding cassette subfamily C member 3	DRscDB	2.72	1.54e-70		0.77	1	1	0.08	0.50
Human	Blood	blood	UBERON:0000178	A fluid that is composed of blood plasma and erythrocytes.	Platelets	platelet	CL:0000233	A non-nucleated disk-shaped cell formed by extrusion from megakaryocytes, found in the blood of all mammals, and mainly involved in blood coagulation.	ABCC4	positive	ATP binding cassette subfamily C member 4	PanglaoDB					1	1	0.07	1.00
Human	BLOOD	blood	UBERON:0000178	A fluid that is composed of blood plasma and erythrocytes.	T Cell	T cell	CL:0000084	A type of lymphocyte whose defining characteristic is the expression of a T cell receptor complex.	ABCG2	negative	ATP binding cassette subfamily G member 2 (Junior blood group)	bdbiosciences					1	1	0.33	0.33
Human	BLOOD	blood	UBERON:0000178	A fluid that is composed of blood plasma and erythrocytes.	Granulocyte	granulocyte	CL:0000094	A leukocyte with abundant granules in the cytoplasm.	ABCG2	negative	ATP binding cassette subfamily G member 2 (Junior blood group)	bdbiosciences					1	1	0.33	0.33
Human	BLOOD	blood	UBERON:0000178	A fluid that is composed of blood plasma and erythrocytes.	NK Cell	natural killer cell	CL:0000623	A lymphocyte that can spontaneously kill a variety of target cells without prior antigenic activation via germline encoded activation receptors and also regulate immune responses via cytokine release and direct contact with other cells.	ABCG2	negative	ATP binding cassette subfamily G member 2 (Junior blood group)	bdbiosciences					1	1	0.33	0.33
Human	BLOOD	blood	UBERON:0000178	A fluid that is composed of blood plasma and erythrocytes.	B cell	B cell	CL:0000236	A lymphocyte of B lineage that is capable of B cell mediated immunity.	ABCG2	positive	ATP binding cassette subfamily G member 2 (Junior blood group)	bdbiosciences					1	1	0.08	0.25
Human	Blood	blood	UBERON:0000178	A fluid that is composed of blood plasma and erythrocytes.	Hematopoietic stem cell	hematopoietic stem cell	CL:0000037	A stem cell from which all cells of the lymphoid and myeloid lineages develop, including blood cells and cells of the immune system. Hematopoietic stem cells lack cell markers of effector cells (lin-negative). Lin-negative is defined by lacking one or more of the following cell surface markers: CD2, CD3 epsilon, CD4, CD5 ,CD8 alpha chain, CD11b, CD14, CD19, CD20, CD56, ly6G, ter119.	ABCG2	positive	ATP binding cassette subfamily G member 2 (Junior blood group)	CellMarker2.0					2	1	0.08	0.25
Human	BLOOD	blood	UBERON:0000178	A fluid that is composed of blood plasma and erythrocytes.	Macrophage/Monocyte	mononuclear phagocyte	CL:0000113	A vertebrate phagocyte with a single nucleus.	ABCG2	positive	ATP binding cassette subfamily G member 2 (Junior blood group)	bdbiosciences					1	1	0.08	0.25
Human	BLOOD	blood	UBERON:0000178	A fluid that is composed of blood plasma and erythrocytes.	Stem Cell/Precursor	stem cell	CL:0000034	A relatively undifferentiated cell that retains the ability to divide and proliferate throughout life to provide progenitor cells that can differentiate into specialized cells.	ABCG2	positive	ATP binding cassette subfamily G member 2 (Junior blood group)	bdbiosciences					3	1	0.08	0.25
Human	Blood	blood	UBERON:0000178	A fluid that is composed of blood plasma and erythrocytes.	Plasmacytoid dendritic cell	plasmacytoid dendritic cell	CL:0000784	A dendritic cell type of distinct morphology, localization, and surface marker expression (CD123-positive) from other dendritic cell types and associated with early stage immune responses, particularly the release of physiologically abundant amounts of type I interferons in response to infection.	ABHD15	positive	abhydrolase domain containing 15	CellMarker2.0					2	1	0.17	1.00
Human	BLOOD	blood	UBERON:0000178	A fluid that is composed of blood plasma and erythrocytes.	DC	dendritic cell	CL:0000451	A cell of hematopoietic origin, typically resident in particular tissues, specialized in the uptake, processing, and transport of antigens to lymph nodes for the purpose of stimulating an immune response via T cell activation. These cells are lineage negative (CD3-negative, CD19-negative, CD34-negative, and CD56-negative).	ABHD17A	positive	abhydrolase domain containing 17A, depalmitoylase	HUSCH	1.34		0		1	1	0.09	0.50
Human	Blood	blood	UBERON:0000178	A fluid that is composed of blood plasma and erythrocytes.	Lymphocyte	lymphocyte	CL:0000542	A lymphocyte is a leukocyte commonly found in the blood and lymph that has the characteristics of a large nucleus, a neutral staining cytoplasm, and prominent heterochromatin.	ABHD17A	positive	abhydrolase domain containing 17A, depalmitoylase	Sctyper.db					1	1	0.09	0.50
Human	Blood	blood	UBERON:0000178	A fluid that is composed of blood plasma and erythrocytes.	Myeloid cell	myeloid cell	CL:0000763	A cell of the monocyte, granulocyte, mast cell, megakaryocyte, or erythroid lineage.	ABHD2	positive	abhydrolase domain containing 2, acylglycerol lipase	Sctyper.db					1	1	0.11	1.00
Human	Blood	blood	UBERON:0000178	A fluid that is composed of blood plasma and erythrocytes.	CD1C-CD141- dendritic cell	dendritic cell, human	CL:0001056	A dendritic cell with the phenotype HLA-DRA-positive.	ABHD3	positive	abhydrolase domain containing 3, phospholipase	CellMarker2.0					1	1	0.14	0.50
Human	Blood	blood	UBERON:0000178	A fluid that is composed of blood plasma and erythrocytes.	CD1CG+��+�� CD141G+��+��	myeloid dendritic cell	CL:0000782	A dendritic cell of the myeloid lineage.	ABHD3	positive	abhydrolase domain containing 3, phospholipase	DRscDB	1.18	4.36e-13		0.65	1	1	0.14	0.50
Human	Blood	blood	UBERON:0000178	A fluid that is composed of blood plasma and erythrocytes.	New population of monocytes	monocyte	CL:0000576	Myeloid mononuclear recirculating leukocyte that can act as a precursor of tissue macrophages, osteoclasts and some populations of tissue dendritic cells.	ABHD5	positive	abhydrolase domain containing 5, lysophosphatidic acid acyltransferase	DRscDB	1.5	3.88e-05		0.61	1	1	0.33	1.00
Human	Blood	blood	UBERON:0000178	A fluid that is composed of blood plasma and erythrocytes.	Plasmacytoid dendritic cell	plasmacytoid dendritic cell	CL:0000784	A dendritic cell type of distinct morphology, localization, and surface marker expression (CD123-positive) from other dendritic cell types and associated with early stage immune responses, particularly the release of physiologically abundant amounts of type I interferons in response to infection.	ABI2	positive	abl interactor 2	CellMarker2.0					1	1	0.20	1.00
Human	Blood	blood	UBERON:0000178	A fluid that is composed of blood plasma and erythrocytes.	CD1C-CD141- dendritic cell	dendritic cell, human	CL:0001056	A dendritic cell with the phenotype HLA-DRA-positive.	ABI3	positive	ABI family member 3	CellMarker2.0					1	1	0.11	0.50
Human	Blood	blood	UBERON:0000178	A fluid that is composed of blood plasma and erythrocytes.	CD1CG+��+�� CD141G+��+��	myeloid dendritic cell	CL:0000782	A dendritic cell of the myeloid lineage.	ABI3	positive	ABI family member 3	DRscDB	1.65	3.12e-48		0.94	1	1	0.11	0.50
Human	Blood	blood	UBERON:0000178	A fluid that is composed of blood plasma and erythrocytes.	Myeloid cell	myeloid cell	CL:0000763	A cell of the monocyte, granulocyte, mast cell, megakaryocyte, or erythroid lineage.	ABL2	positive	ABL proto-oncogene 2, non-receptor tyrosine kinase	Sctyper.db					1	1	0.11	1.00
Human	Blood	blood	UBERON:0000178	A fluid that is composed of blood plasma and erythrocytes.	CD8+ T cell	CD8-positive, alpha-beta T cell	CL:0000625	A T cell expressing an alpha-beta T cell receptor and the CD8 coreceptor.	ABO	positive	ABO, alpha 1-3-N-acetylgalactosaminyltransferase and alpha 1-3-galactosyltransferase	CellMarker2.0					1	1	0.25	0.50
Human	BLOOD	blood	UBERON:0000178	A fluid that is composed of blood plasma and erythrocytes.	Mast	mast cell	CL:0000097	A cell that is found in almost all tissues containing numerous basophilic granules and capable of releasing large amounts of histamine and heparin upon activation. Progenitors leave bone marrow and mature in connective and mucosal tissue. Mature mast cells are found in all tissues, except the bloodstream. Their phenotype is CD117-high, CD123-negative, CD193-positive, CD200R3-positive, and FceRI-h…	ABO	positive	ABO, alpha 1-3-N-acetylgalactosaminyltransferase and alpha 1-3-galactosyltransferase	HUSCH	0.596		0		1	1	0.25	0.50
Human	Blood	blood	UBERON:0000178	A fluid that is composed of blood plasma and erythrocytes.	New population of monocytes	monocyte	CL:0000576	Myeloid mononuclear recirculating leukocyte that can act as a precursor of tissue macrophages, osteoclasts and some populations of tissue dendritic cells.	ABTB1	positive	ankyrin repeat and BTB domain containing 1	DRscDB	1.34	9.66e-09		0.9	2	1	0.25	0.50
Human	Blood	blood	UBERON:0000178	A fluid that is composed of blood plasma and erythrocytes.	Neutrophil	neutrophil	CL:0000775	Any of the immature or mature forms of a granular leukocyte that in its mature form has a nucleus with three to five lobes connected by slender threads of chromatin, and cytoplasm containing fine inconspicuous granules and stainable by neutral dyes.	ABTB1	positive	ankyrin repeat and BTB domain containing 1	Sctyper.db					2	1	0.25	0.50
Human	Blood	blood	UBERON:0000178	A fluid that is composed of blood plasma and erythrocytes.	Dendritic cell	dendritic cell	CL:0000451	A cell of hematopoietic origin, typically resident in particular tissues, specialized in the uptake, processing, and transport of antigens to lymph nodes for the purpose of stimulating an immune response via T cell activation. These cells are lineage negative (CD3-negative, CD19-negative, CD34-negative, and CD56-negative).	ABTB2	positive	ankyrin repeat and BTB domain containing 2	Sctyper.db					1	1	0.25	1.00
Human	Blood	blood	UBERON:0000178	A fluid that is composed of blood plasma and erythrocytes.	New population of monocytes	monocyte	CL:0000576	Myeloid mononuclear recirculating leukocyte that can act as a precursor of tissue macrophages, osteoclasts and some populations of tissue dendritic cells.	ACADSB	positive	acyl-CoA dehydrogenase short/branched chain	DRscDB	1.09	1.32e-07		0.97	1	1	0.17	1.00
Human	BLOOD	blood	UBERON:0000178	A fluid that is composed of blood plasma and erythrocytes.	B cell	B cell	CL:0000236	A lymphocyte of B lineage that is capable of B cell mediated immunity.	ACE	negative	angiotensin I converting enzyme	bdbiosciences					1	1	0.17	0.17
Human	BLOOD	blood	UBERON:0000178	A fluid that is composed of blood plasma and erythrocytes.	T Cell	T cell	CL:0000084	A type of lymphocyte whose defining characteristic is the expression of a T cell receptor complex.	ACE	negative	angiotensin I converting enzyme	bdbiosciences					1	1	0.17	0.17
Human	BLOOD	blood	UBERON:0000178	A fluid that is composed of blood plasma and erythrocytes.	Erythrocyte	erythrocyte	CL:0000232	A red blood cell. In mammals, mature erythrocytes are biconcave disks containing hemoglobin whose function is to transport oxygen.	ACE	negative	angiotensin I converting enzyme	bdbiosciences					1	1	0.17	0.17
Human	BLOOD	blood	UBERON:0000178	A fluid that is composed of blood plasma and erythrocytes.	Granulocyte	granulocyte	CL:0000094	A leukocyte with abundant granules in the cytoplasm.	ACE	negative	angiotensin I converting enzyme	bdbiosciences					1	1	0.17	0.17
Human	BLOOD	blood	UBERON:0000178	A fluid that is composed of blood plasma and erythrocytes.	NK Cell	natural killer cell	CL:0000623	A lymphocyte that can spontaneously kill a variety of target cells without prior antigenic activation via germline encoded activation receptors and also regulate immune responses via cytokine release and direct contact with other cells.	ACE	negative	angiotensin I converting enzyme	bdbiosciences					1	1	0.17	0.17
Human	BLOOD	blood	UBERON:0000178	A fluid that is composed of blood plasma and erythrocytes.	Platelet	platelet	CL:0000233	A non-nucleated disk-shaped cell formed by extrusion from megakaryocytes, found in the blood of all mammals, and mainly involved in blood coagulation.	ACE	negative	angiotensin I converting enzyme	bdbiosciences					1	1	0.17	0.17
Human	BLOOD	blood	UBERON:0000178	A fluid that is composed of blood plasma and erythrocytes.	Endothelial Cell	endothelial cell	CL:0000115	An endothelial cell comprises the outermost layer or lining of anatomical structures and can be squamous or cuboidal. In mammals, endothelial cell has vimentin filaments and is derived from the mesoderm.	ACE	positive	angiotensin I converting enzyme	bdbiosciences					3	1	0.08	0.33
Human	BLOOD	blood	UBERON:0000178	A fluid that is composed of blood plasma and erythrocytes.	Epithelial Cell	epithelial cell	CL:0000066	A cell that is usually found in a two-dimensional sheet with a free surface. The cell has a cytoskeleton that allows for tight cell to cell contact and for cell polarity where apical part is directed towards the lumen and the basal part to the basal lamina.	ACE	positive	angiotensin I converting enzyme	bdbiosciences					2	1	0.08	0.33
Human	BLOOD	blood	UBERON:0000178	A fluid that is composed of blood plasma and erythrocytes.	Macrophage/Monocyte	mononuclear phagocyte	CL:0000113	A vertebrate phagocyte with a single nucleus.	ACE	positive	angiotensin I converting enzyme	bdbiosciences					1	1	0.08	0.33
Human	Blood	blood	UBERON:0000178	A fluid that is composed of blood plasma and erythrocytes.	Myeloid cell	myeloid cell	CL:0000763	A cell of the monocyte, granulocyte, mast cell, megakaryocyte, or erythroid lineage.	ACER3	positive	alkaline ceramidase 3	Sctyper.db					1	1	0.14	1.00
Human	BLOOD	blood	UBERON:0000178	A fluid that is composed of blood plasma and erythrocytes.	B cell	B cell	CL:0000236	A lymphocyte of B lineage that is capable of B cell mediated immunity.	ACKR1	negative	atypical chemokine receptor 1 (Duffy blood group)	bdbiosciences					1	1	0.17	0.17
Human	BLOOD	blood	UBERON:0000178	A fluid that is composed of blood plasma and erythrocytes.	T Cell	T cell	CL:0000084	A type of lymphocyte whose defining characteristic is the expression of a T cell receptor complex.	ACKR1	negative	atypical chemokine receptor 1 (Duffy blood group)	bdbiosciences					1	1	0.17	0.17
Human	BLOOD	blood	UBERON:0000178	A fluid that is composed of blood plasma and erythrocytes.	Dendritic Cell	dendritic cell	CL:0000451	A cell of hematopoietic origin, typically resident in particular tissues, specialized in the uptake, processing, and transport of antigens to lymph nodes for the purpose of stimulating an immune response via T cell activation. These cells are lineage negative (CD3-negative, CD19-negative, CD34-negative, and CD56-negative).	ACKR1	negative	atypical chemokine receptor 1 (Duffy blood group)	bdbiosciences					1	1	0.17	0.17
Human	BLOOD	blood	UBERON:0000178	A fluid that is composed of blood plasma and erythrocytes.	Granulocyte	granulocyte	CL:0000094	A leukocyte with abundant granules in the cytoplasm.	ACKR1	negative	atypical chemokine receptor 1 (Duffy blood group)	bdbiosciences					1	1	0.17	0.17
Human	BLOOD	blood	UBERON:0000178	A fluid that is composed of blood plasma and erythrocytes.	Macrophage/Monocyte	mononuclear phagocyte	CL:0000113	A vertebrate phagocyte with a single nucleus.	ACKR1	negative	atypical chemokine receptor 1 (Duffy blood group)	bdbiosciences					1	1	0.17	0.17
Human	BLOOD	blood	UBERON:0000178	A fluid that is composed of blood plasma and erythrocytes.	NK Cell	natural killer cell	CL:0000623	A lymphocyte that can spontaneously kill a variety of target cells without prior antigenic activation via germline encoded activation receptors and also regulate immune responses via cytokine release and direct contact with other cells.	ACKR1	negative	atypical chemokine receptor 1 (Duffy blood group)	bdbiosciences					1	1	0.17	0.17
Human	Blood	blood	UBERON:0000178	A fluid that is composed of blood plasma and erythrocytes.	Erythrocyte	erythrocyte	CL:0000232	A red blood cell. In mammals, mature erythrocytes are biconcave disks containing hemoglobin whose function is to transport oxygen.	ACKR1	positive	atypical chemokine receptor 1 (Duffy blood group)	SHOGoiN					4	2	0.07	0.50
Human	BLOOD	blood	UBERON:0000178	A fluid that is composed of blood plasma and erythrocytes.	Erythrocyte	erythrocyte	CL:0000232	A red blood cell. In mammals, mature erythrocytes are biconcave disks containing hemoglobin whose function is to transport oxygen.	ACKR1	positive	atypical chemokine receptor 1 (Duffy blood group)	bdbiosciences					4	2	0.07	0.50
Human	Blood	blood	UBERON:0000178	A fluid that is composed of blood plasma and erythrocytes.	Platelets	platelet	CL:0000233	A non-nucleated disk-shaped cell formed by extrusion from megakaryocytes, found in the blood of all mammals, and mainly involved in blood coagulation.	ACKR3	positive	atypical chemokine receptor 3	PanglaoDB					1	1	0.10	1.00
Human	Blood	blood	UBERON:0000178	A fluid that is composed of blood plasma and erythrocytes.	CD1C-CD141- dendritic cell	dendritic cell, human	CL:0001056	A dendritic cell with the phenotype HLA-DRA-positive.	ACOT9	positive	acyl-CoA thioesterase 9	CellMarker2.0					1	1	0.17	0.50
Human	Blood	blood	UBERON:0000178	A fluid that is composed of blood plasma and erythrocytes.	CD1CG+��+�� CD141G+��+��	myeloid dendritic cell	CL:0000782	A dendritic cell of the myeloid lineage.	ACOT9	positive	acyl-CoA thioesterase 9	DRscDB	1.01	2.69e-07		0.56	1	1	0.17	0.50
Human	Blood	blood	UBERON:0000178	A fluid that is composed of blood plasma and erythrocytes.	AXL+SIGLEC6+ dendritic cell	dendritic cell, human	CL:0001056	A dendritic cell with the phenotype HLA-DRA-positive.	ACP3	positive	acid phosphatase 3	CellMarker2.0					1	1	0.33	0.50
Human	blood	blood	UBERON:0000178	A fluid that is composed of blood plasma and erythrocytes.	promyelocyte	promyelocyte	CL:0000836	A precursor in the granulocytic series, being a cell intermediate in development between a myeloblast and myelocyte, that has distinct nucleoli, a nuclear-to-cytoplasmic ratio of 5:1 to 3:1, and containing a few primary cytoplasmic granules. Markers for this cell are fucosyltransferase FUT4-positive, CD33-positive, integrin alpha-M-negative, low affinity immunoglobulin gamma Fc region receptor II…	ACP3	positive	acid phosphatase 3	SingleCellBase					1	1	0.33	0.50
Human	Blood	blood	UBERON:0000178	A fluid that is composed of blood plasma and erythrocytes.	T cell	T cell	CL:0000084	A type of lymphocyte whose defining characteristic is the expression of a T cell receptor complex.	ACP5	positive	acid phosphatase 5, tartrate resistant	SHOGoiN					1	1	0.04	0.50
Human	Blood	blood	UBERON:0000178	A fluid that is composed of blood plasma and erythrocytes.	Myeloid cell	myeloid cell	CL:0000763	A cell of the monocyte, granulocyte, mast cell, megakaryocyte, or erythroid lineage.	ACP5	positive	acid phosphatase 5, tartrate resistant	Sctyper.db					2	1	0.04	0.50
Human	blood	blood	UBERON:0000178	A fluid that is composed of blood plasma and erythrocytes.	megakaryocyte	megakaryocyte	CL:0000556	A large hematopoietic cell (50 to 100 micron) with a lobated nucleus. Once mature, this cell undergoes multiple rounds of endomitosis and cytoplasmic restructuring to allow platelet formation and release.	ACRBP	positive	acrosin binding protein	SingleCellBase					2	1	0.25	1.00
Human	Blood	blood	UBERON:0000178	A fluid that is composed of blood plasma and erythrocytes.	mostly CD14++CD16G+��+�� classical monocyte	classical monocyte	CL:0000860	A monocyte that responds rapidly to microbial stimuli by secreting cytokines and antimicrobial factors and which is characterized by high expression of CCR2 in both rodents and humans, negative for the lineage markers CD3, CD19, and CD20, and of larger size than non-classical monocytes.	ACSL1	positive	acyl-CoA synthetase long chain family member 1	DRscDB	1.59	1.4e-52		0.93	2	1	0.07	0.50
Human	Blood	blood	UBERON:0000178	A fluid that is composed of blood plasma and erythrocytes.	New population of monocytes	monocyte	CL:0000576	Myeloid mononuclear recirculating leukocyte that can act as a precursor of tissue macrophages, osteoclasts and some populations of tissue dendritic cells.	ACSL1	positive	acyl-CoA synthetase long chain family member 1	DRscDB	1.81	3.83e-16		0.97	2	1	0.07	0.50
Human	Blood	blood	UBERON:0000178	A fluid that is composed of blood plasma and erythrocytes.	CD141+CLEC9A+ dendritic cell	CD141-positive myeloid dendritic cell	CL:0002394	A myeloid dendritic cell found in the blood, lymph nodes, tonsil, bone marrow, and spleen that is CD141-positive (BDCA-3), XCR1-positive, and Clec9A-positive. This cell-type can cross-present antigen to CD8-positive T cells and can produce inteferon-beta.	ACSS2	positive	acyl-CoA synthetase short chain family member 2	CellMarker2.0					2	2	0.20	0.50
Human	Blood	blood	UBERON:0000178	A fluid that is composed of blood plasma and erythrocytes.	CD141-CLEC9A	CD141-positive myeloid dendritic cell	CL:0002394	A myeloid dendritic cell found in the blood, lymph nodes, tonsil, bone marrow, and spleen that is CD141-positive (BDCA-3), XCR1-positive, and Clec9A-positive. This cell-type can cross-present antigen to CD8-positive T cells and can produce inteferon-beta.	ACSS2	positive	acyl-CoA synthetase short chain family member 2	DRscDB	1.46	1.37e-24		0.58	2	2	0.20	0.50
Human	Blood	blood	UBERON:0000178	A fluid that is composed of blood plasma and erythrocytes.	Smooth muscle cell	smooth muscle cell	CL:0000192	A non-striated, elongated, spindle-shaped cell found lining the digestive tract, uterus, and blood vessels. They develop from specialized myoblasts (smooth muscle myoblast).	ACTA2	positive	actin alpha 2, smooth muscle	CellMarker2.0					7	1	0.03	0.50
Human	blood	blood	UBERON:0000178	A fluid that is composed of blood plasma and erythrocytes.	stormal cell	stromal cell	CL:0000499	A connective tissue cell of an organ found in the loose connective tissue. These are most often associated with the uterine mucosa and the ovary as well as the hematopoietic system and elsewhere.	ACTA2	positive	actin alpha 2, smooth muscle	SingleCellBase					2	1	0.03	0.50
Human	blood	blood	UBERON:0000178	A fluid that is composed of blood plasma and erythrocytes.	natural killer (NK) cell	natural killer cell	CL:0000623	A lymphocyte that can spontaneously kill a variety of target cells without prior antigenic activation via germline encoded activation receptors and also regulate immune responses via cytokine release and direct contact with other cells.	ACTB	positive	actin beta	SingleCellBase					1	1	0.04	1.00
Human	Blood	blood	UBERON:0000178	A fluid that is composed of blood plasma and erythrocytes.	CD141+CLEC9A+ dendritic cell	CD141-positive myeloid dendritic cell	CL:0002394	A myeloid dendritic cell found in the blood, lymph nodes, tonsil, bone marrow, and spleen that is CD141-positive (BDCA-3), XCR1-positive, and Clec9A-positive. This cell-type can cross-present antigen to CD8-positive T cells and can produce inteferon-beta.	ACTN1	positive	actinin alpha 1	CellMarker2.0					2	2	0.04	0.33
Human	Blood	blood	UBERON:0000178	A fluid that is composed of blood plasma and erythrocytes.	CD141-CLEC9A	CD141-positive myeloid dendritic cell	CL:0002394	A myeloid dendritic cell found in the blood, lymph nodes, tonsil, bone marrow, and spleen that is CD141-positive (BDCA-3), XCR1-positive, and Clec9A-positive. This cell-type can cross-present antigen to CD8-positive T cells and can produce inteferon-beta.	ACTN1	positive	actinin alpha 1	DRscDB	1.57	6.6e-48		0.91	2	2	0.04	0.33
Human	Blood	blood	UBERON:0000178	A fluid that is composed of blood plasma and erythrocytes.	New population of monocytes	monocyte	CL:0000576	Myeloid mononuclear recirculating leukocyte that can act as a precursor of tissue macrophages, osteoclasts and some populations of tissue dendritic cells.	ACTN1	positive	actinin alpha 1	DRscDB	1.23	5.04e-12		1	2	1	0.04	0.33
Human	Blood	blood	UBERON:0000178	A fluid that is composed of blood plasma and erythrocytes.	Plasmacytoid dendritic cell	plasmacytoid dendritic cell	CL:0000784	A dendritic cell type of distinct morphology, localization, and surface marker expression (CD123-positive) from other dendritic cell types and associated with early stage immune responses, particularly the release of physiologically abundant amounts of type I interferons in response to infection.	ADA	positive	adenosine deaminase	CellMarker2.0					1	1	0.05	1.00
Human	BLOOD	blood	UBERON:0000178	A fluid that is composed of blood plasma and erythrocytes.	Macrophage/Monocyte	mononuclear phagocyte	CL:0000113	A vertebrate phagocyte with a single nucleus.	ADAM10	positive	ADAM metallopeptidase domain 10	bdbiosciences					1	1	0.09	0.50
Human	Blood	blood	UBERON:0000178	A fluid that is composed of blood plasma and erythrocytes.	Platelets	platelet	CL:0000233	A non-nucleated disk-shaped cell formed by extrusion from megakaryocytes, found in the blood of all mammals, and mainly involved in blood coagulation.	ADAM10	positive	ADAM metallopeptidase domain 10	PanglaoDB					1	1	0.09	0.50
Human	Blood	blood	UBERON:0000178	A fluid that is composed of blood plasma and erythrocytes.	Dendritic cell	dendritic cell	CL:0000451	A cell of hematopoietic origin, typically resident in particular tissues, specialized in the uptake, processing, and transport of antigens to lymph nodes for the purpose of stimulating an immune response via T cell activation. These cells are lineage negative (CD3-negative, CD19-negative, CD34-negative, and CD56-negative).	ADAM12	positive	ADAM metallopeptidase domain 12	Sctyper.db					1	1	0.08	1.00
Human	Blood	blood	UBERON:0000178	A fluid that is composed of blood plasma and erythrocytes.	CD1C_B	CD1c-positive myeloid dendritic cell	CL:0002399	A myeloid dendritic cell found in the blood that is CD1c-positive.	ADAM15	positive	ADAM metallopeptidase domain 15	DRscDB	1.3	4.54e-16		0.7	1	1	0.07	0.50
Human	Blood	blood	UBERON:0000178	A fluid that is composed of blood plasma and erythrocytes.	CD1C+_B dendritic cell	dendritic cell, human	CL:0001056	A dendritic cell with the phenotype HLA-DRA-positive.	ADAM15	positive	ADAM metallopeptidase domain 15	CellMarker2.0					1	1	0.07	0.50
Human	BLOOD	blood	UBERON:0000178	A fluid that is composed of blood plasma and erythrocytes.	B cell	B cell	CL:0000236	A lymphocyte of B lineage that is capable of B cell mediated immunity.	ADAM17	negative	ADAM metallopeptidase domain 17	bdbiosciences					1	1	0.17	0.17
Human	BLOOD	blood	UBERON:0000178	A fluid that is composed of blood plasma and erythrocytes.	Epithelial Cell	epithelial cell	CL:0000066	A cell that is usually found in a two-dimensional sheet with a free surface. The cell has a cytoskeleton that allows for tight cell to cell contact and for cell polarity where apical part is directed towards the lumen and the basal part to the basal lamina.	ADAM17	negative	ADAM metallopeptidase domain 17	bdbiosciences					1	1	0.17	0.17
Human	BLOOD	blood	UBERON:0000178	A fluid that is composed of blood plasma and erythrocytes.	Erythrocyte	erythrocyte	CL:0000232	A red blood cell. In mammals, mature erythrocytes are biconcave disks containing hemoglobin whose function is to transport oxygen.	ADAM17	negative	ADAM metallopeptidase domain 17	bdbiosciences					1	1	0.17	0.17
Human	BLOOD	blood	UBERON:0000178	A fluid that is composed of blood plasma and erythrocytes.	NK Cell	natural killer cell	CL:0000623	A lymphocyte that can spontaneously kill a variety of target cells without prior antigenic activation via germline encoded activation receptors and also regulate immune responses via cytokine release and direct contact with other cells.	ADAM17	negative	ADAM metallopeptidase domain 17	bdbiosciences					1	1	0.17	0.17
Human	BLOOD	blood	UBERON:0000178	A fluid that is composed of blood plasma and erythrocytes.	Platelet	platelet	CL:0000233	A non-nucleated disk-shaped cell formed by extrusion from megakaryocytes, found in the blood of all mammals, and mainly involved in blood coagulation.	ADAM17	negative	ADAM metallopeptidase domain 17	bdbiosciences					1	1	0.17	0.17
Human	BLOOD	blood	UBERON:0000178	A fluid that is composed of blood plasma and erythrocytes.	Stem Cell/Precursor	stem cell	CL:0000034	A relatively undifferentiated cell that retains the ability to divide and proliferate throughout life to provide progenitor cells that can differentiate into specialized cells.	ADAM17	negative	ADAM metallopeptidase domain 17	bdbiosciences					1	1	0.17	0.17
Human	BLOOD	blood	UBERON:0000178	A fluid that is composed of blood plasma and erythrocytes.	T Cell	T cell	CL:0000084	A type of lymphocyte whose defining characteristic is the expression of a T cell receptor complex.	ADAM17	positive	ADAM metallopeptidase domain 17	bdbiosciences					1	1	0.09	0.17
Human	BLOOD	blood	UBERON:0000178	A fluid that is composed of blood plasma and erythrocytes.	Dendritic Cell	dendritic cell	CL:0000451	A cell of hematopoietic origin, typically resident in particular tissues, specialized in the uptake, processing, and transport of antigens to lymph nodes for the purpose of stimulating an immune response via T cell activation. These cells are lineage negative (CD3-negative, CD19-negative, CD34-negative, and CD56-negative).	ADAM17	positive	ADAM metallopeptidase domain 17	bdbiosciences					2	1	0.09	0.17
Human	BLOOD	blood	UBERON:0000178	A fluid that is composed of blood plasma and erythrocytes.	Endothelial Cell	endothelial cell	CL:0000115	An endothelial cell comprises the outermost layer or lining of anatomical structures and can be squamous or cuboidal. In mammals, endothelial cell has vimentin filaments and is derived from the mesoderm.	ADAM17	positive	ADAM metallopeptidase domain 17	bdbiosciences					2	1	0.09	0.17
Human	BLOOD	blood	UBERON:0000178	A fluid that is composed of blood plasma and erythrocytes.	Granulocyte	granulocyte	CL:0000094	A leukocyte with abundant granules in the cytoplasm.	ADAM17	positive	ADAM metallopeptidase domain 17	bdbiosciences					2	1	0.09	0.17
Human	BLOOD	blood	UBERON:0000178	A fluid that is composed of blood plasma and erythrocytes.	Macrophage/Monocyte	mononuclear phagocyte	CL:0000113	A vertebrate phagocyte with a single nucleus.	ADAM17	positive	ADAM metallopeptidase domain 17	bdbiosciences					1	1	0.09	0.17
Human	Blood	blood	UBERON:0000178	A fluid that is composed of blood plasma and erythrocytes.	Myeloid cell	myeloid cell	CL:0000763	A cell of the monocyte, granulocyte, mast cell, megakaryocyte, or erythroid lineage.	ADAM17	positive	ADAM metallopeptidase domain 17	Sctyper.db					1	1	0.09	0.17
Human	Blood	blood	UBERON:0000178	A fluid that is composed of blood plasma and erythrocytes.	Plasmacytoid dendritic cell	plasmacytoid dendritic cell	CL:0000784	A dendritic cell type of distinct morphology, localization, and surface marker expression (CD123-positive) from other dendritic cell types and associated with early stage immune responses, particularly the release of physiologically abundant amounts of type I interferons in response to infection.	ADAM19	positive	ADAM metallopeptidase domain 19	CellMarker2.0					1	1	0.10	1.00
Human	Blood	blood	UBERON:0000178	A fluid that is composed of blood plasma and erythrocytes.	B cell	B cell	CL:0000236	A lymphocyte of B lineage that is capable of B cell mediated immunity.	ADAM28	positive	ADAM metallopeptidase domain 28	CellMarker2.0					4	2	0.06	0.25
Human	BLOOD	blood	UBERON:0000178	A fluid that is composed of blood plasma and erythrocytes.	B	B cell	CL:0000236	A lymphocyte of B lineage that is capable of B cell mediated immunity.	ADAM28	positive	ADAM metallopeptidase domain 28	HUSCH	1.08		0		4	2	0.06	0.25
Human	Blood	blood	UBERON:0000178	A fluid that is composed of blood plasma and erythrocytes.	CD141+CLEC9A+ dendritic cell	CD141-positive myeloid dendritic cell	CL:0002394	A myeloid dendritic cell found in the blood, lymph nodes, tonsil, bone marrow, and spleen that is CD141-positive (BDCA-3), XCR1-positive, and Clec9A-positive. This cell-type can cross-present antigen to CD8-positive T cells and can produce inteferon-beta.	ADAM28	positive	ADAM metallopeptidase domain 28	CellMarker2.0					2	2	0.06	0.25
Human	Blood	blood	UBERON:0000178	A fluid that is composed of blood plasma and erythrocytes.	CD141-CLEC9A	CD141-positive myeloid dendritic cell	CL:0002394	A myeloid dendritic cell found in the blood, lymph nodes, tonsil, bone marrow, and spleen that is CD141-positive (BDCA-3), XCR1-positive, and Clec9A-positive. This cell-type can cross-present antigen to CD8-positive T cells and can produce inteferon-beta.	ADAM28	positive	ADAM metallopeptidase domain 28	DRscDB	1.62	9.85e-51		0.88	2	2	0.06	0.25
Human	Blood	blood	UBERON:0000178	A fluid that is composed of blood plasma and erythrocytes.	New population: AXL+SIGLEC6+	dendritic cell	CL:0000451	A cell of hematopoietic origin, typically resident in particular tissues, specialized in the uptake, processing, and transport of antigens to lymph nodes for the purpose of stimulating an immune response via T cell activation. These cells are lineage negative (CD3-negative, CD19-negative, CD34-negative, and CD56-negative).	ADAM33	positive	ADAM metallopeptidase domain 33	DRscDB	2.28	1.37e-16		0.63	1	1	0.14	0.50
Human	Blood	blood	UBERON:0000178	A fluid that is composed of blood plasma and erythrocytes.	AXL+SIGLEC6+ dendritic cell	dendritic cell, human	CL:0001056	A dendritic cell with the phenotype HLA-DRA-positive.	ADAM33	positive	ADAM metallopeptidase domain 33	CellMarker2.0					1	1	0.14	0.50
Human	Blood	blood	UBERON:0000178	A fluid that is composed of blood plasma and erythrocytes.	CD1C_A	CD1c-positive myeloid dendritic cell	CL:0002399	A myeloid dendritic cell found in the blood that is CD1c-positive.	ADAM8	positive	ADAM metallopeptidase domain 8	DRscDB	1.52	1.01e-28		0.86	1	1	0.08	0.20
Human	Blood	blood	UBERON:0000178	A fluid that is composed of blood plasma and erythrocytes.	CD1C+_A dendritic cell	dendritic cell, human	CL:0001056	A dendritic cell with the phenotype HLA-DRA-positive.	ADAM8	positive	ADAM metallopeptidase domain 8	CellMarker2.0					1	1	0.08	0.20
Human	BLOOD	blood	UBERON:0000178	A fluid that is composed of blood plasma and erythrocytes.	Granulocyte	granulocyte	CL:0000094	A leukocyte with abundant granules in the cytoplasm.	ADAM8	positive	ADAM metallopeptidase domain 8	bdbiosciences					2	1	0.08	0.20
Human	BLOOD	blood	UBERON:0000178	A fluid that is composed of blood plasma and erythrocytes.	Macrophage/Monocyte	mononuclear phagocyte	CL:0000113	A vertebrate phagocyte with a single nucleus.	ADAM8	positive	ADAM metallopeptidase domain 8	bdbiosciences					1	1	0.08	0.20
Human	blood	blood	UBERON:0000178	A fluid that is composed of blood plasma and erythrocytes.	neutrophil	neutrophil	CL:0000775	Any of the immature or mature forms of a granular leukocyte that in its mature form has a nucleus with three to five lobes connected by slender threads of chromatin, and cytoplasm containing fine inconspicuous granules and stainable by neutral dyes.	ADAM8	positive	ADAM metallopeptidase domain 8	SingleCellBase					4	1	0.08	0.20
Human	Blood	blood	UBERON:0000178	A fluid that is composed of blood plasma and erythrocytes.	Myeloid cell	myeloid cell	CL:0000763	A cell of the monocyte, granulocyte, mast cell, megakaryocyte, or erythroid lineage.	ADAP2	positive	ArfGAP with dual PH domains 2	Sctyper.db					1	1	0.14	1.00
Human	Blood	blood	UBERON:0000178	A fluid that is composed of blood plasma and erythrocytes.	B cell	B cell	CL:0000236	A lymphocyte of B lineage that is capable of B cell mediated immunity.	ADCYAP1	positive	adenylate cyclase activating polypeptide 1	Sctyper.db					1	1	0.14	1.00
Human	Blood	blood	UBERON:0000178	A fluid that is composed of blood plasma and erythrocytes.	CD1C-CD141- dendritic cell	dendritic cell, human	CL:0001056	A dendritic cell with the phenotype HLA-DRA-positive.	ADGRE1	positive	adhesion G protein-coupled receptor E1	CellMarker2.0					1	1	0.07	0.11
Human	Blood	blood	UBERON:0000178	A fluid that is composed of blood plasma and erythrocytes.	Eosinophil	eosinophil	CL:0000771	Any of the immature or mature forms of a granular leukocyte with a nucleus that usually has two lobes connected by one or more slender threads of chromatin, and cytoplasm containing coarse, round granules that are uniform in size and which can be stained by the dye eosin. Eosinophils are CD9-positive, CD191-positive, and CD193-positive.	ADGRE1	positive	adhesion G protein-coupled receptor E1	CellMarker2.0					1	1	0.07	0.11
Human	blood	blood	UBERON:0000178	A fluid that is composed of blood plasma and erythrocytes.	granulocyte	granulocyte	CL:0000094	A leukocyte with abundant granules in the cytoplasm.	ADGRE1	positive	adhesion G protein-coupled receptor E1	SingleCellBase					1	1	0.07	0.11
Human	Blood	blood	UBERON:0000178	A fluid that is composed of blood plasma and erythrocytes.	Macrophage	macrophage	CL:0000235	A mononuclear phagocyte present in variety of tissues, typically differentiated from monocytes, capable of phagocytosing a variety of extracellular particulate material, including immune complexes, microorganisms, and dead cells.	ADGRE1	positive	adhesion G protein-coupled receptor E1	CellMarker2.0					4	2	0.07	0.11
Human	blood	blood	UBERON:0000178	A fluid that is composed of blood plasma and erythrocytes.	macrophage	macrophage	CL:0000235	A mononuclear phagocyte present in variety of tissues, typically differentiated from monocytes, capable of phagocytosing a variety of extracellular particulate material, including immune complexes, microorganisms, and dead cells.	ADGRE1	positive	adhesion G protein-coupled receptor E1	SingleCellBase					4	2	0.07	0.11
Human	Blood	blood	UBERON:0000178	A fluid that is composed of blood plasma and erythrocytes.	CD1CG+��+�� CD141G+��+��	myeloid dendritic cell	CL:0000782	A dendritic cell of the myeloid lineage.	ADGRE1	positive	adhesion G protein-coupled receptor E1	DRscDB	3.21	3.36e-63		0.7	2	2	0.07	0.11
Human	Blood	blood	UBERON:0000178	A fluid that is composed of blood plasma and erythrocytes.	Myeloid dendritic cell	myeloid dendritic cell	CL:0000782	A dendritic cell of the myeloid lineage.	ADGRE1	positive	adhesion G protein-coupled receptor E1	CellMarker2.0					2	2	0.07	0.11
Human	Blood	blood	UBERON:0000178	A fluid that is composed of blood plasma and erythrocytes.	mostly CD14+CD16++ non-classical monocyte	non-classical monocyte	CL:0000875	A type of monocyte characterized by low expression of CCR2, low responsiveness to monocyte chemoattractant CCL2/MCP1, low phagocytic activity, and decrease size relative to classical monocytes, but increased co-stimulatory activity. May also play a role in tissue repair.	ADGRE1	positive	adhesion G protein-coupled receptor E1	DRscDB	1.42	3.52e-31		0.77	2	1	0.07	0.11
Human	Blood	blood	UBERON:0000178	A fluid that is composed of blood plasma and erythrocytes.	Plasmacytoid dendritic cell	plasmacytoid dendritic cell	CL:0000784	A dendritic cell type of distinct morphology, localization, and surface marker expression (CD123-positive) from other dendritic cell types and associated with early stage immune responses, particularly the release of physiologically abundant amounts of type I interferons in response to infection.	ADGRE1	positive	adhesion G protein-coupled receptor E1	CellMarker2.0					1	1	0.07	0.11
Human	BLOOD	blood	UBERON:0000178	A fluid that is composed of blood plasma and erythrocytes.	Dendritic Cell	dendritic cell	CL:0000451	A cell of hematopoietic origin, typically resident in particular tissues, specialized in the uptake, processing, and transport of antigens to lymph nodes for the purpose of stimulating an immune response via T cell activation. These cells are lineage negative (CD3-negative, CD19-negative, CD34-negative, and CD56-negative).	ADGRE2	positive	adhesion G protein-coupled receptor E2	bdbiosciences					3	1	0.06	0.17
Human	Blood	blood	UBERON:0000178	A fluid that is composed of blood plasma and erythrocytes.	CD1C-CD141- dendritic cell	dendritic cell, human	CL:0001056	A dendritic cell with the phenotype HLA-DRA-positive.	ADGRE2	positive	adhesion G protein-coupled receptor E2	CellMarker2.0					1	1	0.06	0.17
Human	BLOOD	blood	UBERON:0000178	A fluid that is composed of blood plasma and erythrocytes.	Granulocyte	granulocyte	CL:0000094	A leukocyte with abundant granules in the cytoplasm.	ADGRE2	positive	adhesion G protein-coupled receptor E2	bdbiosciences					1	1	0.06	0.17
Human	BLOOD	blood	UBERON:0000178	A fluid that is composed of blood plasma and erythrocytes.	Macrophage/Monocyte	mononuclear phagocyte	CL:0000113	A vertebrate phagocyte with a single nucleus.	ADGRE2	positive	adhesion G protein-coupled receptor E2	bdbiosciences					1	1	0.06	0.17
Human	Blood	blood	UBERON:0000178	A fluid that is composed of blood plasma and erythrocytes.	Myeloid cell	myeloid cell	CL:0000763	A cell of the monocyte, granulocyte, mast cell, megakaryocyte, or erythroid lineage.	ADGRE2	positive	adhesion G protein-coupled receptor E2	Sctyper.db					1	1	0.06	0.17
Human	Blood	blood	UBERON:0000178	A fluid that is composed of blood plasma and erythrocytes.	CD1CG+��+�� CD141G+��+��	myeloid dendritic cell	CL:0000782	A dendritic cell of the myeloid lineage.	ADGRE2	positive	adhesion G protein-coupled receptor E2	DRscDB	2.4	1.73e-80		0.93	1	1	0.06	0.17
Human	BLOOD	blood	UBERON:0000178	A fluid that is composed of blood plasma and erythrocytes.	Erythrocyte	erythrocyte	CL:0000232	A red blood cell. In mammals, mature erythrocytes are biconcave disks containing hemoglobin whose function is to transport oxygen.	ADGRE5	negative	adhesion G protein-coupled receptor E5	bdbiosciences					1	1	0.20	0.50
Human	BLOOD	blood	UBERON:0000178	A fluid that is composed of blood plasma and erythrocytes.	Platelet	platelet	CL:0000233	A non-nucleated disk-shaped cell formed by extrusion from megakaryocytes, found in the blood of all mammals, and mainly involved in blood coagulation.	ADGRE5	negative	adhesion G protein-coupled receptor E5	bdbiosciences					1	1	0.20	0.50
Human	BLOOD	blood	UBERON:0000178	A fluid that is composed of blood plasma and erythrocytes.	B cell	B cell	CL:0000236	A lymphocyte of B lineage that is capable of B cell mediated immunity.	ADGRE5	positive	adhesion G protein-coupled receptor E5	bdbiosciences					2	1	0.05	0.11
Human	BLOOD	blood	UBERON:0000178	A fluid that is composed of blood plasma and erythrocytes.	T Cell	T cell	CL:0000084	A type of lymphocyte whose defining characteristic is the expression of a T cell receptor complex.	ADGRE5	positive	adhesion G protein-coupled receptor E5	bdbiosciences					2	1	0.05	0.11
Human	BLOOD	blood	UBERON:0000178	A fluid that is composed of blood plasma and erythrocytes.	Dendritic Cell	dendritic cell	CL:0000451	A cell of hematopoietic origin, typically resident in particular tissues, specialized in the uptake, processing, and transport of antigens to lymph nodes for the purpose of stimulating an immune response via T cell activation. These cells are lineage negative (CD3-negative, CD19-negative, CD34-negative, and CD56-negative).	ADGRE5	positive	adhesion G protein-coupled receptor E5	bdbiosciences					1	1	0.05	0.11
Human	Blood	blood	UBERON:0000178	A fluid that is composed of blood plasma and erythrocytes.	CD1C-CD141- dendritic cell	dendritic cell, human	CL:0001056	A dendritic cell with the phenotype HLA-DRA-positive.	ADGRE5	positive	adhesion G protein-coupled receptor E5	CellMarker2.0					1	1	0.05	0.11
Human	BLOOD	blood	UBERON:0000178	A fluid that is composed of blood plasma and erythrocytes.	Granulocyte	granulocyte	CL:0000094	A leukocyte with abundant granules in the cytoplasm.	ADGRE5	positive	adhesion G protein-coupled receptor E5	bdbiosciences					2	1	0.05	0.11
Human	BLOOD	blood	UBERON:0000178	A fluid that is composed of blood plasma and erythrocytes.	Macrophage/Monocyte	mononuclear phagocyte	CL:0000113	A vertebrate phagocyte with a single nucleus.	ADGRE5	positive	adhesion G protein-coupled receptor E5	bdbiosciences					1	1	0.05	0.11
Human	Blood	blood	UBERON:0000178	A fluid that is composed of blood plasma and erythrocytes.	CD1CG+��+�� CD141G+��+��	myeloid dendritic cell	CL:0000782	A dendritic cell of the myeloid lineage.	ADGRE5	positive	adhesion G protein-coupled receptor E5	DRscDB	1.77	3.48e-48		0.98	1	1	0.05	0.11
Human	BLOOD	blood	UBERON:0000178	A fluid that is composed of blood plasma and erythrocytes.	NK Cell	natural killer cell	CL:0000623	A lymphocyte that can spontaneously kill a variety of target cells without prior antigenic activation via germline encoded activation receptors and also regulate immune responses via cytokine release and direct contact with other cells.	ADGRE5	positive	adhesion G protein-coupled receptor E5	bdbiosciences					3	1	0.05	0.11
Human	Blood	blood	UBERON:0000178	A fluid that is composed of blood plasma and erythrocytes.	Platelets	platelet	CL:0000233	A non-nucleated disk-shaped cell formed by extrusion from megakaryocytes, found in the blood of all mammals, and mainly involved in blood coagulation.	ADGRE5	positive	adhesion G protein-coupled receptor E5	PanglaoDB					1	1	0.05	0.11
Human	BLOOD	blood	UBERON:0000178	A fluid that is composed of blood plasma and erythrocytes.	NK	natural killer cell	CL:0000623	A lymphocyte that can spontaneously kill a variety of target cells without prior antigenic activation via germline encoded activation receptors and also regulate immune responses via cytokine release and direct contact with other cells.	ADGRG1	positive	adhesion G protein-coupled receptor G1	HUSCH	1.53		0		3	1	0.05	1.00
Human	BLOOD	blood	UBERON:0000178	A fluid that is composed of blood plasma and erythrocytes.	NK	natural killer cell	CL:0000623	A lymphocyte that can spontaneously kill a variety of target cells without prior antigenic activation via germline encoded activation receptors and also regulate immune responses via cytokine release and direct contact with other cells.	ADGRG1	positive	adhesion G protein-coupled receptor G1	HUSCH	1.41		0		3	1	0.05	1.00
Human	BLOOD	blood	UBERON:0000178	A fluid that is composed of blood plasma and erythrocytes.	NK	natural killer cell	CL:0000623	A lymphocyte that can spontaneously kill a variety of target cells without prior antigenic activation via germline encoded activation receptors and also regulate immune responses via cytokine release and direct contact with other cells.	ADGRG1	positive	adhesion G protein-coupled receptor G1	HUSCH	0.729		0		3	1	0.05	1.00
Human	BLOOD	blood	UBERON:0000178	A fluid that is composed of blood plasma and erythrocytes.	NK	natural killer cell	CL:0000623	A lymphocyte that can spontaneously kill a variety of target cells without prior antigenic activation via germline encoded activation receptors and also regulate immune responses via cytokine release and direct contact with other cells.	ADGRG1	positive	adhesion G protein-coupled receptor G1	HUSCH	1.37		0		3	1	0.05	1.00
Human	Blood	blood	UBERON:0000178	A fluid that is composed of blood plasma and erythrocytes.	New population of monocytes	monocyte	CL:0000576	Myeloid mononuclear recirculating leukocyte that can act as a precursor of tissue macrophages, osteoclasts and some populations of tissue dendritic cells.	ADGRG3	positive	adhesion G protein-coupled receptor G3	DRscDB	3.66	1.15e-17		0.52	1	1	0.20	0.50
Human	Blood	blood	UBERON:0000178	A fluid that is composed of blood plasma and erythrocytes.	CD16- NK cells	natural killer cell	CL:0000623	A lymphocyte that can spontaneously kill a variety of target cells without prior antigenic activation via germline encoded activation receptors and also regulate immune responses via cytokine release and direct contact with other cells.	ADGRG3	positive	adhesion G protein-coupled receptor G3	Celltypist_v2					2	1	0.20	0.50
Human	Blood	blood	UBERON:0000178	A fluid that is composed of blood plasma and erythrocytes.	Lymphocyte	lymphocyte	CL:0000542	A lymphocyte is a leukocyte commonly found in the blood and lymph that has the characteristics of a large nucleus, a neutral staining cytoplasm, and prominent heterochromatin.	ADGRG5	positive	adhesion G protein-coupled receptor G5	Sctyper.db					1	1	0.20	0.33
Human	Blood	blood	UBERON:0000178	A fluid that is composed of blood plasma and erythrocytes.	Plasmacytoid dendritic cell	plasmacytoid dendritic cell	CL:0000784	A dendritic cell type of distinct morphology, localization, and surface marker expression (CD123-positive) from other dendritic cell types and associated with early stage immune responses, particularly the release of physiologically abundant amounts of type I interferons in response to infection.	ADGRG5	positive	adhesion G protein-coupled receptor G5	CellMatch					2	2	0.20	0.33
Human	Blood	blood	UBERON:0000178	A fluid that is composed of blood plasma and erythrocytes.	Plasmacytoid dendritic cell	plasmacytoid dendritic cell	CL:0000784	A dendritic cell type of distinct morphology, localization, and surface marker expression (CD123-positive) from other dendritic cell types and associated with early stage immune responses, particularly the release of physiologically abundant amounts of type I interferons in response to infection.	ADGRG5	positive	adhesion G protein-coupled receptor G5	CellMarker2.0					2	2	0.20	0.33
Human	Blood	blood	UBERON:0000178	A fluid that is composed of blood plasma and erythrocytes.	DC2	conventional dendritic cell	CL:0000990	Conventional dendritic cell is a dendritic cell that is CD11c-high.	ADH4	positive	alcohol dehydrogenase 4 (class II), pi polypeptide	Celltypist_v2					1	1	0.33	1.00
Human	Blood	blood	UBERON:0000178	A fluid that is composed of blood plasma and erythrocytes.	DC2	conventional dendritic cell	CL:0000990	Conventional dendritic cell is a dendritic cell that is CD11c-high.	ADH6	positive	alcohol dehydrogenase 6 (class V)	Celltypist_v2					1	1	0.25	1.00
Human	Blood	blood	UBERON:0000178	A fluid that is composed of blood plasma and erythrocytes.	Myeloid cell	myeloid cell	CL:0000763	A cell of the monocyte, granulocyte, mast cell, megakaryocyte, or erythroid lineage.	ADORA2A	positive	adenosine A2a receptor	Sctyper.db					1	1	0.17	1.00
Human	BLOOD	blood	UBERON:0000178	A fluid that is composed of blood plasma and erythrocytes.	B	B cell	CL:0000236	A lymphocyte of B lineage that is capable of B cell mediated immunity.	AFF3	positive	ALF transcription elongation factor 3	HUSCH	1.23		0		5	1	0.06	0.50
Human	BLOOD	blood	UBERON:0000178	A fluid that is composed of blood plasma and erythrocytes.	B	B cell	CL:0000236	A lymphocyte of B lineage that is capable of B cell mediated immunity.	AFF3	positive	ALF transcription elongation factor 3	HUSCH	1.46		0		5	1	0.06	0.50
Human	PBMC	blood	UBERON:0000178	A fluid that is composed of blood plasma and erythrocytes.	Conventional Dendritic Cell 2	CD1c-positive myeloid dendritic cell	CL:0002399	A myeloid dendritic cell found in the blood that is CD1c-positive.	AFF3	positive	ALF transcription elongation factor 3	Azimuth					1	1	0.06	0.50
Human	Blood	blood	UBERON:0000178	A fluid that is composed of blood plasma and erythrocytes.	Plasmacytoid dendritic cell	plasmacytoid dendritic cell	CL:0000784	A dendritic cell type of distinct morphology, localization, and surface marker expression (CD123-positive) from other dendritic cell types and associated with early stage immune responses, particularly the release of physiologically abundant amounts of type I interferons in response to infection.	AFG2A	positive	AFG2 AAA ATPase homolog A	CellMarker2.0					1	1	0.50	1.00
Human	Blood	blood	UBERON:0000178	A fluid that is composed of blood plasma and erythrocytes.	Platelets	platelet	CL:0000233	A non-nucleated disk-shaped cell formed by extrusion from megakaryocytes, found in the blood of all mammals, and mainly involved in blood coagulation.	AGPAT1	positive	1-acylglycerol-3-phosphate O-acyltransferase 1	PanglaoDB					1	1	0.50	1.00
Human	Blood	blood	UBERON:0000178	A fluid that is composed of blood plasma and erythrocytes.	mostly CD14++CD16G+��+�� classical monocyte	classical monocyte	CL:0000860	A monocyte that responds rapidly to microbial stimuli by secreting cytokines and antimicrobial factors and which is characterized by high expression of CCR2 in both rodents and humans, negative for the lineage markers CD3, CD19, and CD20, and of larger size than non-classical monocytes.	AGTRAP	positive	angiotensin II receptor associated protein	DRscDB	1.05	1.87e-48		0.92	2	1	0.14	0.33
Human	Blood	blood	UBERON:0000178	A fluid that is composed of blood plasma and erythrocytes.	CD1C-CD141- dendritic cell	dendritic cell, human	CL:0001056	A dendritic cell with the phenotype HLA-DRA-positive.	AGTRAP	positive	angiotensin II receptor associated protein	CellMarker2.0					1	1	0.14	0.33
Human	Blood	blood	UBERON:0000178	A fluid that is composed of blood plasma and erythrocytes.	CD1CG+��+�� CD141G+��+��	myeloid dendritic cell	CL:0000782	A dendritic cell of the myeloid lineage.	AGTRAP	positive	angiotensin II receptor associated protein	DRscDB	1.39	6.26e-26		0.7	1	1	0.14	0.33
Human	Blood	blood	UBERON:0000178	A fluid that is composed of blood plasma and erythrocytes.	Non-classical monocytes	non-classical monocyte	CL:0000875	A type of monocyte characterized by low expression of CCR2, low responsiveness to monocyte chemoattractant CCL2/MCP1, low phagocytic activity, and decrease size relative to classical monocytes, but increased co-stimulatory activity. May also play a role in tissue repair.	AGXT	positive	alanine--glyoxylate aminotransferase	Celltypist_v2					1	1	0.25	1.00
Human	Blood	blood	UBERON:0000178	A fluid that is composed of blood plasma and erythrocytes.	Plasmacytoid dendritic cell	plasmacytoid dendritic cell	CL:0000784	A dendritic cell type of distinct morphology, localization, and surface marker expression (CD123-positive) from other dendritic cell types and associated with early stage immune responses, particularly the release of physiologically abundant amounts of type I interferons in response to infection.	AHCY	positive	adenosylhomocysteinase	CellMarker2.0					1	1	0.12	1.00
Human	Blood	blood	UBERON:0000178	A fluid that is composed of blood plasma and erythrocytes.	Plasmacytoid dendritic cell	plasmacytoid dendritic cell	CL:0000784	A dendritic cell type of distinct morphology, localization, and surface marker expression (CD123-positive) from other dendritic cell types and associated with early stage immune responses, particularly the release of physiologically abundant amounts of type I interferons in response to infection.	AHI1	positive	Abelson helper integration site 1	CellMarker2.0					1	1	0.07	1.00
Human	Blood	blood	UBERON:0000178	A fluid that is composed of blood plasma and erythrocytes.	Plasmacytoid dendritic cell	plasmacytoid dendritic cell	CL:0000784	A dendritic cell type of distinct morphology, localization, and surface marker expression (CD123-positive) from other dendritic cell types and associated with early stage immune responses, particularly the release of physiologically abundant amounts of type I interferons in response to infection.	AHNAK2	positive	AHNAK nucleoprotein 2	CellMarker2.0					1	1	0.20	1.00
Human	blood	blood	UBERON:0000178	A fluid that is composed of blood plasma and erythrocytes.	lymphocyte cell	lymphocyte	CL:0000542	A lymphocyte is a leukocyte commonly found in the blood and lymph that has the characteristics of a large nucleus, a neutral staining cytoplasm, and prominent heterochromatin.	AHR	positive	aryl hydrocarbon receptor	SingleCellBase					1	1	0.04	1.00
Human	Blood	blood	UBERON:0000178	A fluid that is composed of blood plasma and erythrocytes.	Erythroid-like and erythroid precursor cells	erythroid progenitor cell	CL:0000038	A progenitor cell committed to the erythroid lineage.	AHSG	positive	alpha 2-HS glycoprotein	PanglaoDB					1	1	0.20	1.00
Human	blood	blood	UBERON:0000178	A fluid that is composed of blood plasma and erythrocytes.	erythroblast	erythroblast	CL:0000765	A nucleated precursor of an erythrocyte that lacks hematopoietic lineage markers.	AHSP	positive	alpha hemoglobin stabilizing protein	SingleCellBase					4	1	0.07	0.25
Human	blood	blood	UBERON:0000178	A fluid that is composed of blood plasma and erythrocytes.	red cell	erythrocyte	CL:0000232	A red blood cell. In mammals, mature erythrocytes are biconcave disks containing hemoglobin whose function is to transport oxygen.	AHSP	positive	alpha hemoglobin stabilizing protein	SingleCellBase					4	1	0.07	0.25
Human	PBMC	blood	UBERON:0000178	A fluid that is composed of blood plasma and erythrocytes.	Erythroid cell	erythroid lineage cell	CL:0000764	A immature or mature cell in the lineage leading to and including erythrocytes.	AHSP	positive	alpha hemoglobin stabilizing protein	Azimuth					4	1	0.07	0.25
Human	Blood	blood	UBERON:0000178	A fluid that is composed of blood plasma and erythrocytes.	Erythroid-like and erythroid precursor cells	erythroid progenitor cell	CL:0000038	A progenitor cell committed to the erythroid lineage.	AHSP	positive	alpha hemoglobin stabilizing protein	PanglaoDB					3	1	0.07	0.25
Human	blood	blood	UBERON:0000178	A fluid that is composed of blood plasma and erythrocytes.	B cell	B cell	CL:0000236	A lymphocyte of B lineage that is capable of B cell mediated immunity.	AICDA	positive	activation induced cytidine deaminase	SingleCellBase					3	2	0.33	0.50
Human	Blood	blood	UBERON:0000178	A fluid that is composed of blood plasma and erythrocytes.	B cell	B cell	CL:0000236	A lymphocyte of B lineage that is capable of B cell mediated immunity.	AICDA	positive	activation induced cytidine deaminase	CellMarker2.0					3	2	0.33	0.50
Human	PBMC	blood	UBERON:0000178	A fluid that is composed of blood plasma and erythrocytes.	CD16+ Monocyte	CD14-low, CD16-positive monocyte	CL:0002396	A patrolling monocyte that is CD14-low and CD16-positive.	AIF1	positive	allograft inflammatory factor 1	Azimuth					2	1	0.03	0.14
Human	Blood	blood	UBERON:0000178	A fluid that is composed of blood plasma and erythrocytes.	CD1C-CD141- dendritic cell	dendritic cell, human	CL:0001056	A dendritic cell with the phenotype HLA-DRA-positive.	AIF1	positive	allograft inflammatory factor 1	CellMarker2.0					1	1	0.03	0.14
Human	PBMC	blood	UBERON:0000178	A fluid that is composed of blood plasma and erythrocytes.	Monocyte	monocyte	CL:0000576	Myeloid mononuclear recirculating leukocyte that can act as a precursor of tissue macrophages, osteoclasts and some populations of tissue dendritic cells.	AIF1	positive	allograft inflammatory factor 1	Azimuth					5	2	0.03	0.14
Human	blood	blood	UBERON:0000178	A fluid that is composed of blood plasma and erythrocytes.	monocyte	monocyte	CL:0000576	Myeloid mononuclear recirculating leukocyte that can act as a precursor of tissue macrophages, osteoclasts and some populations of tissue dendritic cells.	AIF1	positive	allograft inflammatory factor 1	SingleCellBase					5	2	0.03	0.14
Human	BLOOD	blood	UBERON:0000178	A fluid that is composed of blood plasma and erythrocytes.	Mono/Macro	mononuclear phagocyte	CL:0000113	A vertebrate phagocyte with a single nucleus.	AIF1	positive	allograft inflammatory factor 1	HUSCH	2.99		0		2	1	0.03	0.14
Human	BLOOD	blood	UBERON:0000178	A fluid that is composed of blood plasma and erythrocytes.	Mono/Macro	mononuclear phagocyte	CL:0000113	A vertebrate phagocyte with a single nucleus.	AIF1	positive	allograft inflammatory factor 1	HUSCH	3.26		0		2	1	0.03	0.14
Human	BLOOD	blood	UBERON:0000178	A fluid that is composed of blood plasma and erythrocytes.	Mono/Macro	mononuclear phagocyte	CL:0000113	A vertebrate phagocyte with a single nucleus.	AIF1	positive	allograft inflammatory factor 1	HUSCH	2.8		0		2	1	0.03	0.14
Human	BLOOD	blood	UBERON:0000178	A fluid that is composed of blood plasma and erythrocytes.	Mono/Macro	mononuclear phagocyte	CL:0000113	A vertebrate phagocyte with a single nucleus.	AIF1	positive	allograft inflammatory factor 1	HUSCH	2.38		0		2	1	0.03	0.14
Human	BLOOD	blood	UBERON:0000178	A fluid that is composed of blood plasma and erythrocytes.	Mono/Macro	mononuclear phagocyte	CL:0000113	A vertebrate phagocyte with a single nucleus.	AIF1	positive	allograft inflammatory factor 1	HUSCH	2.16		0		2	1	0.03	0.14
Human	BLOOD	blood	UBERON:0000178	A fluid that is composed of blood plasma and erythrocytes.	Mono/Macro	mononuclear phagocyte	CL:0000113	A vertebrate phagocyte with a single nucleus.	AIF1	positive	allograft inflammatory factor 1	HUSCH	2.24		0		2	1	0.03	0.14
Human	BLOOD	blood	UBERON:0000178	A fluid that is composed of blood plasma and erythrocytes.	Mono/Macro	mononuclear phagocyte	CL:0000113	A vertebrate phagocyte with a single nucleus.	AIF1	positive	allograft inflammatory factor 1	HUSCH	2.42		0		2	1	0.03	0.14
Human	BLOOD	blood	UBERON:0000178	A fluid that is composed of blood plasma and erythrocytes.	Mono/Macro	mononuclear phagocyte	CL:0000113	A vertebrate phagocyte with a single nucleus.	AIF1	positive	allograft inflammatory factor 1	HUSCH	2.1		0		2	1	0.03	0.14
Human	BLOOD	blood	UBERON:0000178	A fluid that is composed of blood plasma and erythrocytes.	Mono/Macro	mononuclear phagocyte	CL:0000113	A vertebrate phagocyte with a single nucleus.	AIF1	positive	allograft inflammatory factor 1	HUSCH	2.32		0		2	1	0.03	0.14
Human	BLOOD	blood	UBERON:0000178	A fluid that is composed of blood plasma and erythrocytes.	Mono/Macro	mononuclear phagocyte	CL:0000113	A vertebrate phagocyte with a single nucleus.	AIF1	positive	allograft inflammatory factor 1	HUSCH	2.31		0		2	1	0.03	0.14
Human	BLOOD	blood	UBERON:0000178	A fluid that is composed of blood plasma and erythrocytes.	Mono/Macro	mononuclear phagocyte	CL:0000113	A vertebrate phagocyte with a single nucleus.	AIF1	positive	allograft inflammatory factor 1	HUSCH	1.77		0		2	1	0.03	0.14
Human	BLOOD	blood	UBERON:0000178	A fluid that is composed of blood plasma and erythrocytes.	Mono/Macro	mononuclear phagocyte	CL:0000113	A vertebrate phagocyte with a single nucleus.	AIF1	positive	allograft inflammatory factor 1	HUSCH	2.04		0		2	1	0.03	0.14
Human	BLOOD	blood	UBERON:0000178	A fluid that is composed of blood plasma and erythrocytes.	Mono/Macro	mononuclear phagocyte	CL:0000113	A vertebrate phagocyte with a single nucleus.	AIF1	positive	allograft inflammatory factor 1	HUSCH	2.5		0		2	1	0.03	0.14
Human	BLOOD	blood	UBERON:0000178	A fluid that is composed of blood plasma and erythrocytes.	Mono/Macro	mononuclear phagocyte	CL:0000113	A vertebrate phagocyte with a single nucleus.	AIF1	positive	allograft inflammatory factor 1	HUSCH	2.39		0		2	1	0.03	0.14
Human	BLOOD	blood	UBERON:0000178	A fluid that is composed of blood plasma and erythrocytes.	Mono/Macro	mononuclear phagocyte	CL:0000113	A vertebrate phagocyte with a single nucleus.	AIF1	positive	allograft inflammatory factor 1	HUSCH	2.87		0		2	1	0.03	0.14
Human	BLOOD	blood	UBERON:0000178	A fluid that is composed of blood plasma and erythrocytes.	Mono/Macro	mononuclear phagocyte	CL:0000113	A vertebrate phagocyte with a single nucleus.	AIF1	positive	allograft inflammatory factor 1	HUSCH	2.64		0		2	1	0.03	0.14
Human	Blood	blood	UBERON:0000178	A fluid that is composed of blood plasma and erythrocytes.	Myeloid cell	myeloid cell	CL:0000763	A cell of the monocyte, granulocyte, mast cell, megakaryocyte, or erythroid lineage.	AIF1	positive	allograft inflammatory factor 1	Sctyper.db					4	1	0.03	0.14
Human	Blood	blood	UBERON:0000178	A fluid that is composed of blood plasma and erythrocytes.	CD1CG+��+�� CD141G+��+��	myeloid dendritic cell	CL:0000782	A dendritic cell of the myeloid lineage.	AIF1	positive	allograft inflammatory factor 1	DRscDB	2.08	5.69e-135		1	2	1	0.03	0.14
Human	Blood	blood	UBERON:0000178	A fluid that is composed of blood plasma and erythrocytes.	Myeloid cell	myeloid cell	CL:0000763	A cell of the monocyte, granulocyte, mast cell, megakaryocyte, or erythroid lineage.	AIFM2	positive	apoptosis inducing factor mitochondria associated 2	Sctyper.db					1	1	1.00	1.00
Human	blood	blood	UBERON:0000178	A fluid that is composed of blood plasma and erythrocytes.	B cell	B cell	CL:0000236	A lymphocyte of B lineage that is capable of B cell mediated immunity.	AIM2	positive	absent in melanoma 2	SingleCellBase					2	1	0.17	0.20
Human	Blood	blood	UBERON:0000178	A fluid that is composed of blood plasma and erythrocytes.	Lymphocyte	lymphocyte	CL:0000542	A lymphocyte is a leukocyte commonly found in the blood and lymph that has the characteristics of a large nucleus, a neutral staining cytoplasm, and prominent heterochromatin.	AIM2	positive	absent in melanoma 2	Sctyper.db					1	1	0.17	0.20
Human	PBMC	blood	UBERON:0000178	A fluid that is composed of blood plasma and erythrocytes.	Intermediate B cell	mature B cell	CL:0000785	A B cell that is mature, having left the bone marrow. Initially, these cells are IgM-positive and IgD-positive, and they can be activated by antigen.	AIM2	positive	absent in melanoma 2	Azimuth					1	1	0.17	0.20
Human	PBMC	blood	UBERON:0000178	A fluid that is composed of blood plasma and erythrocytes.	Memory B cell	memory B cell	CL:0000787	A memory B cell is a mature B cell that is long-lived, readily activated upon re-encounter of its antigenic determinant, and has been selected for expression of higher affinity immunoglobulin. This cell type has the phenotype CD19-positive, CD20-positive, MHC Class II-positive, and CD138-negative.	AIM2	positive	absent in melanoma 2	Azimuth					3	2	0.17	0.20
Human	Blood	blood	UBERON:0000178	A fluid that is composed of blood plasma and erythrocytes.	Memory B cell	memory B cell	CL:0000787	A memory B cell is a mature B cell that is long-lived, readily activated upon re-encounter of its antigenic determinant, and has been selected for expression of higher affinity immunoglobulin. This cell type has the phenotype CD19-positive, CD20-positive, MHC Class II-positive, and CD138-negative.	AIM2	positive	absent in melanoma 2	CellMarker2.0					3	2	0.17	0.20
Human	Blood	blood	UBERON:0000178	A fluid that is composed of blood plasma and erythrocytes.	Myeloid cell	myeloid cell	CL:0000763	A cell of the monocyte, granulocyte, mast cell, megakaryocyte, or erythroid lineage.	AK8	positive	adenylate kinase 8	Sctyper.db					1	1	0.25	1.00
Human	BLOOD	blood	UBERON:0000178	A fluid that is composed of blood plasma and erythrocytes.	NK	natural killer cell	CL:0000623	A lymphocyte that can spontaneously kill a variety of target cells without prior antigenic activation via germline encoded activation receptors and also regulate immune responses via cytokine release and direct contact with other cells.	AKR1C3	positive	aldo-keto reductase family 1 member C3	HUSCH	1.68		0		3	1	0.08	1.00
Human	Blood	blood	UBERON:0000178	A fluid that is composed of blood plasma and erythrocytes.	Erythroid-like and erythroid precursor cells	erythroid progenitor cell	CL:0000038	A progenitor cell committed to the erythroid lineage.	ALAD	positive	aminolevulinate dehydratase	PanglaoDB					1	1	0.25	1.00
Human	Blood	blood	UBERON:0000178	A fluid that is composed of blood plasma and erythrocytes.	Erythroid cell	erythrocyte	CL:0000232	A red blood cell. In mammals, mature erythrocytes are biconcave disks containing hemoglobin whose function is to transport oxygen.	ALAS2	positive	5'-aminolevulinate synthase 2	CellMarker2.0					5	2	0.09	0.20
Human	Blood	blood	UBERON:0000178	A fluid that is composed of blood plasma and erythrocytes.	Red blood cell (erythrocyte)	erythrocyte	CL:0000232	A red blood cell. In mammals, mature erythrocytes are biconcave disks containing hemoglobin whose function is to transport oxygen.	ALAS2	positive	5'-aminolevulinate synthase 2	CellMarker2.0					5	2	0.09	0.20
Human	blood	blood	UBERON:0000178	A fluid that is composed of blood plasma and erythrocytes.	red cell	erythrocyte	CL:0000232	A red blood cell. In mammals, mature erythrocytes are biconcave disks containing hemoglobin whose function is to transport oxygen.	ALAS2	positive	5'-aminolevulinate synthase 2	SingleCellBase					5	2	0.09	0.20
Human	PBMC	blood	UBERON:0000178	A fluid that is composed of blood plasma and erythrocytes.	Erythroid cell	erythroid lineage cell	CL:0000764	A immature or mature cell in the lineage leading to and including erythrocytes.	ALAS2	positive	5'-aminolevulinate synthase 2	Azimuth					3	1	0.09	0.20
Human	Blood	blood	UBERON:0000178	A fluid that is composed of blood plasma and erythrocytes.	Erythroid-like and erythroid precursor cells	erythroid progenitor cell	CL:0000038	A progenitor cell committed to the erythroid lineage.	ALAS2	positive	5'-aminolevulinate synthase 2	PanglaoDB					2	1	0.09	0.20
Human	Blood	blood	UBERON:0000178	A fluid that is composed of blood plasma and erythrocytes.	Hematopoietic stem cell	hematopoietic stem cell	CL:0000037	A stem cell from which all cells of the lymphoid and myeloid lineages develop, including blood cells and cells of the immune system. Hematopoietic stem cells lack cell markers of effector cells (lin-negative). Lin-negative is defined by lacking one or more of the following cell surface markers: CD2, CD3 epsilon, CD4, CD5 ,CD8 alpha chain, CD11b, CD14, CD19, CD20, CD56, ly6G, ter119.	ALAS2	positive	5'-aminolevulinate synthase 2	CellMarker2.0					1	1	0.09	0.20
Human	BLOOD	blood	UBERON:0000178	A fluid that is composed of blood plasma and erythrocytes.	Granulocyte	granulocyte	CL:0000094	A leukocyte with abundant granules in the cytoplasm.	ALCAM	negative	activated leukocyte cell adhesion molecule	bdbiosciences					1	1	1.00	1.00
Human	Blood	blood	UBERON:0000178	A fluid that is composed of blood plasma and erythrocytes.	B cell	B cell	CL:0000236	A lymphocyte of B lineage that is capable of B cell mediated immunity.	ALCAM	positive	activated leukocyte cell adhesion molecule	SHOGoiN					3	2	0.04	0.12
Human	BLOOD	blood	UBERON:0000178	A fluid that is composed of blood plasma and erythrocytes.	B cell	B cell	CL:0000236	A lymphocyte of B lineage that is capable of B cell mediated immunity.	ALCAM	positive	activated leukocyte cell adhesion molecule	bdbiosciences					3	2	0.04	0.12
Human	Blood	blood	UBERON:0000178	A fluid that is composed of blood plasma and erythrocytes.	T cell	T cell	CL:0000084	A type of lymphocyte whose defining characteristic is the expression of a T cell receptor complex.	ALCAM	positive	activated leukocyte cell adhesion molecule	SHOGoiN					3	2	0.04	0.12
Human	BLOOD	blood	UBERON:0000178	A fluid that is composed of blood plasma and erythrocytes.	T Cell	T cell	CL:0000084	A type of lymphocyte whose defining characteristic is the expression of a T cell receptor complex.	ALCAM	positive	activated leukocyte cell adhesion molecule	bdbiosciences					3	2	0.04	0.12
Human	BLOOD	blood	UBERON:0000178	A fluid that is composed of blood plasma and erythrocytes.	Endothelial Cell	endothelial cell	CL:0000115	An endothelial cell comprises the outermost layer or lining of anatomical structures and can be squamous or cuboidal. In mammals, endothelial cell has vimentin filaments and is derived from the mesoderm.	ALCAM	positive	activated leukocyte cell adhesion molecule	bdbiosciences					1	1	0.04	0.12
Human	BLOOD	blood	UBERON:0000178	A fluid that is composed of blood plasma and erythrocytes.	Epithelial Cell	epithelial cell	CL:0000066	A cell that is usually found in a two-dimensional sheet with a free surface. The cell has a cytoskeleton that allows for tight cell to cell contact and for cell polarity where apical part is directed towards the lumen and the basal part to the basal lamina.	ALCAM	positive	activated leukocyte cell adhesion molecule	bdbiosciences					3	1	0.04	0.12
Human	Blood	blood	UBERON:0000178	A fluid that is composed of blood plasma and erythrocytes.	Melanocyte	melanocyte	CL:0000148	A pigment cell derived from the neural crest. Contains melanin-filled pigment granules, which gives a brown to black appearance.	ALCAM	positive	activated leukocyte cell adhesion molecule	CellMarker2.0					1	1	0.04	0.12
Human	BLOOD	blood	UBERON:0000178	A fluid that is composed of blood plasma and erythrocytes.	Macrophage/Monocyte	mononuclear phagocyte	CL:0000113	A vertebrate phagocyte with a single nucleus.	ALCAM	positive	activated leukocyte cell adhesion molecule	bdbiosciences					1	1	0.04	0.12
Human	Blood	blood	UBERON:0000178	A fluid that is composed of blood plasma and erythrocytes.	CD4+ T cell	CD4-positive, alpha-beta T cell	CL:0000624	A mature alpha-beta T cell that expresses an alpha-beta T cell receptor and the CD4 coreceptor.	ALDH1A1	positive	aldehyde dehydrogenase 1 family member A1	CellMarker2.0					1	1	0.04	0.33
Human	Blood	blood	UBERON:0000178	A fluid that is composed of blood plasma and erythrocytes.	mostly CD14++CD16G+��+�� classical monocyte	classical monocyte	CL:0000860	A monocyte that responds rapidly to microbial stimuli by secreting cytokines and antimicrobial factors and which is characterized by high expression of CCR2 in both rodents and humans, negative for the lineage markers CD3, CD19, and CD20, and of larger size than non-classical monocytes.	ALDH1A1	positive	aldehyde dehydrogenase 1 family member A1	DRscDB	2.62	4.95e-46		0.55	1	1	0.04	0.33
Human	Blood	blood	UBERON:0000178	A fluid that is composed of blood plasma and erythrocytes.	Hematopoietic stem cell	hematopoietic stem cell	CL:0000037	A stem cell from which all cells of the lymphoid and myeloid lineages develop, including blood cells and cells of the immune system. Hematopoietic stem cells lack cell markers of effector cells (lin-negative). Lin-negative is defined by lacking one or more of the following cell surface markers: CD2, CD3 epsilon, CD4, CD5 ,CD8 alpha chain, CD11b, CD14, CD19, CD20, CD56, ly6G, ter119.	ALDH1A1	positive	aldehyde dehydrogenase 1 family member A1	CellMarker2.0					2	1	0.04	0.33
Human	blood	blood	UBERON:0000178	A fluid that is composed of blood plasma and erythrocytes.	neural cell	neural cell	CL:0002319	A cell that is part of the nervous system.	ALDH1L1	positive	aldehyde dehydrogenase 1 family member L1	SingleCellBase					1	1	0.11	1.00
Human	Blood	blood	UBERON:0000178	A fluid that is composed of blood plasma and erythrocytes.	New population: AXL+SIGLEC6+	dendritic cell	CL:0000451	A cell of hematopoietic origin, typically resident in particular tissues, specialized in the uptake, processing, and transport of antigens to lymph nodes for the purpose of stimulating an immune response via T cell activation. These cells are lineage negative (CD3-negative, CD19-negative, CD34-negative, and CD56-negative).	ALDH2	positive	aldehyde dehydrogenase 2 family member	DRscDB	1.07	7.73e-16		0.96	3	2	0.07	0.25
Human	BLOOD	blood	UBERON:0000178	A fluid that is composed of blood plasma and erythrocytes.	DC	dendritic cell	CL:0000451	A cell of hematopoietic origin, typically resident in particular tissues, specialized in the uptake, processing, and transport of antigens to lymph nodes for the purpose of stimulating an immune response via T cell activation. These cells are lineage negative (CD3-negative, CD19-negative, CD34-negative, and CD56-negative).	ALDH2	positive	aldehyde dehydrogenase 2 family member	HUSCH	1.03		0		3	2	0.07	0.25
Human	Blood	blood	UBERON:0000178	A fluid that is composed of blood plasma and erythrocytes.	AXL+SIGLEC6+ dendritic cell	dendritic cell, human	CL:0001056	A dendritic cell with the phenotype HLA-DRA-positive.	ALDH2	positive	aldehyde dehydrogenase 2 family member	CellMarker2.0					1	1	0.07	0.25
Human	Blood	blood	UBERON:0000178	A fluid that is composed of blood plasma and erythrocytes.	Platelets	platelet	CL:0000233	A non-nucleated disk-shaped cell formed by extrusion from megakaryocytes, found in the blood of all mammals, and mainly involved in blood coagulation.	ALDH2	positive	aldehyde dehydrogenase 2 family member	PanglaoDB					1	1	0.07	0.25
Human	Blood	blood	UBERON:0000178	A fluid that is composed of blood plasma and erythrocytes.	CD1C-CD141- dendritic cell	dendritic cell, human	CL:0001056	A dendritic cell with the phenotype HLA-DRA-positive.	ALDH3B1	positive	aldehyde dehydrogenase 3 family member B1	CellMarker2.0					1	1	0.14	0.50
Human	Blood	blood	UBERON:0000178	A fluid that is composed of blood plasma and erythrocytes.	CD1CG+��+�� CD141G+��+��	myeloid dendritic cell	CL:0000782	A dendritic cell of the myeloid lineage.	ALDH3B1	positive	aldehyde dehydrogenase 3 family member B1	DRscDB	1.72	1.44e-36		0.86	1	1	0.14	0.50
Human	Blood	blood	UBERON:0000178	A fluid that is composed of blood plasma and erythrocytes.	Plasmacytoid dendritic cell	plasmacytoid dendritic cell	CL:0000784	A dendritic cell type of distinct morphology, localization, and surface marker expression (CD123-positive) from other dendritic cell types and associated with early stage immune responses, particularly the release of physiologically abundant amounts of type I interferons in response to infection.	ALDH5A1	positive	aldehyde dehydrogenase 5 family member A1	CellMarker2.0					1	1	1.00	1.00
Human	Blood	blood	UBERON:0000178	A fluid that is composed of blood plasma and erythrocytes.	Plasmacytoid dendritic cell	plasmacytoid dendritic cell	CL:0000784	A dendritic cell type of distinct morphology, localization, and surface marker expression (CD123-positive) from other dendritic cell types and associated with early stage immune responses, particularly the release of physiologically abundant amounts of type I interferons in response to infection.	ALG2	positive	ALG2 alpha-1,3/1,6-mannosyltransferase	CellMarker2.0					1	1	0.50	1.00
Human	Blood	blood	UBERON:0000178	A fluid that is composed of blood plasma and erythrocytes.	B cell	B cell	CL:0000236	A lymphocyte of B lineage that is capable of B cell mediated immunity.	ALG5	positive	ALG5 dolichyl-phosphate beta-glucosyltransferase	Sctyper.db					1	1	0.33	1.00
Human	BLOOD	blood	UBERON:0000178	A fluid that is composed of blood plasma and erythrocytes.	T Cell	T cell	CL:0000084	A type of lymphocyte whose defining characteristic is the expression of a T cell receptor complex.	ALK	positive	ALK receptor tyrosine kinase	bdbiosciences					1	1	0.12	0.50
Human	BLOOD	blood	UBERON:0000178	A fluid that is composed of blood plasma and erythrocytes.	Endothelial Cell	endothelial cell	CL:0000115	An endothelial cell comprises the outermost layer or lining of anatomical structures and can be squamous or cuboidal. In mammals, endothelial cell has vimentin filaments and is derived from the mesoderm.	ALK	positive	ALK receptor tyrosine kinase	bdbiosciences					1	1	0.12	0.50
Human	Blood	blood	UBERON:0000178	A fluid that is composed of blood plasma and erythrocytes.	Platelets	platelet	CL:0000233	A non-nucleated disk-shaped cell formed by extrusion from megakaryocytes, found in the blood of all mammals, and mainly involved in blood coagulation.	ALOX12	positive	arachidonate 12-lipoxygenase, 12S type	PanglaoDB					2	1	0.50	1.00
Human	Blood	blood	UBERON:0000178	A fluid that is composed of blood plasma and erythrocytes.	Dendritic cell	dendritic cell	CL:0000451	A cell of hematopoietic origin, typically resident in particular tissues, specialized in the uptake, processing, and transport of antigens to lymph nodes for the purpose of stimulating an immune response via T cell activation. These cells are lineage negative (CD3-negative, CD19-negative, CD34-negative, and CD56-negative).	ALOX15	positive	arachidonate 15-lipoxygenase	Sctyper.db					1	1	0.33	1.00
Human	Blood	blood	UBERON:0000178	A fluid that is composed of blood plasma and erythrocytes.	CD1C-CD141- dendritic cell	dendritic cell, human	CL:0001056	A dendritic cell with the phenotype HLA-DRA-positive.	ALOX5	positive	arachidonate 5-lipoxygenase	CellMarker2.0					1	1	0.07	0.50
Human	Blood	blood	UBERON:0000178	A fluid that is composed of blood plasma and erythrocytes.	CD1CG+��+�� CD141G+��+��	myeloid dendritic cell	CL:0000782	A dendritic cell of the myeloid lineage.	ALOX5	positive	arachidonate 5-lipoxygenase	DRscDB	1.36	8.56e-31		0.84	1	1	0.07	0.50
Human	Blood	blood	UBERON:0000178	A fluid that is composed of blood plasma and erythrocytes.	B cell	B cell	CL:0000236	A lymphocyte of B lineage that is capable of B cell mediated immunity.	ALOX5AP	positive	arachidonate 5-lipoxygenase activating protein	Human Cell Landscape					1	1	0.03	0.17
Human	Blood	blood	UBERON:0000178	A fluid that is composed of blood plasma and erythrocytes.	CD14+ monocyte	CD14-positive monocyte	CL:0001054	A monocyte that expresses CD14 and is negative for the lineage markers CD3, CD19, and CD20.	ALOX5AP	positive	arachidonate 5-lipoxygenase activating protein	CellMarker2.0					1	1	0.03	0.17
Human	blood	blood	UBERON:0000178	A fluid that is composed of blood plasma and erythrocytes.	T cell	T cell	CL:0000084	A type of lymphocyte whose defining characteristic is the expression of a T cell receptor complex.	ALOX5AP	positive	arachidonate 5-lipoxygenase activating protein	SingleCellBase					1	1	0.03	0.17
Human	Blood	blood	UBERON:0000178	A fluid that is composed of blood plasma and erythrocytes.	Plasmacytoid dendritic cell	plasmacytoid dendritic cell	CL:0000784	A dendritic cell type of distinct morphology, localization, and surface marker expression (CD123-positive) from other dendritic cell types and associated with early stage immune responses, particularly the release of physiologically abundant amounts of type I interferons in response to infection.	ALOX5AP	positive	arachidonate 5-lipoxygenase activating protein	CellMarker2.0					3	2	0.03	0.17
Human	blood	blood	UBERON:0000178	A fluid that is composed of blood plasma and erythrocytes.	plasmacytoid dentritic cell	plasmacytoid dendritic cell	CL:0000784	A dendritic cell type of distinct morphology, localization, and surface marker expression (CD123-positive) from other dendritic cell types and associated with early stage immune responses, particularly the release of physiologically abundant amounts of type I interferons in response to infection.	ALOX5AP	positive	arachidonate 5-lipoxygenase activating protein	SingleCellBase					3	2	0.03	0.17
Human	Blood	blood	UBERON:0000178	A fluid that is composed of blood plasma and erythrocytes.	Platelets	platelet	CL:0000233	A non-nucleated disk-shaped cell formed by extrusion from megakaryocytes, found in the blood of all mammals, and mainly involved in blood coagulation.	ALOX5AP	positive	arachidonate 5-lipoxygenase activating protein	PanglaoDB					1	1	0.03	0.17
Human	Blood	blood	UBERON:0000178	A fluid that is composed of blood plasma and erythrocytes.	New population of monocytes	monocyte	CL:0000576	Myeloid mononuclear recirculating leukocyte that can act as a precursor of tissue macrophages, osteoclasts and some populations of tissue dendritic cells.	ALPK1	positive	alpha kinase 1	DRscDB	1.33	1.49e-05		0.9	1	1	0.25	1.00
Human	Blood	blood	UBERON:0000178	A fluid that is composed of blood plasma and erythrocytes.	New population of monocytes	monocyte	CL:0000576	Myeloid mononuclear recirculating leukocyte that can act as a precursor of tissue macrophages, osteoclasts and some populations of tissue dendritic cells.	ALPL	positive	alkaline phosphatase, biomineralization associated	DRscDB	4.32	9.4e-22		0.52	1	1	0.05	1.00
Human	Blood	blood	UBERON:0000178	A fluid that is composed of blood plasma and erythrocytes.	B cell	B cell	CL:0000236	A lymphocyte of B lineage that is capable of B cell mediated immunity.	AMPD1	positive	adenosine monophosphate deaminase 1	Sctyper.db					2	1	0.33	0.50
Human	Blood	blood	UBERON:0000178	A fluid that is composed of blood plasma and erythrocytes.	Neutrophil	neutrophil	CL:0000775	Any of the immature or mature forms of a granular leukocyte that in its mature form has a nucleus with three to five lobes connected by slender threads of chromatin, and cytoplasm containing fine inconspicuous granules and stainable by neutral dyes.	AMPD1	positive	adenosine monophosphate deaminase 1	Sctyper.db					1	1	0.33	0.50
Human	Blood	blood	UBERON:0000178	A fluid that is composed of blood plasma and erythrocytes.	CD1C-CD141- dendritic cell	dendritic cell, human	CL:0001056	A dendritic cell with the phenotype HLA-DRA-positive.	AMPD2	positive	adenosine monophosphate deaminase 2	CellMarker2.0					1	1	0.12	0.33
Human	Blood	blood	UBERON:0000178	A fluid that is composed of blood plasma and erythrocytes.	CD1CG+��+�� CD141G+��+��	myeloid dendritic cell	CL:0000782	A dendritic cell of the myeloid lineage.	AMPD2	positive	adenosine monophosphate deaminase 2	DRscDB	1.35	1.61e-18		0.76	1	1	0.12	0.33
Human	Blood	blood	UBERON:0000178	A fluid that is composed of blood plasma and erythrocytes.	Neutrophil	neutrophil	CL:0000775	Any of the immature or mature forms of a granular leukocyte that in its mature form has a nucleus with three to five lobes connected by slender threads of chromatin, and cytoplasm containing fine inconspicuous granules and stainable by neutral dyes.	AMPD2	positive	adenosine monophosphate deaminase 2	Sctyper.db					2	1	0.12	0.33
Human	Blood	blood	UBERON:0000178	A fluid that is composed of blood plasma and erythrocytes.	Myeloid cell	myeloid cell	CL:0000763	A cell of the monocyte, granulocyte, mast cell, megakaryocyte, or erythroid lineage.	AMPD3	positive	adenosine monophosphate deaminase 3	Sctyper.db					1	1	0.25	1.00
Human	Blood	blood	UBERON:0000178	A fluid that is composed of blood plasma and erythrocytes.	Platelets	platelet	CL:0000233	A non-nucleated disk-shaped cell formed by extrusion from megakaryocytes, found in the blood of all mammals, and mainly involved in blood coagulation.	ANGPT1	positive	angiopoietin 1	PanglaoDB					1	1	0.06	1.00
Human	Blood	blood	UBERON:0000178	A fluid that is composed of blood plasma and erythrocytes.	DC precursor	common dendritic progenitor	CL:0001029	Common dendritic precursor is a hematopoietic progenitor cell that is CD117-low, CD135-positive, CD115-positive and lacks plasma membrane parts for hematopoietic lineage markers.	ANKRD16	positive	ankyrin repeat domain 16	Celltypist_v2					1	1	0.14	0.50
Human	Blood	blood	UBERON:0000178	A fluid that is composed of blood plasma and erythrocytes.	MEMP	megakaryocyte-erythroid progenitor cell	CL:0000050	A progenitor cell committed to the megakaryocyte and erythroid lineages.	ANKRD16	positive	ankyrin repeat domain 16	Celltypist_v2					1	1	0.14	0.50
Human	blood	blood	UBERON:0000178	A fluid that is composed of blood plasma and erythrocytes.	T cell	T cell	CL:0000084	A type of lymphocyte whose defining characteristic is the expression of a T cell receptor complex.	ANKRD28	positive	ankyrin repeat domain 28	SingleCellBase					1	1	0.06	0.33
Human	PBMC	blood	UBERON:0000178	A fluid that is composed of blood plasma and erythrocytes.	Hematopoietic stem and progenitor cell	hematopoietic precursor cell	CL:0008001	Any hematopoietic cell that is a precursor of some other hematopoietic cell type.	ANKRD28	positive	ankyrin repeat domain 28	Azimuth					2	1	0.06	0.33
Human	Blood	blood	UBERON:0000178	A fluid that is composed of blood plasma and erythrocytes.	Lymphocyte	lymphocyte	CL:0000542	A lymphocyte is a leukocyte commonly found in the blood and lymph that has the characteristics of a large nucleus, a neutral staining cytoplasm, and prominent heterochromatin.	ANKRD28	positive	ankyrin repeat domain 28	Sctyper.db					1	1	0.06	0.33
Human	Blood	blood	UBERON:0000178	A fluid that is composed of blood plasma and erythrocytes.	Classical monocytes	classical monocyte	CL:0000860	A monocyte that responds rapidly to microbial stimuli by secreting cytokines and antimicrobial factors and which is characterized by high expression of CCR2 in both rodents and humans, negative for the lineage markers CD3, CD19, and CD20, and of larger size than non-classical monocytes.	ANKRD34B	positive	ankyrin repeat domain 34B	Celltypist_v2					1	1	0.20	0.25
Human	Blood	blood	UBERON:0000178	A fluid that is composed of blood plasma and erythrocytes.	DC precursor	common dendritic progenitor	CL:0001029	Common dendritic precursor is a hematopoietic progenitor cell that is CD117-low, CD135-positive, CD115-positive and lacks plasma membrane parts for hematopoietic lineage markers.	ANKRD34B	positive	ankyrin repeat domain 34B	Celltypist_v2					1	1	0.20	0.25
Human	Blood	blood	UBERON:0000178	A fluid that is composed of blood plasma and erythrocytes.	DC	dendritic cell, human	CL:0001056	A dendritic cell with the phenotype HLA-DRA-positive.	ANKRD34B	positive	ankyrin repeat domain 34B	Celltypist_v2					1	1	0.20	0.25
Human	Blood	blood	UBERON:0000178	A fluid that is composed of blood plasma and erythrocytes.	MEMP	megakaryocyte-erythroid progenitor cell	CL:0000050	A progenitor cell committed to the megakaryocyte and erythroid lineages.	ANKRD34B	positive	ankyrin repeat domain 34B	Celltypist_v2					1	1	0.20	0.25
Human	Blood	blood	UBERON:0000178	A fluid that is composed of blood plasma and erythrocytes.	Plasmacytoid dendritic cell	plasmacytoid dendritic cell	CL:0000784	A dendritic cell type of distinct morphology, localization, and surface marker expression (CD123-positive) from other dendritic cell types and associated with early stage immune responses, particularly the release of physiologically abundant amounts of type I interferons in response to infection.	ANKRD36	positive	ankyrin repeat domain 36	CellMarker2.0					1	1	0.09	1.00
Human	Blood	blood	UBERON:0000178	A fluid that is composed of blood plasma and erythrocytes.	Plasmacytoid dendritic cell	plasmacytoid dendritic cell	CL:0000784	A dendritic cell type of distinct morphology, localization, and surface marker expression (CD123-positive) from other dendritic cell types and associated with early stage immune responses, particularly the release of physiologically abundant amounts of type I interferons in response to infection.	ANKRD36B	positive	ankyrin repeat domain 36B	CellMarker2.0					1	1	0.17	1.00
Human	Blood	blood	UBERON:0000178	A fluid that is composed of blood plasma and erythrocytes.	B cell	B cell	CL:0000236	A lymphocyte of B lineage that is capable of B cell mediated immunity.	ANKRD36BP1	positive	ankyrin repeat domain 36B pseudogene 1	Human Cell Landscape					1	1	0.50	0.33
Human	Blood	blood	UBERON:0000178	A fluid that is composed of blood plasma and erythrocytes.	Plasmacytoid dendritic cell	plasmacytoid dendritic cell	CL:0000784	A dendritic cell type of distinct morphology, localization, and surface marker expression (CD123-positive) from other dendritic cell types and associated with early stage immune responses, particularly the release of physiologically abundant amounts of type I interferons in response to infection.	ANKRD36BP1	positive	ankyrin repeat domain 36B pseudogene 1	CellMarker2.0					2	2	0.50	0.33
Human	Blood	blood	UBERON:0000178	A fluid that is composed of blood plasma and erythrocytes.	Plasmacytoid dendritic cell	plasmacytoid dendritic cell	CL:0000784	A dendritic cell type of distinct morphology, localization, and surface marker expression (CD123-positive) from other dendritic cell types and associated with early stage immune responses, particularly the release of physiologically abundant amounts of type I interferons in response to infection.	ANKRD36BP1	positive	ankyrin repeat domain 36B pseudogene 1	CellMatch					2	2	0.50	0.33
Human	Blood	blood	UBERON:0000178	A fluid that is composed of blood plasma and erythrocytes.	Plasmacytoid dendritic cell	plasmacytoid dendritic cell	CL:0000784	A dendritic cell type of distinct morphology, localization, and surface marker expression (CD123-positive) from other dendritic cell types and associated with early stage immune responses, particularly the release of physiologically abundant amounts of type I interferons in response to infection.	ANKRD36C	positive	ankyrin repeat domain 36C	CellMarker2.0					1	1	0.11	1.00
Human	Blood	blood	UBERON:0000178	A fluid that is composed of blood plasma and erythrocytes.	Plasmacytoid dendritic cell	plasmacytoid dendritic cell	CL:0000784	A dendritic cell type of distinct morphology, localization, and surface marker expression (CD123-positive) from other dendritic cell types and associated with early stage immune responses, particularly the release of physiologically abundant amounts of type I interferons in response to infection.	ANKS3	positive	ankyrin repeat and sterile alpha motif domain containing 3	CellMarker2.0					1	1	0.33	1.00
Human	blood	blood	UBERON:0000178	A fluid that is composed of blood plasma and erythrocytes.	T cell	T cell	CL:0000084	A type of lymphocyte whose defining characteristic is the expression of a T cell receptor complex.	ANP32B	positive	acidic nuclear phosphoprotein 32 family member B	SingleCellBase					1	1	0.04	1.00
Human	Blood	blood	UBERON:0000178	A fluid that is composed of blood plasma and erythrocytes.	Lymphocyte	lymphocyte	CL:0000542	A lymphocyte is a leukocyte commonly found in the blood and lymph that has the characteristics of a large nucleus, a neutral staining cytoplasm, and prominent heterochromatin.	ANP32E	positive	acidic nuclear phosphoprotein 32 family member E	Sctyper.db					1	1	0.09	1.00
Human	BLOOD	blood	UBERON:0000178	A fluid that is composed of blood plasma and erythrocytes.	B cell	B cell	CL:0000236	A lymphocyte of B lineage that is capable of B cell mediated immunity.	ANPEP	negative	alanyl aminopeptidase, membrane	bdbiosciences					1	1	0.25	0.25
Human	BLOOD	blood	UBERON:0000178	A fluid that is composed of blood plasma and erythrocytes.	Erythrocyte	erythrocyte	CL:0000232	A red blood cell. In mammals, mature erythrocytes are biconcave disks containing hemoglobin whose function is to transport oxygen.	ANPEP	negative	alanyl aminopeptidase, membrane	bdbiosciences					1	1	0.25	0.25
Human	BLOOD	blood	UBERON:0000178	A fluid that is composed of blood plasma and erythrocytes.	NK Cell	natural killer cell	CL:0000623	A lymphocyte that can spontaneously kill a variety of target cells without prior antigenic activation via germline encoded activation receptors and also regulate immune responses via cytokine release and direct contact with other cells.	ANPEP	negative	alanyl aminopeptidase, membrane	bdbiosciences					1	1	0.25	0.25
Human	BLOOD	blood	UBERON:0000178	A fluid that is composed of blood plasma and erythrocytes.	Platelet	platelet	CL:0000233	A non-nucleated disk-shaped cell formed by extrusion from megakaryocytes, found in the blood of all mammals, and mainly involved in blood coagulation.	ANPEP	negative	alanyl aminopeptidase, membrane	bdbiosciences					1	1	0.25	0.25
Human	Blood	blood	UBERON:0000178	A fluid that is composed of blood plasma and erythrocytes.	CD141+CLEC9A+ dendritic cell	CD141-positive myeloid dendritic cell	CL:0002394	A myeloid dendritic cell found in the blood, lymph nodes, tonsil, bone marrow, and spleen that is CD141-positive (BDCA-3), XCR1-positive, and Clec9A-positive. This cell-type can cross-present antigen to CD8-positive T cells and can produce inteferon-beta.	ANPEP	positive	alanyl aminopeptidase, membrane	CellMarker2.0					2	2	0.03	0.08
Human	Blood	blood	UBERON:0000178	A fluid that is composed of blood plasma and erythrocytes.	CD141-CLEC9A	CD141-positive myeloid dendritic cell	CL:0002394	A myeloid dendritic cell found in the blood, lymph nodes, tonsil, bone marrow, and spleen that is CD141-positive (BDCA-3), XCR1-positive, and Clec9A-positive. This cell-type can cross-present antigen to CD8-positive T cells and can produce inteferon-beta.	ANPEP	positive	alanyl aminopeptidase, membrane	DRscDB	1.01	1.05e-42		0.93	2	2	0.03	0.08
Human	BLOOD	blood	UBERON:0000178	A fluid that is composed of blood plasma and erythrocytes.	T Cell	T cell	CL:0000084	A type of lymphocyte whose defining characteristic is the expression of a T cell receptor complex.	ANPEP	positive	alanyl aminopeptidase, membrane	bdbiosciences					1	1	0.03	0.08
Human	blood	blood	UBERON:0000178	A fluid that is composed of blood plasma and erythrocytes.	dendritic cell	dendritic cell	CL:0000451	A cell of hematopoietic origin, typically resident in particular tissues, specialized in the uptake, processing, and transport of antigens to lymph nodes for the purpose of stimulating an immune response via T cell activation. These cells are lineage negative (CD3-negative, CD19-negative, CD34-negative, and CD56-negative).	ANPEP	positive	alanyl aminopeptidase, membrane	SingleCellBase					3	1	0.03	0.08
Human	BLOOD	blood	UBERON:0000178	A fluid that is composed of blood plasma and erythrocytes.	Endothelial Cell	endothelial cell	CL:0000115	An endothelial cell comprises the outermost layer or lining of anatomical structures and can be squamous or cuboidal. In mammals, endothelial cell has vimentin filaments and is derived from the mesoderm.	ANPEP	positive	alanyl aminopeptidase, membrane	bdbiosciences					3	1	0.03	0.08
Human	BLOOD	blood	UBERON:0000178	A fluid that is composed of blood plasma and erythrocytes.	Epithelial Cell	epithelial cell	CL:0000066	A cell that is usually found in a two-dimensional sheet with a free surface. The cell has a cytoskeleton that allows for tight cell to cell contact and for cell polarity where apical part is directed towards the lumen and the basal part to the basal lamina.	ANPEP	positive	alanyl aminopeptidase, membrane	bdbiosciences					3	1	0.03	0.08
Human	blood	blood	UBERON:0000178	A fluid that is composed of blood plasma and erythrocytes.	granulocyte	granulocyte	CL:0000094	A leukocyte with abundant granules in the cytoplasm.	ANPEP	positive	alanyl aminopeptidase, membrane	SingleCellBase					4	2	0.03	0.08
Human	BLOOD	blood	UBERON:0000178	A fluid that is composed of blood plasma and erythrocytes.	Granulocyte	granulocyte	CL:0000094	A leukocyte with abundant granules in the cytoplasm.	ANPEP	positive	alanyl aminopeptidase, membrane	bdbiosciences					4	2	0.03	0.08
Human	Blood	blood	UBERON:0000178	A fluid that is composed of blood plasma and erythrocytes.	Mesenchymal stem cell	mesenchymal stem cell	CL:0000134	A connective tissue cell that normally gives rise to other cells that are organized as three-dimensional masses. In humans, this cell type is CD73-positive, CD90-positive, CD105-positive, CD45-negative, CD34-negative, and MHCII-negative. They may further differentiate into osteoblasts, adipocytes, myocytes, neurons, or chondroblasts in vitro. Originally described as residing in the bone marrow, t…	ANPEP	positive	alanyl aminopeptidase, membrane	SHOGoiN					2	1	0.03	0.08
Human	blood	blood	UBERON:0000178	A fluid that is composed of blood plasma and erythrocytes.	metamyelocyte	metamyelocyte	CL:0002192	A eosinophil precursor in the granulocytic series, being a cell intermediate in development between a myelocyte and a band form cell. The nucleus becomes indented where the indentation is smaller than half the distance to the farthest nuclear margin; chromatin becomes coarse and clumped; specific granules predominate while primary granules are rare.	ANPEP	positive	alanyl aminopeptidase, membrane	SingleCellBase					1	1	0.03	0.08
Human	BLOOD	blood	UBERON:0000178	A fluid that is composed of blood plasma and erythrocytes.	Macrophage/Monocyte	mononuclear phagocyte	CL:0000113	A vertebrate phagocyte with a single nucleus.	ANPEP	positive	alanyl aminopeptidase, membrane	bdbiosciences					1	1	0.03	0.08
Human	Blood	blood	UBERON:0000178	A fluid that is composed of blood plasma and erythrocytes.	Neutrophil	neutrophil	CL:0000775	Any of the immature or mature forms of a granular leukocyte that in its mature form has a nucleus with three to five lobes connected by slender threads of chromatin, and cytoplasm containing fine inconspicuous granules and stainable by neutral dyes.	ANPEP	positive	alanyl aminopeptidase, membrane	CellMarker2.0					2	1	0.03	0.08
Human	BLOOD	blood	UBERON:0000178	A fluid that is composed of blood plasma and erythrocytes.	Stem Cell/Precursor	stem cell	CL:0000034	A relatively undifferentiated cell that retains the ability to divide and proliferate throughout life to provide progenitor cells that can differentiate into specialized cells.	ANPEP	positive	alanyl aminopeptidase, membrane	bdbiosciences					1	1	0.03	0.08
Human	Blood	blood	UBERON:0000178	A fluid that is composed of blood plasma and erythrocytes.	CD1C_B	CD1c-positive myeloid dendritic cell	CL:0002399	A myeloid dendritic cell found in the blood that is CD1c-positive.	ANXA1	positive	annexin A1	DRscDB	1.38	6.33e-64		1	1	1	0.03	0.20
Human	Blood	blood	UBERON:0000178	A fluid that is composed of blood plasma and erythrocytes.	Memory CD4+ T cell	CD4-positive, alpha-beta memory T cell	CL:0000897	A CD4-positive, alpha-beta T cell that has differentiated into a memory T cell.	ANXA1	positive	annexin A1	CellMarker2.0					2	1	0.03	0.20
Human	PBMC	blood	UBERON:0000178	A fluid that is composed of blood plasma and erythrocytes.	CD8+ Central Memory T	CD8-positive, alpha-beta memory T cell	CL:0000909	A CD8-positive, alpha-beta T cell that has differentiated into a memory T cell.	ANXA1	positive	annexin A1	Azimuth					1	1	0.03	0.20
Human	Blood	blood	UBERON:0000178	A fluid that is composed of blood plasma and erythrocytes.	CD1C+_B dendritic cell	dendritic cell, human	CL:0001056	A dendritic cell with the phenotype HLA-DRA-positive.	ANXA1	positive	annexin A1	CellMarker2.0					1	1	0.03	0.20
Human	Blood	blood	UBERON:0000178	A fluid that is composed of blood plasma and erythrocytes.	Tem/Effector helper T cells	effector memory CD4-positive, alpha-beta T cell	CL:0000905	CD4-positive, alpha-beta memory T cell with the phenotype CCR7-negative, CD127-positive, CD45RA-negative, CD45RO-positive, and CD25-negative.	ANXA1	positive	annexin A1	Celltypist_v2					1	1	0.03	0.20
Human	Blood	blood	UBERON:0000178	A fluid that is composed of blood plasma and erythrocytes.	CD4-positive, alpha-beta memory T cell	CD4-positive, alpha-beta memory T cell	CL:0000897	A CD4-positive, alpha-beta T cell that has differentiated into a memory T cell.	ANXA2	positive	annexin A2	ASCT+B					1	1	0.03	0.25
Human	Blood	blood	UBERON:0000178	A fluid that is composed of blood plasma and erythrocytes.	Lymphocyte	lymphocyte	CL:0000542	A lymphocyte is a leukocyte commonly found in the blood and lymph that has the characteristics of a large nucleus, a neutral staining cytoplasm, and prominent heterochromatin.	ANXA2	positive	annexin A2	Sctyper.db					1	1	0.03	0.25
Human	Blood	blood	UBERON:0000178	A fluid that is composed of blood plasma and erythrocytes.	Memory B cell	memory B cell	CL:0000787	A memory B cell is a mature B cell that is long-lived, readily activated upon re-encounter of its antigenic determinant, and has been selected for expression of higher affinity immunoglobulin. This cell type has the phenotype CD19-positive, CD20-positive, MHC Class II-positive, and CD138-negative.	ANXA2	positive	annexin A2	Cell Taxonomy					1	1	0.03	0.25
Human	Blood	blood	UBERON:0000178	A fluid that is composed of blood plasma and erythrocytes.	Natural regulatory T cell	natural T-regulatory cell	CL:0000903	CD4-positive alpha-beta T cell with the phenotype FoxP3-positive, CD25-positive, CD62L-positive, and CTLA-4 positive with regulatory function.	ANXA2	positive	annexin A2	CellMarker2.0					1	1	0.03	0.25
Human	Blood	blood	UBERON:0000178	A fluid that is composed of blood plasma and erythrocytes.	Regulatory T cell	regulatory T cell	CL:0000815	A T cell which regulates overall immune responses as well as the responses of other T cell subsets through direct cell-cell contact and cytokine release.	ANXA2P2	positive	annexin A2 pseudogene 2	CellMatch					2	1	0.33	1.00
Human	BLOOD	blood	UBERON:0000178	A fluid that is composed of blood plasma and erythrocytes.	NK	natural killer cell	CL:0000623	A lymphocyte that can spontaneously kill a variety of target cells without prior antigenic activation via germline encoded activation receptors and also regulate immune responses via cytokine release and direct contact with other cells.	ANXA3	positive	annexin A3	HUSCH	2.19		0		1	1	0.08	1.00
Human	Blood	blood	UBERON:0000178	A fluid that is composed of blood plasma and erythrocytes.	Lymphocyte	lymphocyte	CL:0000542	A lymphocyte is a leukocyte commonly found in the blood and lymph that has the characteristics of a large nucleus, a neutral staining cytoplasm, and prominent heterochromatin.	ANXA5	positive	annexin A5	CellMarker2.0					1	1	0.04	1.00
Human	Blood	blood	UBERON:0000178	A fluid that is composed of blood plasma and erythrocytes.	CD1C_B	CD1c-positive myeloid dendritic cell	CL:0002399	A myeloid dendritic cell found in the blood that is CD1c-positive.	AOAH	positive	acyloxyacyl hydrolase	DRscDB	1.02	2.93e-20		0.95	1	1	0.05	0.50
Human	Blood	blood	UBERON:0000178	A fluid that is composed of blood plasma and erythrocytes.	CD1C+_B dendritic cell	dendritic cell, human	CL:0001056	A dendritic cell with the phenotype HLA-DRA-positive.	AOAH	positive	acyloxyacyl hydrolase	CellMarker2.0					1	1	0.05	0.50
Human	Blood	blood	UBERON:0000178	A fluid that is composed of blood plasma and erythrocytes.	Monocyte	monocyte	CL:0000576	Myeloid mononuclear recirculating leukocyte that can act as a precursor of tissue macrophages, osteoclasts and some populations of tissue dendritic cells.	AP1S2	positive	adaptor related protein complex 1 subunit sigma 2	Sctyper.db					2	1	0.06	1.00
Human	Blood	blood	UBERON:0000178	A fluid that is composed of blood plasma and erythrocytes.	CD1C-CD141- dendritic cell	dendritic cell, human	CL:0001056	A dendritic cell with the phenotype HLA-DRA-positive.	AP2A1	positive	adaptor related protein complex 2 subunit alpha 1	CellMarker2.0					1	1	0.20	0.50
Human	Blood	blood	UBERON:0000178	A fluid that is composed of blood plasma and erythrocytes.	CD1CG+��+�� CD141G+��+��	myeloid dendritic cell	CL:0000782	A dendritic cell of the myeloid lineage.	AP2A1	positive	adaptor related protein complex 2 subunit alpha 1	DRscDB	1.08	1.63e-15		0.75	1	1	0.20	0.50
Human	Blood	blood	UBERON:0000178	A fluid that is composed of blood plasma and erythrocytes.	Myeloid cell	myeloid cell	CL:0000763	A cell of the monocyte, granulocyte, mast cell, megakaryocyte, or erythroid lineage.	AP2S1	positive	adaptor related protein complex 2 subunit sigma 1	Sctyper.db					1	1	0.08	1.00
Human	PBMC	blood	UBERON:0000178	A fluid that is composed of blood plasma and erythrocytes.	CD4+ Central Memory T_1	CD4-positive, alpha-beta memory T cell	CL:0000897	A CD4-positive, alpha-beta T cell that has differentiated into a memory T cell.	AP3M2	positive	adaptor related protein complex 3 subunit mu 2	Azimuth					2	1	0.33	1.00
Human	Blood	blood	UBERON:0000178	A fluid that is composed of blood plasma and erythrocytes.	New population: AXL+SIGLEC6+	dendritic cell	CL:0000451	A cell of hematopoietic origin, typically resident in particular tissues, specialized in the uptake, processing, and transport of antigens to lymph nodes for the purpose of stimulating an immune response via T cell activation. These cells are lineage negative (CD3-negative, CD19-negative, CD34-negative, and CD56-negative).	APEX1	positive	apurinic/apyrimidinic endodeoxyribonuclease 1	DRscDB	1.02	5.56e-07		0.93	1	1	0.11	0.50
Human	Blood	blood	UBERON:0000178	A fluid that is composed of blood plasma and erythrocytes.	AXL+SIGLEC6+ dendritic cell	dendritic cell, human	CL:0001056	A dendritic cell with the phenotype HLA-DRA-positive.	APEX1	positive	apurinic/apyrimidinic endodeoxyribonuclease 1	CellMarker2.0					1	1	0.11	0.50
Human	Blood	blood	UBERON:0000178	A fluid that is composed of blood plasma and erythrocytes.	Alpha-beta T cell	alpha-beta T cell	CL:0000789	A T cell that expresses an alpha-beta T cell receptor complex.	APLP2	positive	amyloid beta precursor like protein 2	Cell Taxonomy					1	1	0.04	0.33
Human	Blood	blood	UBERON:0000178	A fluid that is composed of blood plasma and erythrocytes.	mostly CD14++CD16G+��+�� classical monocyte	classical monocyte	CL:0000860	A monocyte that responds rapidly to microbial stimuli by secreting cytokines and antimicrobial factors and which is characterized by high expression of CCR2 in both rodents and humans, negative for the lineage markers CD3, CD19, and CD20, and of larger size than non-classical monocytes.	APLP2	positive	amyloid beta precursor like protein 2	DRscDB	1.31	3.7e-64		1	2	1	0.04	0.33
Human	Blood	blood	UBERON:0000178	A fluid that is composed of blood plasma and erythrocytes.	Naive B cell	naive B cell	CL:0000788	A naive B cell is a mature B cell that has the phenotype surface IgD-positive, surface IgM-positive, CD20-positive, CD27-negative and that has not yet been activated by antigen in the periphery.	APLP2	positive	amyloid beta precursor like protein 2	CellMarker2.0					1	1	0.04	0.33
Human	Blood	blood	UBERON:0000178	A fluid that is composed of blood plasma and erythrocytes.	Erythroid-like and erythroid precursor cells	erythroid progenitor cell	CL:0000038	A progenitor cell committed to the erythroid lineage.	APOA1	positive	apolipoprotein A1	PanglaoDB					1	1	0.33	1.00
Human	Blood	blood	UBERON:0000178	A fluid that is composed of blood plasma and erythrocytes.	CD1C-CD141- dendritic cell	dendritic cell, human	CL:0001056	A dendritic cell with the phenotype HLA-DRA-positive.	APOBEC3A	positive	apolipoprotein B mRNA editing enzyme catalytic subunit 3A	CellMarker2.0					1	1	0.06	0.17
Human	Blood	blood	UBERON:0000178	A fluid that is composed of blood plasma and erythrocytes.	Lymphocyte	lymphocyte	CL:0000542	A lymphocyte is a leukocyte commonly found in the blood and lymph that has the characteristics of a large nucleus, a neutral staining cytoplasm, and prominent heterochromatin.	APOBEC3A	positive	apolipoprotein B mRNA editing enzyme catalytic subunit 3A	Sctyper.db					1	1	0.06	0.17
Human	BLOOD	blood	UBERON:0000178	A fluid that is composed of blood plasma and erythrocytes.	Mono/Macro	mononuclear phagocyte	CL:0000113	A vertebrate phagocyte with a single nucleus.	APOBEC3A	positive	apolipoprotein B mRNA editing enzyme catalytic subunit 3A	HUSCH	2.79		0		1	1	0.06	0.17
Human	Blood	blood	UBERON:0000178	A fluid that is composed of blood plasma and erythrocytes.	Myeloid cell	myeloid cell	CL:0000763	A cell of the monocyte, granulocyte, mast cell, megakaryocyte, or erythroid lineage.	APOBEC3A	positive	apolipoprotein B mRNA editing enzyme catalytic subunit 3A	Sctyper.db					1	1	0.06	0.17
Human	Blood	blood	UBERON:0000178	A fluid that is composed of blood plasma and erythrocytes.	CD1CG+��+�� CD141G+��+��	myeloid dendritic cell	CL:0000782	A dendritic cell of the myeloid lineage.	APOBEC3A	positive	apolipoprotein B mRNA editing enzyme catalytic subunit 3A	DRscDB	3.8	6.57e-89		0.68	1	1	0.06	0.17
Human	Blood	blood	UBERON:0000178	A fluid that is composed of blood plasma and erythrocytes.	mostly CD14+CD16++ non-classical monocyte	non-classical monocyte	CL:0000875	A type of monocyte characterized by low expression of CCR2, low responsiveness to monocyte chemoattractant CCL2/MCP1, low phagocytic activity, and decrease size relative to classical monocytes, but increased co-stimulatory activity. May also play a role in tissue repair.	APOBEC3A	positive	apolipoprotein B mRNA editing enzyme catalytic subunit 3A	DRscDB	1.67	1.04e-41		0.92	1	1	0.06	0.17
Human	Blood	blood	UBERON:0000178	A fluid that is composed of blood plasma and erythrocytes.	Lymphocyte	lymphocyte	CL:0000542	A lymphocyte is a leukocyte commonly found in the blood and lymph that has the characteristics of a large nucleus, a neutral staining cytoplasm, and prominent heterochromatin.	APOBEC3F	positive	apolipoprotein B mRNA editing enzyme catalytic subunit 3F	Sctyper.db					1	1	0.50	1.00
Human	blood	blood	UBERON:0000178	A fluid that is composed of blood plasma and erythrocytes.	cD8 T cell	CD8-positive, alpha-beta T cell	CL:0000625	A T cell expressing an alpha-beta T cell receptor and the CD8 coreceptor.	APOBEC3G	positive	apolipoprotein B mRNA editing enzyme catalytic subunit 3G	SingleCellBase					3	2	0.14	0.33
Human	BLOOD	blood	UBERON:0000178	A fluid that is composed of blood plasma and erythrocytes.	CD8T	CD8-positive, alpha-beta T cell	CL:0000625	A T cell expressing an alpha-beta T cell receptor and the CD8 coreceptor.	APOBEC3G	positive	apolipoprotein B mRNA editing enzyme catalytic subunit 3G	HUSCH	0.909		0		3	2	0.14	0.33
Human	BLOOD	blood	UBERON:0000178	A fluid that is composed of blood plasma and erythrocytes.	NK	natural killer cell	CL:0000623	A lymphocyte that can spontaneously kill a variety of target cells without prior antigenic activation via germline encoded activation receptors and also regulate immune responses via cytokine release and direct contact with other cells.	APOBEC3G	positive	apolipoprotein B mRNA editing enzyme catalytic subunit 3G	HUSCH	1.36		0		3	1	0.14	0.33
Human	blood	blood	UBERON:0000178	A fluid that is composed of blood plasma and erythrocytes.	epithelial cell	epithelial cell	CL:0000066	A cell that is usually found in a two-dimensional sheet with a free surface. The cell has a cytoskeleton that allows for tight cell to cell contact and for cell polarity where apical part is directed towards the lumen and the basal part to the basal lamina.	APOC1	positive	apolipoprotein C1	SingleCellBase					1	1	0.04	0.50
Human	blood	blood	UBERON:0000178	A fluid that is composed of blood plasma and erythrocytes.	erythrocyte	erythrocyte	CL:0000232	A red blood cell. In mammals, mature erythrocytes are biconcave disks containing hemoglobin whose function is to transport oxygen.	APOC1	positive	apolipoprotein C1	SingleCellBase					1	1	0.04	0.50
Human	blood	blood	UBERON:0000178	A fluid that is composed of blood plasma and erythrocytes.	epithelial cell	epithelial cell	CL:0000066	A cell that is usually found in a two-dimensional sheet with a free surface. The cell has a cytoskeleton that allows for tight cell to cell contact and for cell polarity where apical part is directed towards the lumen and the basal part to the basal lamina.	APOE	positive	apolipoprotein E	SingleCellBase					1	1	0.02	0.33
Human	blood	blood	UBERON:0000178	A fluid that is composed of blood plasma and erythrocytes.	erythrocyte	erythrocyte	CL:0000232	A red blood cell. In mammals, mature erythrocytes are biconcave disks containing hemoglobin whose function is to transport oxygen.	APOE	positive	apolipoprotein E	SingleCellBase					1	1	0.02	0.33
Human	blood	blood	UBERON:0000178	A fluid that is composed of blood plasma and erythrocytes.	macrophage	macrophage	CL:0000235	A mononuclear phagocyte present in variety of tissues, typically differentiated from monocytes, capable of phagocytosing a variety of extracellular particulate material, including immune complexes, microorganisms, and dead cells.	APOE	positive	apolipoprotein E	SingleCellBase					7	1	0.02	0.33
Human	Blood	blood	UBERON:0000178	A fluid that is composed of blood plasma and erythrocytes.	CD141+CLEC9A+ dendritic cell	CD141-positive myeloid dendritic cell	CL:0002394	A myeloid dendritic cell found in the blood, lymph nodes, tonsil, bone marrow, and spleen that is CD141-positive (BDCA-3), XCR1-positive, and Clec9A-positive. This cell-type can cross-present antigen to CD8-positive T cells and can produce inteferon-beta.	APOL1	positive	apolipoprotein L1	CellMarker2.0					2	2	0.14	0.50
Human	Blood	blood	UBERON:0000178	A fluid that is composed of blood plasma and erythrocytes.	CD141-CLEC9A	CD141-positive myeloid dendritic cell	CL:0002394	A myeloid dendritic cell found in the blood, lymph nodes, tonsil, bone marrow, and spleen that is CD141-positive (BDCA-3), XCR1-positive, and Clec9A-positive. This cell-type can cross-present antigen to CD8-positive T cells and can produce inteferon-beta.	APOL1	positive	apolipoprotein L1	DRscDB	1.62	1.3e-40		0.86	2	2	0.14	0.50
Human	Blood	blood	UBERON:0000178	A fluid that is composed of blood plasma and erythrocytes.	CD141+CLEC9A+ dendritic cell	CD141-positive myeloid dendritic cell	CL:0002394	A myeloid dendritic cell found in the blood, lymph nodes, tonsil, bone marrow, and spleen that is CD141-positive (BDCA-3), XCR1-positive, and Clec9A-positive. This cell-type can cross-present antigen to CD8-positive T cells and can produce inteferon-beta.	APOL3	positive	apolipoprotein L3	CellMarker2.0					2	2	0.33	0.50
Human	Blood	blood	UBERON:0000178	A fluid that is composed of blood plasma and erythrocytes.	CD141-CLEC9A	CD141-positive myeloid dendritic cell	CL:0002394	A myeloid dendritic cell found in the blood, lymph nodes, tonsil, bone marrow, and spleen that is CD141-positive (BDCA-3), XCR1-positive, and Clec9A-positive. This cell-type can cross-present antigen to CD8-positive T cells and can produce inteferon-beta.	APOL3	positive	apolipoprotein L3	DRscDB	1.68	2.87e-50		0.82	2	2	0.33	0.50
Human	Blood	blood	UBERON:0000178	A fluid that is composed of blood plasma and erythrocytes.	CD1C-CD141- dendritic cell	dendritic cell, human	CL:0001056	A dendritic cell with the phenotype HLA-DRA-positive.	APOL6	positive	apolipoprotein L6	CellMarker2.0					1	1	0.09	0.50
Human	Blood	blood	UBERON:0000178	A fluid that is composed of blood plasma and erythrocytes.	CD1CG+��+�� CD141G+��+��	myeloid dendritic cell	CL:0000782	A dendritic cell of the myeloid lineage.	APOL6	positive	apolipoprotein L6	DRscDB	1.68	4.26e-37		0.9	1	1	0.09	0.50
Human	BLOOD	blood	UBERON:0000178	A fluid that is composed of blood plasma and erythrocytes.	DC	dendritic cell	CL:0000451	A cell of hematopoietic origin, typically resident in particular tissues, specialized in the uptake, processing, and transport of antigens to lymph nodes for the purpose of stimulating an immune response via T cell activation. These cells are lineage negative (CD3-negative, CD19-negative, CD34-negative, and CD56-negative).	APP	positive	amyloid beta precursor protein	HUSCH	2.18		0		2	1	0.04	0.50
Human	Blood	blood	UBERON:0000178	A fluid that is composed of blood plasma and erythrocytes.	Plasmacytoid dendritic cell	plasmacytoid dendritic cell	CL:0000784	A dendritic cell type of distinct morphology, localization, and surface marker expression (CD123-positive) from other dendritic cell types and associated with early stage immune responses, particularly the release of physiologically abundant amounts of type I interferons in response to infection.	APP	positive	amyloid beta precursor protein	CellMarker2.0					2	1	0.04	0.50
Human	Blood	blood	UBERON:0000178	A fluid that is composed of blood plasma and erythrocytes.	Erythroid-like and erythroid precursor cells	erythroid progenitor cell	CL:0000038	A progenitor cell committed to the erythroid lineage.	AQP1	positive	aquaporin 1 (Colton blood group)	PanglaoDB					1	1	0.03	1.00
Human	BLOOD	blood	UBERON:0000178	A fluid that is composed of blood plasma and erythrocytes.	CD4T	CD4-positive, alpha-beta T cell	CL:0000624	A mature alpha-beta T cell that expresses an alpha-beta T cell receptor and the CD4 coreceptor.	AQP3	positive	aquaporin 3 (Gill blood group)	HUSCH	0.758		0		1	1	0.02	0.09
Human	BLOOD	blood	UBERON:0000178	A fluid that is composed of blood plasma and erythrocytes.	CD4T	CD4-positive, alpha-beta T cell	CL:0000624	A mature alpha-beta T cell that expresses an alpha-beta T cell receptor and the CD4 coreceptor.	AQP3	positive	aquaporin 3 (Gill blood group)	HUSCH	0.683		0		1	1	0.02	0.09
Human	BLOOD	blood	UBERON:0000178	A fluid that is composed of blood plasma and erythrocytes.	CD4T	CD4-positive, alpha-beta T cell	CL:0000624	A mature alpha-beta T cell that expresses an alpha-beta T cell receptor and the CD4 coreceptor.	AQP3	positive	aquaporin 3 (Gill blood group)	HUSCH	0.86		0		1	1	0.02	0.09
Human	BLOOD	blood	UBERON:0000178	A fluid that is composed of blood plasma and erythrocytes.	CD4T	CD4-positive, alpha-beta T cell	CL:0000624	A mature alpha-beta T cell that expresses an alpha-beta T cell receptor and the CD4 coreceptor.	AQP3	positive	aquaporin 3 (Gill blood group)	HUSCH	0.579		0		1	1	0.02	0.09
Human	BLOOD	blood	UBERON:0000178	A fluid that is composed of blood plasma and erythrocytes.	CD4T	CD4-positive, alpha-beta T cell	CL:0000624	A mature alpha-beta T cell that expresses an alpha-beta T cell receptor and the CD4 coreceptor.	AQP3	positive	aquaporin 3 (Gill blood group)	HUSCH	0.681		0		1	1	0.02	0.09
Human	BLOOD	blood	UBERON:0000178	A fluid that is composed of blood plasma and erythrocytes.	CD4T	CD4-positive, alpha-beta T cell	CL:0000624	A mature alpha-beta T cell that expresses an alpha-beta T cell receptor and the CD4 coreceptor.	AQP3	positive	aquaporin 3 (Gill blood group)	HUSCH	0.702		0		1	1	0.02	0.09
Human	BLOOD	blood	UBERON:0000178	A fluid that is composed of blood plasma and erythrocytes.	CD4T	CD4-positive, alpha-beta T cell	CL:0000624	A mature alpha-beta T cell that expresses an alpha-beta T cell receptor and the CD4 coreceptor.	AQP3	positive	aquaporin 3 (Gill blood group)	HUSCH	0.732		0		1	1	0.02	0.09
Human	BLOOD	blood	UBERON:0000178	A fluid that is composed of blood plasma and erythrocytes.	CD4T	CD4-positive, alpha-beta T cell	CL:0000624	A mature alpha-beta T cell that expresses an alpha-beta T cell receptor and the CD4 coreceptor.	AQP3	positive	aquaporin 3 (Gill blood group)	HUSCH	0.707		0		1	1	0.02	0.09
Human	BLOOD	blood	UBERON:0000178	A fluid that is composed of blood plasma and erythrocytes.	CD4T	CD4-positive, alpha-beta T cell	CL:0000624	A mature alpha-beta T cell that expresses an alpha-beta T cell receptor and the CD4 coreceptor.	AQP3	positive	aquaporin 3 (Gill blood group)	HUSCH	0.424		0		1	1	0.02	0.09
Human	BLOOD	blood	UBERON:0000178	A fluid that is composed of blood plasma and erythrocytes.	CD4T	CD4-positive, alpha-beta T cell	CL:0000624	A mature alpha-beta T cell that expresses an alpha-beta T cell receptor and the CD4 coreceptor.	AQP3	positive	aquaporin 3 (Gill blood group)	HUSCH	0.663		0		1	1	0.02	0.09
Human	BLOOD	blood	UBERON:0000178	A fluid that is composed of blood plasma and erythrocytes.	CD4T	CD4-positive, alpha-beta T cell	CL:0000624	A mature alpha-beta T cell that expresses an alpha-beta T cell receptor and the CD4 coreceptor.	AQP3	positive	aquaporin 3 (Gill blood group)	HUSCH	0.63		0		1	1	0.02	0.09
Human	PBMC	blood	UBERON:0000178	A fluid that is composed of blood plasma and erythrocytes.	CD4+ Central Memory T	CD4-positive, alpha-beta memory T cell	CL:0000897	A CD4-positive, alpha-beta T cell that has differentiated into a memory T cell.	AQP3	positive	aquaporin 3 (Gill blood group)	Azimuth					2	2	0.02	0.09
Human	PBMC	blood	UBERON:0000178	A fluid that is composed of blood plasma and erythrocytes.	CD4+ Central Memory T_3	CD4-positive, alpha-beta memory T cell	CL:0000897	A CD4-positive, alpha-beta T cell that has differentiated into a memory T cell.	AQP3	positive	aquaporin 3 (Gill blood group)	Azimuth					2	2	0.02	0.09
Human	Blood	blood	UBERON:0000178	A fluid that is composed of blood plasma and erythrocytes.	Memory CD4+ T cell	CD4-positive, alpha-beta memory T cell	CL:0000897	A CD4-positive, alpha-beta T cell that has differentiated into a memory T cell.	AQP3	positive	aquaporin 3 (Gill blood group)	CellMarker2.0					2	2	0.02	0.09
Human	blood	blood	UBERON:0000178	A fluid that is composed of blood plasma and erythrocytes.	T cell	T cell	CL:0000084	A type of lymphocyte whose defining characteristic is the expression of a T cell receptor complex.	AQP3	positive	aquaporin 3 (Gill blood group)	SingleCellBase					1	1	0.02	0.09
Human	PBMC	blood	UBERON:0000178	A fluid that is composed of blood plasma and erythrocytes.	CD4+ Effector Memory T	effector CD4-positive, alpha-beta T cell	CL:0001044	A CD4-positive, alpha-beta T cell with the phenotype CCR7-negative, CD45RA-positive.	AQP3	positive	aquaporin 3 (Gill blood group)	Azimuth					1	1	0.02	0.09
Human	PBMC	blood	UBERON:0000178	A fluid that is composed of blood plasma and erythrocytes.	CD4+ Effector Memory T_3	effector CD4-positive, alpha-beta T cell	CL:0001044	A CD4-positive, alpha-beta T cell with the phenotype CCR7-negative, CD45RA-positive.	AQP3	positive	aquaporin 3 (Gill blood group)	Azimuth					1	1	0.02	0.09
Human	Blood	blood	UBERON:0000178	A fluid that is composed of blood plasma and erythrocytes.	Effector memory CD4-positive, alpha-beta T cell	effector memory CD4-positive, alpha-beta T cell	CL:0000905	CD4-positive, alpha-beta memory T cell with the phenotype CCR7-negative, CD127-positive, CD45RA-negative, CD45RO-positive, and CD25-negative.	AQP3	positive	aquaporin 3 (Gill blood group)	Cell Taxonomy					3	2	0.02	0.09
Human	Blood	blood	UBERON:0000178	A fluid that is composed of blood plasma and erythrocytes.	Tem/Effector helper T cells	effector memory CD4-positive, alpha-beta T cell	CL:0000905	CD4-positive, alpha-beta memory T cell with the phenotype CCR7-negative, CD127-positive, CD45RA-negative, CD45RO-positive, and CD25-negative.	AQP3	positive	aquaporin 3 (Gill blood group)	Celltypist_v2					3	2	0.02	0.09
Human	Blood	blood	UBERON:0000178	A fluid that is composed of blood plasma and erythrocytes.	Effector memory T cell	memory T cell	CL:0000813	A long-lived, antigen-experienced T cell that has acquired a memory phenotype including distinct surface markers and the ability to differentiate into an effector T cell upon antigen reexposure.	AQP3	positive	aquaporin 3 (Gill blood group)	CellMarker2.0					1	1	0.02	0.09
Human	Blood	blood	UBERON:0000178	A fluid that is composed of blood plasma and erythrocytes.	naive thymus-derived CD4-positive, alpha-beta T cell	naive thymus-derived CD4-positive, alpha-beta T cell	CL:0000895	An antigen inexperienced CD4-positive, alpha-beta T cell with the phenotype CCR7-positive, CD127-positive and CD62L-positive. This cell type develops in the thymus. This cell type is also described as being CD25-negative, CD62L-high, and CD44-low.	AQP3	positive	aquaporin 3 (Gill blood group)	ASCT+B					3	1	0.02	0.09
Human	Blood	blood	UBERON:0000178	A fluid that is composed of blood plasma and erythrocytes.	naive thymus-derived CD8-positive, alpha-beta T cell	naive thymus-derived CD8-positive, alpha-beta T cell	CL:0000900	A CD8-positive, alpha-beta T cell that has not experienced activation via antigen contact and has the phenotype CD45RA-positive, CCR7-positive and CD127-positive. This cell type is also described as being CD25-negative, CD62L-high and CD44-low.	AQP3	positive	aquaporin 3 (Gill blood group)	ASCT+B					1	1	0.02	0.09
Human	Blood	blood	UBERON:0000178	A fluid that is composed of blood plasma and erythrocytes.	regulatory T cell	regulatory T cell	CL:0000815	A T cell which regulates overall immune responses as well as the responses of other T cell subsets through direct cell-cell contact and cytokine release.	AQP3	positive	aquaporin 3 (Gill blood group)	ASCT+B					2	1	0.02	0.09
Human	Blood	blood	UBERON:0000178	A fluid that is composed of blood plasma and erythrocytes.	Memory B cell	memory B cell	CL:0000787	A memory B cell is a mature B cell that is long-lived, readily activated upon re-encounter of its antigenic determinant, and has been selected for expression of higher affinity immunoglobulin. This cell type has the phenotype CD19-positive, CD20-positive, MHC Class II-positive, and CD138-negative.	AQP5	positive	aquaporin 5	CellMarker2.0					1	1	0.10	1.00
Human	Blood	blood	UBERON:0000178	A fluid that is composed of blood plasma and erythrocytes.	mostly CD14++CD16G+��+�� classical monocyte	classical monocyte	CL:0000860	A monocyte that responds rapidly to microbial stimuli by secreting cytokines and antimicrobial factors and which is characterized by high expression of CCR2 in both rodents and humans, negative for the lineage markers CD3, CD19, and CD20, and of larger size than non-classical monocytes.	AQP9	positive	aquaporin 9	DRscDB	1.97	4.62e-54		0.75	2	1	0.11	0.50
Human	Blood	blood	UBERON:0000178	A fluid that is composed of blood plasma and erythrocytes.	New population of monocytes	monocyte	CL:0000576	Myeloid mononuclear recirculating leukocyte that can act as a precursor of tissue macrophages, osteoclasts and some populations of tissue dendritic cells.	AQP9	positive	aquaporin 9	DRscDB	2.04	1.54e-18		0.9	2	1	0.11	0.50
Human	Blood	blood	UBERON:0000178	A fluid that is composed of blood plasma and erythrocytes.	CD1C-CD141- dendritic cell	dendritic cell, human	CL:0001056	A dendritic cell with the phenotype HLA-DRA-positive.	ARAP1	positive	ArfGAP with RhoGAP domain, ankyrin repeat and PH domain 1	CellMarker2.0					1	1	0.20	0.33
Human	Blood	blood	UBERON:0000178	A fluid that is composed of blood plasma and erythrocytes.	Myeloid cell	myeloid cell	CL:0000763	A cell of the monocyte, granulocyte, mast cell, megakaryocyte, or erythroid lineage.	ARAP1	positive	ArfGAP with RhoGAP domain, ankyrin repeat and PH domain 1	Sctyper.db					1	1	0.20	0.33
Human	Blood	blood	UBERON:0000178	A fluid that is composed of blood plasma and erythrocytes.	CD1CG+��+�� CD141G+��+��	myeloid dendritic cell	CL:0000782	A dendritic cell of the myeloid lineage.	ARAP1	positive	ArfGAP with RhoGAP domain, ankyrin repeat and PH domain 1	DRscDB	1.46	4.97e-28		0.85	1	1	0.20	0.33
Human	Blood	blood	UBERON:0000178	A fluid that is composed of blood plasma and erythrocytes.	CD1C-CD141- dendritic cell	dendritic cell, human	CL:0001056	A dendritic cell with the phenotype HLA-DRA-positive.	ARAP2	positive	ArfGAP with RhoGAP domain, ankyrin repeat and PH domain 2	CellMarker2.0					1	1	0.09	0.50
Human	Blood	blood	UBERON:0000178	A fluid that is composed of blood plasma and erythrocytes.	CD1CG+��+�� CD141G+��+��	myeloid dendritic cell	CL:0000782	A dendritic cell of the myeloid lineage.	ARAP2	positive	ArfGAP with RhoGAP domain, ankyrin repeat and PH domain 2	DRscDB	1.37	8.78e-13		0.55	1	1	0.09	0.50
Human	Blood	blood	UBERON:0000178	A fluid that is composed of blood plasma and erythrocytes.	CD1C_A	CD1c-positive myeloid dendritic cell	CL:0002399	A myeloid dendritic cell found in the blood that is CD1c-positive.	AREG	positive	amphiregulin	DRscDB	1.44	4.73e-13		0.54	2	1	0.03	0.33
Human	Blood	blood	UBERON:0000178	A fluid that is composed of blood plasma and erythrocytes.	CD1C+_A dendritic cell	dendritic cell, human	CL:0001056	A dendritic cell with the phenotype HLA-DRA-positive.	AREG	positive	amphiregulin	CellMarker2.0					1	1	0.03	0.33
Human	blood	blood	UBERON:0000178	A fluid that is composed of blood plasma and erythrocytes.	monocyte	monocyte	CL:0000576	Myeloid mononuclear recirculating leukocyte that can act as a precursor of tissue macrophages, osteoclasts and some populations of tissue dendritic cells.	AREG	positive	amphiregulin	SingleCellBase					1	1	0.03	0.33
Human	Blood	blood	UBERON:0000178	A fluid that is composed of blood plasma and erythrocytes.	Erythroid-like and erythroid precursor cells	erythroid progenitor cell	CL:0000038	A progenitor cell committed to the erythroid lineage.	ARG1	positive	arginase 1	PanglaoDB					1	1	0.11	0.33
Human	blood	blood	UBERON:0000178	A fluid that is composed of blood plasma and erythrocytes.	hepatocyte	hepatocyte	CL:0000182	The main structural component of the liver. They are specialized epithelial cells that are organized into interconnected plates called lobules. Majority of cell population of liver, polygonal in shape, arranged in plates or trabeculae between sinusoids; may have single nucleus or binucleated.	ARG1	positive	arginase 1	SingleCellBase					5	1	0.11	0.33
Human	Blood	blood	UBERON:0000178	A fluid that is composed of blood plasma and erythrocytes.	Neutrophil	neutrophil	CL:0000775	Any of the immature or mature forms of a granular leukocyte that in its mature form has a nucleus with three to five lobes connected by slender threads of chromatin, and cytoplasm containing fine inconspicuous granules and stainable by neutral dyes.	ARG1	positive	arginase 1	CellMarker2.0					3	1	0.11	0.33
Human	Blood	blood	UBERON:0000178	A fluid that is composed of blood plasma and erythrocytes.	Platelets	platelet	CL:0000233	A non-nucleated disk-shaped cell formed by extrusion from megakaryocytes, found in the blood of all mammals, and mainly involved in blood coagulation.	ARHGAP10	positive	Rho GTPase activating protein 10	PanglaoDB					1	1	0.05	1.00
Human	Blood	blood	UBERON:0000178	A fluid that is composed of blood plasma and erythrocytes.	New population: AXL+SIGLEC6+	dendritic cell	CL:0000451	A cell of hematopoietic origin, typically resident in particular tissues, specialized in the uptake, processing, and transport of antigens to lymph nodes for the purpose of stimulating an immune response via T cell activation. These cells are lineage negative (CD3-negative, CD19-negative, CD34-negative, and CD56-negative).	ARHGAP18	positive	Rho GTPase activating protein 18	DRscDB	1.44	3.13e-08		0.73	2	1	0.05	0.33
Human	Blood	blood	UBERON:0000178	A fluid that is composed of blood plasma and erythrocytes.	AXL+SIGLEC6+ dendritic cell	dendritic cell, human	CL:0001056	A dendritic cell with the phenotype HLA-DRA-positive.	ARHGAP18	positive	Rho GTPase activating protein 18	CellMarker2.0					1	1	0.05	0.33
Human	Blood	blood	UBERON:0000178	A fluid that is composed of blood plasma and erythrocytes.	Myeloid cell	myeloid cell	CL:0000763	A cell of the monocyte, granulocyte, mast cell, megakaryocyte, or erythroid lineage.	ARHGAP18	positive	Rho GTPase activating protein 18	Sctyper.db					1	1	0.05	0.33
Human	BLOOD	blood	UBERON:0000178	A fluid that is composed of blood plasma and erythrocytes.	B	B cell	CL:0000236	A lymphocyte of B lineage that is capable of B cell mediated immunity.	ARHGAP24	positive	Rho GTPase activating protein 24	HUSCH	1.31		0		3	1	0.03	1.00
Human	Blood	blood	UBERON:0000178	A fluid that is composed of blood plasma and erythrocytes.	New population of monocytes	monocyte	CL:0000576	Myeloid mononuclear recirculating leukocyte that can act as a precursor of tissue macrophages, osteoclasts and some populations of tissue dendritic cells.	ARHGAP26	positive	Rho GTPase activating protein 26	DRscDB	1.09	9.21e-06		0.84	2	1	0.07	0.50
Human	Blood	blood	UBERON:0000178	A fluid that is composed of blood plasma and erythrocytes.	Myeloid cell	myeloid cell	CL:0000763	A cell of the monocyte, granulocyte, mast cell, megakaryocyte, or erythroid lineage.	ARHGAP26	positive	Rho GTPase activating protein 26	Sctyper.db					1	1	0.07	0.50
Human	Blood	blood	UBERON:0000178	A fluid that is composed of blood plasma and erythrocytes.	Platelets	platelet	CL:0000233	A non-nucleated disk-shaped cell formed by extrusion from megakaryocytes, found in the blood of all mammals, and mainly involved in blood coagulation.	ARHGDIB	positive	Rho GDP dissociation inhibitor beta	PanglaoDB					1	1	0.05	1.00
Human	Blood	blood	UBERON:0000178	A fluid that is composed of blood plasma and erythrocytes.	Megakaryocytes/platelets	megakaryocyte	CL:0000556	A large hematopoietic cell (50 to 100 micron) with a lobated nucleus. Once mature, this cell undergoes multiple rounds of endomitosis and cytoplasmic restructuring to allow platelet formation and release.	ARHGEF15	positive	Rho guanine nucleotide exchange factor 15	Celltypist_v2					1	1	0.50	1.00
Human	Blood	blood	UBERON:0000178	A fluid that is composed of blood plasma and erythrocytes.	CD1C-CD141- dendritic cell	dendritic cell, human	CL:0001056	A dendritic cell with the phenotype HLA-DRA-positive.	ARHGEF3	positive	Rho guanine nucleotide exchange factor 3	CellMarker2.0					1	1	0.11	0.50
Human	Blood	blood	UBERON:0000178	A fluid that is composed of blood plasma and erythrocytes.	CD1CG+��+�� CD141G+��+��	myeloid dendritic cell	CL:0000782	A dendritic cell of the myeloid lineage.	ARHGEF3	positive	Rho guanine nucleotide exchange factor 3	DRscDB	1.24	3.33e-13		0.61	1	1	0.11	0.50
Human	Blood	blood	UBERON:0000178	A fluid that is composed of blood plasma and erythrocytes.	Plasmacytoid dendritic cell	plasmacytoid dendritic cell	CL:0000784	A dendritic cell type of distinct morphology, localization, and surface marker expression (CD123-positive) from other dendritic cell types and associated with early stage immune responses, particularly the release of physiologically abundant amounts of type I interferons in response to infection.	ARHGEF4	positive	Rho guanine nucleotide exchange factor 4	CellMarker2.0					1	1	0.14	1.00
Human	Blood	blood	UBERON:0000178	A fluid that is composed of blood plasma and erythrocytes.	Myeloid cell	myeloid cell	CL:0000763	A cell of the monocyte, granulocyte, mast cell, megakaryocyte, or erythroid lineage.	ARHGEF40	positive	Rho guanine nucleotide exchange factor 40	Sctyper.db					1	1	0.25	1.00
Human	Blood	blood	UBERON:0000178	A fluid that is composed of blood plasma and erythrocytes.	Memory B cell	memory B cell	CL:0000787	A memory B cell is a mature B cell that is long-lived, readily activated upon re-encounter of its antigenic determinant, and has been selected for expression of higher affinity immunoglobulin. This cell type has the phenotype CD19-positive, CD20-positive, MHC Class II-positive, and CD138-negative.	ARID1A	positive	AT-rich interaction domain 1A	CellMarker2.0					1	1	0.50	1.00
Human	Blood	blood	UBERON:0000178	A fluid that is composed of blood plasma and erythrocytes.	CD4-positive, CD25-positive, alpha-beta regulatory T cell	CD4-positive, CD25-positive, alpha-beta regulatory T cell	CL:0000792	A CD4-positive, CD25-positive, alpha-beta T cell that regulates overall immune responses as well as the responses of other T cell subsets through direct cell-cell contact and cytokine release.	ARID5B	positive	AT-rich interaction domain 5B	Cell Taxonomy					1	1	0.05	0.25
Human	blood	blood	UBERON:0000178	A fluid that is composed of blood plasma and erythrocytes.	T cell	T cell	CL:0000084	A type of lymphocyte whose defining characteristic is the expression of a T cell receptor complex.	ARID5B	positive	AT-rich interaction domain 5B	SingleCellBase					1	1	0.05	0.25
Human	PBMC	blood	UBERON:0000178	A fluid that is composed of blood plasma and erythrocytes.	gamma-delta T_3	gamma-delta T cell	CL:0000798	A T cell that expresses a gamma-delta T cell receptor complex.	ARID5B	positive	AT-rich interaction domain 5B	Azimuth					1	1	0.05	0.25
Human	Blood	blood	UBERON:0000178	A fluid that is composed of blood plasma and erythrocytes.	Regulatory T(Treg) cell	regulatory T cell	CL:0000815	A T cell which regulates overall immune responses as well as the responses of other T cell subsets through direct cell-cell contact and cytokine release.	ARID5B	positive	AT-rich interaction domain 5B	CellMarker2.0					2	1	0.05	0.25
Human	Blood	blood	UBERON:0000178	A fluid that is composed of blood plasma and erythrocytes.	CD1C-CD141- dendritic cell	dendritic cell, human	CL:0001056	A dendritic cell with the phenotype HLA-DRA-positive.	ARL4A	positive	ADP ribosylation factor like GTPase 4A	CellMarker2.0					1	1	0.05	0.50
Human	Blood	blood	UBERON:0000178	A fluid that is composed of blood plasma and erythrocytes.	CD1CG+��+�� CD141G+��+��	myeloid dendritic cell	CL:0000782	A dendritic cell of the myeloid lineage.	ARL4A	positive	ADP ribosylation factor like GTPase 4A	DRscDB	1.23	7.8e-09		0.52	1	1	0.05	0.50
Human	BLOOD	blood	UBERON:0000178	A fluid that is composed of blood plasma and erythrocytes.	DC	dendritic cell	CL:0000451	A cell of hematopoietic origin, typically resident in particular tissues, specialized in the uptake, processing, and transport of antigens to lymph nodes for the purpose of stimulating an immune response via T cell activation. These cells are lineage negative (CD3-negative, CD19-negative, CD34-negative, and CD56-negative).	ARL4C	positive	ADP ribosylation factor like GTPase 4C	HUSCH	1.41		0		1	1	0.03	0.33
Human	Blood	blood	UBERON:0000178	A fluid that is composed of blood plasma and erythrocytes.	Lymphocyte	lymphocyte	CL:0000542	A lymphocyte is a leukocyte commonly found in the blood and lymph that has the characteristics of a large nucleus, a neutral staining cytoplasm, and prominent heterochromatin.	ARL4C	positive	ADP ribosylation factor like GTPase 4C	Sctyper.db					1	1	0.03	0.33
Human	Blood	blood	UBERON:0000178	A fluid that is composed of blood plasma and erythrocytes.	Myeloid cell	myeloid cell	CL:0000763	A cell of the monocyte, granulocyte, mast cell, megakaryocyte, or erythroid lineage.	ARL4C	positive	ADP ribosylation factor like GTPase 4C	Sctyper.db					1	1	0.03	0.33
Human	Blood	blood	UBERON:0000178	A fluid that is composed of blood plasma and erythrocytes.	Plasmacytoid dendritic cell	plasmacytoid dendritic cell	CL:0000784	A dendritic cell type of distinct morphology, localization, and surface marker expression (CD123-positive) from other dendritic cell types and associated with early stage immune responses, particularly the release of physiologically abundant amounts of type I interferons in response to infection.	ARL6IP6	positive	ADP ribosylation factor like GTPase 6 interacting protein 6	CellMarker2.0					1	1	0.25	1.00
Human	Blood	blood	UBERON:0000178	A fluid that is composed of blood plasma and erythrocytes.	Myeloid cell	myeloid cell	CL:0000763	A cell of the monocyte, granulocyte, mast cell, megakaryocyte, or erythroid lineage.	ARL8B	positive	ADP ribosylation factor like GTPase 8B	Sctyper.db					1	1	0.25	1.00
Human	Blood	blood	UBERON:0000178	A fluid that is composed of blood plasma and erythrocytes.	Naive thymus-derived CD8-positive, alpha-beta T cell	naive thymus-derived CD8-positive, alpha-beta T cell	CL:0000900	A CD8-positive, alpha-beta T cell that has not experienced activation via antigen contact and has the phenotype CD45RA-positive, CCR7-positive and CD127-positive. This cell type is also described as being CD25-negative, CD62L-high and CD44-low.	ARMH1	positive	armadillo like helical domain containing 1	CellMatch					1	1	0.14	1.00
Human	Blood	blood	UBERON:0000178	A fluid that is composed of blood plasma and erythrocytes.	Lymphocyte	lymphocyte	CL:0000542	A lymphocyte is a leukocyte commonly found in the blood and lymph that has the characteristics of a large nucleus, a neutral staining cytoplasm, and prominent heterochromatin.	ARPC5L	positive	actin related protein 2/3 complex subunit 5 like	Sctyper.db					1	1	0.14	1.00
Human	Blood	blood	UBERON:0000178	A fluid that is composed of blood plasma and erythrocytes.	CD1C-CD141- dendritic cell	dendritic cell, human	CL:0001056	A dendritic cell with the phenotype HLA-DRA-positive.	ARRB1	positive	arrestin beta 1	CellMarker2.0					1	1	0.17	0.50
Human	Blood	blood	UBERON:0000178	A fluid that is composed of blood plasma and erythrocytes.	CD1CG+��+�� CD141G+��+��	myeloid dendritic cell	CL:0000782	A dendritic cell of the myeloid lineage.	ARRB1	positive	arrestin beta 1	DRscDB	1.26	4.26e-19		0.75	1	1	0.17	0.50
Human	Blood	blood	UBERON:0000178	A fluid that is composed of blood plasma and erythrocytes.	CD1C-CD141- dendritic cell	dendritic cell, human	CL:0001056	A dendritic cell with the phenotype HLA-DRA-positive.	ARRB2	positive	arrestin beta 2	CellMarker2.0					1	1	0.09	0.50
Human	Blood	blood	UBERON:0000178	A fluid that is composed of blood plasma and erythrocytes.	CD1CG+��+�� CD141G+��+��	myeloid dendritic cell	CL:0000782	A dendritic cell of the myeloid lineage.	ARRB2	positive	arrestin beta 2	DRscDB	1.18	4.59e-21		0.73	1	1	0.09	0.50
Human	Blood	blood	UBERON:0000178	A fluid that is composed of blood plasma and erythrocytes.	CD1C-CD141- dendritic cell	dendritic cell, human	CL:0001056	A dendritic cell with the phenotype HLA-DRA-positive.	ARRDC3	positive	arrestin domain containing 3	CellMarker2.0					1	1	0.20	0.50
Human	Blood	blood	UBERON:0000178	A fluid that is composed of blood plasma and erythrocytes.	CD1CG+��+�� CD141G+��+��	myeloid dendritic cell	CL:0000782	A dendritic cell of the myeloid lineage.	ARRDC3	positive	arrestin domain containing 3	DRscDB	1.23	1.7e-12		0.7	1	1	0.20	0.50
Human	BLOOD	blood	UBERON:0000178	A fluid that is composed of blood plasma and erythrocytes.	T Cell	T cell	CL:0000084	A type of lymphocyte whose defining characteristic is the expression of a T cell receptor complex.	ART1	positive	ADP-ribosyltransferase 1	bdbiosciences					2	1	0.25	0.33
Human	BLOOD	blood	UBERON:0000178	A fluid that is composed of blood plasma and erythrocytes.	Epithelial Cell	epithelial cell	CL:0000066	A cell that is usually found in a two-dimensional sheet with a free surface. The cell has a cytoskeleton that allows for tight cell to cell contact and for cell polarity where apical part is directed towards the lumen and the basal part to the basal lamina.	ART1	positive	ADP-ribosyltransferase 1	bdbiosciences					1	1	0.25	0.33
Human	Blood	blood	UBERON:0000178	A fluid that is composed of blood plasma and erythrocytes.	Regulatory T cell	regulatory T cell	CL:0000815	A T cell which regulates overall immune responses as well as the responses of other T cell subsets through direct cell-cell contact and cytokine release.	ART1	positive	ADP-ribosyltransferase 1	SHOGoiN					1	1	0.25	0.33
Human	BLOOD	blood	UBERON:0000178	A fluid that is composed of blood plasma and erythrocytes.	Endothelial Cell	endothelial cell	CL:0000115	An endothelial cell comprises the outermost layer or lining of anatomical structures and can be squamous or cuboidal. In mammals, endothelial cell has vimentin filaments and is derived from the mesoderm.	ART4	positive	ADP-ribosyltransferase 4 (inactive) (Dombrock blood group)	bdbiosciences					1	1	0.25	0.50
Human	BLOOD	blood	UBERON:0000178	A fluid that is composed of blood plasma and erythrocytes.	Macrophage/Monocyte	mononuclear phagocyte	CL:0000113	A vertebrate phagocyte with a single nucleus.	ART4	positive	ADP-ribosyltransferase 4 (inactive) (Dombrock blood group)	bdbiosciences					1	1	0.25	0.50
Human	blood	blood	UBERON:0000178	A fluid that is composed of blood plasma and erythrocytes.	neural cell	neural cell	CL:0002319	A cell that is part of the nervous system.	ARX	positive	aristaless related homeobox	SingleCellBase					1	1	0.07	1.00
Human	Blood	blood	UBERON:0000178	A fluid that is composed of blood plasma and erythrocytes.	CD1C-CD141- dendritic cell	dendritic cell, human	CL:0001056	A dendritic cell with the phenotype HLA-DRA-positive.	ASAH1	positive	N-acylsphingosine amidohydrolase 1	CellMarker2.0					1	1	0.04	0.33
Human	Blood	blood	UBERON:0000178	A fluid that is composed of blood plasma and erythrocytes.	CD1CG+��+�� CD141G+��+��	myeloid dendritic cell	CL:0000782	A dendritic cell of the myeloid lineage.	ASAH1	positive	N-acylsphingosine amidohydrolase 1	DRscDB	2.38	2.72e-100		0.98	1	1	0.04	0.33
Human	Blood	blood	UBERON:0000178	A fluid that is composed of blood plasma and erythrocytes.	mostly CD14+CD16++ non-classical monocyte	non-classical monocyte	CL:0000875	A type of monocyte characterized by low expression of CCR2, low responsiveness to monocyte chemoattractant CCL2/MCP1, low phagocytic activity, and decrease size relative to classical monocytes, but increased co-stimulatory activity. May also play a role in tissue repair.	ASAH1	positive	N-acylsphingosine amidohydrolase 1	DRscDB	1.08	1.69e-39		1	2	1	0.04	0.33
Human	Blood	blood	UBERON:0000178	A fluid that is composed of blood plasma and erythrocytes.	CD141+CLEC9A+ dendritic cell	CD141-positive myeloid dendritic cell	CL:0002394	A myeloid dendritic cell found in the blood, lymph nodes, tonsil, bone marrow, and spleen that is CD141-positive (BDCA-3), XCR1-positive, and Clec9A-positive. This cell-type can cross-present antigen to CD8-positive T cells and can produce inteferon-beta.	ASAP1	positive	ArfGAP with SH3 domain, ankyrin repeat and PH domain 1	CellMarker2.0					2	2	0.07	0.25
Human	Blood	blood	UBERON:0000178	A fluid that is composed of blood plasma and erythrocytes.	CD141-CLEC9A	CD141-positive myeloid dendritic cell	CL:0002394	A myeloid dendritic cell found in the blood, lymph nodes, tonsil, bone marrow, and spleen that is CD141-positive (BDCA-3), XCR1-positive, and Clec9A-positive. This cell-type can cross-present antigen to CD8-positive T cells and can produce inteferon-beta.	ASAP1	positive	ArfGAP with SH3 domain, ankyrin repeat and PH domain 1	DRscDB	1.37	3.52e-58		0.97	2	2	0.07	0.25
Human	Blood	blood	UBERON:0000178	A fluid that is composed of blood plasma and erythrocytes.	Monocyte	monocyte	CL:0000576	Myeloid mononuclear recirculating leukocyte that can act as a precursor of tissue macrophages, osteoclasts and some populations of tissue dendritic cells.	ASAP1	positive	ArfGAP with SH3 domain, ankyrin repeat and PH domain 1	Sctyper.db					1	1	0.07	0.25
Human	Blood	blood	UBERON:0000178	A fluid that is composed of blood plasma and erythrocytes.	Myeloid cell	myeloid cell	CL:0000763	A cell of the monocyte, granulocyte, mast cell, megakaryocyte, or erythroid lineage.	ASAP1	positive	ArfGAP with SH3 domain, ankyrin repeat and PH domain 1	Sctyper.db					1	1	0.07	0.25
Human	Blood	blood	UBERON:0000178	A fluid that is composed of blood plasma and erythrocytes.	CD141+CLEC9A+ dendritic cell	CD141-positive myeloid dendritic cell	CL:0002394	A myeloid dendritic cell found in the blood, lymph nodes, tonsil, bone marrow, and spleen that is CD141-positive (BDCA-3), XCR1-positive, and Clec9A-positive. This cell-type can cross-present antigen to CD8-positive T cells and can produce inteferon-beta.	ASB2	positive	ankyrin repeat and SOCS box containing 2	CellMarker2.0					2	2	0.20	0.50
Human	Blood	blood	UBERON:0000178	A fluid that is composed of blood plasma and erythrocytes.	CD141-CLEC9A	CD141-positive myeloid dendritic cell	CL:0002394	A myeloid dendritic cell found in the blood, lymph nodes, tonsil, bone marrow, and spleen that is CD141-positive (BDCA-3), XCR1-positive, and Clec9A-positive. This cell-type can cross-present antigen to CD8-positive T cells and can produce inteferon-beta.	ASB2	positive	ankyrin repeat and SOCS box containing 2	DRscDB	2.33	3.73e-50		0.66	2	2	0.20	0.50
Human	BLOOD	blood	UBERON:0000178	A fluid that is composed of blood plasma and erythrocytes.	Plasma	plasma cell	CL:0000786	A terminally differentiated, post-mitotic, antibody secreting cell of the B cell lineage with the phenotype CD138-positive, surface immunonoglobulin-negative, and MHC Class II-negative. Plasma cells are oval or round with extensive rough endoplasmic reticulum, a well-developed Golgi apparatus, and a round nucleus having a characteristic cartwheel heterochromatin pattern and are devoted to produci…	ASF1B	positive	anti-silencing function 1B histone chaperone	HUSCH	0.725		0		1	1	0.10	1.00
Human	Blood	blood	UBERON:0000178	A fluid that is composed of blood plasma and erythrocytes.	CD1C_B	CD1c-positive myeloid dendritic cell	CL:0002399	A myeloid dendritic cell found in the blood that is CD1c-positive.	ASGR1	positive	asialoglycoprotein receptor 1	DRscDB	1.65	3.78e-20		0.52	1	1	0.08	0.33
Human	Blood	blood	UBERON:0000178	A fluid that is composed of blood plasma and erythrocytes.	mostly CD14++CD16G+��+�� classical monocyte	classical monocyte	CL:0000860	A monocyte that responds rapidly to microbial stimuli by secreting cytokines and antimicrobial factors and which is characterized by high expression of CCR2 in both rodents and humans, negative for the lineage markers CD3, CD19, and CD20, and of larger size than non-classical monocytes.	ASGR1	positive	asialoglycoprotein receptor 1	DRscDB	1.56	2.09e-31		0.67	2	1	0.08	0.33
Human	Blood	blood	UBERON:0000178	A fluid that is composed of blood plasma and erythrocytes.	CD1C+_B dendritic cell	dendritic cell, human	CL:0001056	A dendritic cell with the phenotype HLA-DRA-positive.	ASGR1	positive	asialoglycoprotein receptor 1	CellMarker2.0					1	1	0.08	0.33
Human	Blood	blood	UBERON:0000178	A fluid that is composed of blood plasma and erythrocytes.	Erythroid-like and erythroid precursor cells	erythroid progenitor cell	CL:0000038	A progenitor cell committed to the erythroid lineage.	ASNS	positive	asparagine synthetase (glutamine-hydrolyzing)	PanglaoDB					1	1	0.17	1.00
Human	Blood	blood	UBERON:0000178	A fluid that is composed of blood plasma and erythrocytes.	Plasmacytoid dendritic cell	plasmacytoid dendritic cell	CL:0000784	A dendritic cell type of distinct morphology, localization, and surface marker expression (CD123-positive) from other dendritic cell types and associated with early stage immune responses, particularly the release of physiologically abundant amounts of type I interferons in response to infection.	ASPH	positive	aspartate beta-hydroxylase	CellMarker2.0					1	1	0.10	1.00
Human	Blood	blood	UBERON:0000178	A fluid that is composed of blood plasma and erythrocytes.	T cell	T cell	CL:0000084	A type of lymphocyte whose defining characteristic is the expression of a T cell receptor complex.	ASPM	positive	assembly factor for spindle microtubules	Sctyper.db					1	1	0.06	0.25
Human	PBMC	blood	UBERON:0000178	A fluid that is composed of blood plasma and erythrocytes.	CD4+ Proliferating T	activated CD4-positive, alpha-beta T cell	CL:0000896	A recently activated CD4-positive, alpha-beta T cell with the phenotype CD69-positive, CD62L-negative, CD127-negative, and CD25-positive.	ASPM	positive	assembly factor for spindle microtubules	Azimuth					1	1	0.06	0.25
Human	PBMC	blood	UBERON:0000178	A fluid that is composed of blood plasma and erythrocytes.	Proliferating Natural Killer	natural killer cell	CL:0000623	A lymphocyte that can spontaneously kill a variety of target cells without prior antigenic activation via germline encoded activation receptors and also regulate immune responses via cytokine release and direct contact with other cells.	ASPM	positive	assembly factor for spindle microtubules	Azimuth					2	1	0.06	0.25
Human	PBMC	blood	UBERON:0000178	A fluid that is composed of blood plasma and erythrocytes.	Plasmablast	plasmablast	CL:0000980	An activated mature (naive or memory) B cell that is secreting immunoglobulin, typified by being CD27-positive, CD38-positive, CD138-negative.	ASPM	positive	assembly factor for spindle microtubules	Azimuth					1	1	0.06	0.25
Human	Blood	blood	UBERON:0000178	A fluid that is composed of blood plasma and erythrocytes.	Lymphocyte	lymphocyte	CL:0000542	A lymphocyte is a leukocyte commonly found in the blood and lymph that has the characteristics of a large nucleus, a neutral staining cytoplasm, and prominent heterochromatin.	ASXL1	positive	ASXL transcriptional regulator 1	Sctyper.db					1	1	0.33	1.00
Human	Blood	blood	UBERON:0000178	A fluid that is composed of blood plasma and erythrocytes.	T cell	T cell	CL:0000084	A type of lymphocyte whose defining characteristic is the expression of a T cell receptor complex.	ATAD2	positive	ATPase family AAA domain containing 2	Sctyper.db					1	1	0.08	0.50
Human	Blood	blood	UBERON:0000178	A fluid that is composed of blood plasma and erythrocytes.	Lymphocyte	lymphocyte	CL:0000542	A lymphocyte is a leukocyte commonly found in the blood and lymph that has the characteristics of a large nucleus, a neutral staining cytoplasm, and prominent heterochromatin.	ATAD2	positive	ATPase family AAA domain containing 2	Sctyper.db					1	1	0.08	0.50
Human	Blood	blood	UBERON:0000178	A fluid that is composed of blood plasma and erythrocytes.	New population: AXL+SIGLEC6+	dendritic cell	CL:0000451	A cell of hematopoietic origin, typically resident in particular tissues, specialized in the uptake, processing, and transport of antigens to lymph nodes for the purpose of stimulating an immune response via T cell activation. These cells are lineage negative (CD3-negative, CD19-negative, CD34-negative, and CD56-negative).	ATF5	positive	activating transcription factor 5	DRscDB	1.16	2.23e-09		0.76	1	1	0.20	0.50
Human	Blood	blood	UBERON:0000178	A fluid that is composed of blood plasma and erythrocytes.	AXL+SIGLEC6+ dendritic cell	dendritic cell, human	CL:0001056	A dendritic cell with the phenotype HLA-DRA-positive.	ATF5	positive	activating transcription factor 5	CellMarker2.0					1	1	0.20	0.50
Human	Blood	blood	UBERON:0000178	A fluid that is composed of blood plasma and erythrocytes.	Plasmacytoid dendritic cell	plasmacytoid dendritic cell	CL:0000784	A dendritic cell type of distinct morphology, localization, and surface marker expression (CD123-positive) from other dendritic cell types and associated with early stage immune responses, particularly the release of physiologically abundant amounts of type I interferons in response to infection.	ATG101	positive	autophagy related 101	CellMarker2.0					1	1	0.25	1.00
Human	Blood	blood	UBERON:0000178	A fluid that is composed of blood plasma and erythrocytes.	Myeloid cell	myeloid cell	CL:0000763	A cell of the monocyte, granulocyte, mast cell, megakaryocyte, or erythroid lineage.	ATG16L2	positive	autophagy related 16 like 2	Sctyper.db					1	1	0.25	1.00
Human	Blood	blood	UBERON:0000178	A fluid that is composed of blood plasma and erythrocytes.	Myeloid cell	myeloid cell	CL:0000763	A cell of the monocyte, granulocyte, mast cell, megakaryocyte, or erythroid lineage.	ATG7	positive	autophagy related 7	Sctyper.db					2	1	0.25	1.00
Human	Blood	blood	UBERON:0000178	A fluid that is composed of blood plasma and erythrocytes.	Lymphocyte	lymphocyte	CL:0000542	A lymphocyte is a leukocyte commonly found in the blood and lymph that has the characteristics of a large nucleus, a neutral staining cytoplasm, and prominent heterochromatin.	ATM	positive	ATM serine/threonine kinase	Sctyper.db					1	1	0.11	1.00
Human	Blood	blood	UBERON:0000178	A fluid that is composed of blood plasma and erythrocytes.	Plasmacytoid dendritic cell	plasmacytoid dendritic cell	CL:0000784	A dendritic cell type of distinct morphology, localization, and surface marker expression (CD123-positive) from other dendritic cell types and associated with early stage immune responses, particularly the release of physiologically abundant amounts of type I interferons in response to infection.	ATP13A2	positive	ATPase cation transporting 13A2	CellMarker2.0					2	1	0.33	1.00
Human	Blood	blood	UBERON:0000178	A fluid that is composed of blood plasma and erythrocytes.	Monocyte	monocyte	CL:0000576	Myeloid mononuclear recirculating leukocyte that can act as a precursor of tissue macrophages, osteoclasts and some populations of tissue dendritic cells.	ATP13A3	positive	ATPase 13A3	Sctyper.db					2	1	0.10	1.00
Human	BLOOD	blood	UBERON:0000178	A fluid that is composed of blood plasma and erythrocytes.	B cell	B cell	CL:0000236	A lymphocyte of B lineage that is capable of B cell mediated immunity.	ATP1B3	positive	ATPase Na+/K+ transporting subunit beta 3	bdbiosciences					1	1	0.03	0.09
Human	BLOOD	blood	UBERON:0000178	A fluid that is composed of blood plasma and erythrocytes.	T Cell	T cell	CL:0000084	A type of lymphocyte whose defining characteristic is the expression of a T cell receptor complex.	ATP1B3	positive	ATPase Na+/K+ transporting subunit beta 3	bdbiosciences					1	1	0.03	0.09
Human	BLOOD	blood	UBERON:0000178	A fluid that is composed of blood plasma and erythrocytes.	Dendritic Cell	dendritic cell	CL:0000451	A cell of hematopoietic origin, typically resident in particular tissues, specialized in the uptake, processing, and transport of antigens to lymph nodes for the purpose of stimulating an immune response via T cell activation. These cells are lineage negative (CD3-negative, CD19-negative, CD34-negative, and CD56-negative).	ATP1B3	positive	ATPase Na+/K+ transporting subunit beta 3	bdbiosciences					2	1	0.03	0.09
Human	Blood	blood	UBERON:0000178	A fluid that is composed of blood plasma and erythrocytes.	CD1C-CD141- dendritic cell	dendritic cell, human	CL:0001056	A dendritic cell with the phenotype HLA-DRA-positive.	ATP1B3	positive	ATPase Na+/K+ transporting subunit beta 3	CellMarker2.0					1	1	0.03	0.09
Human	BLOOD	blood	UBERON:0000178	A fluid that is composed of blood plasma and erythrocytes.	Granulocyte	granulocyte	CL:0000094	A leukocyte with abundant granules in the cytoplasm.	ATP1B3	positive	ATPase Na+/K+ transporting subunit beta 3	bdbiosciences					1	1	0.03	0.09
Human	BLOOD	blood	UBERON:0000178	A fluid that is composed of blood plasma and erythrocytes.	Macrophage/Monocyte	mononuclear phagocyte	CL:0000113	A vertebrate phagocyte with a single nucleus.	ATP1B3	positive	ATPase Na+/K+ transporting subunit beta 3	bdbiosciences					1	1	0.03	0.09
Human	Blood	blood	UBERON:0000178	A fluid that is composed of blood plasma and erythrocytes.	CD1CG+��+�� CD141G+��+��	myeloid dendritic cell	CL:0000782	A dendritic cell of the myeloid lineage.	ATP1B3	positive	ATPase Na+/K+ transporting subunit beta 3	DRscDB	1.08	3.05e-17		0.93	1	1	0.03	0.09
Human	BLOOD	blood	UBERON:0000178	A fluid that is composed of blood plasma and erythrocytes.	NK Cell	natural killer cell	CL:0000623	A lymphocyte that can spontaneously kill a variety of target cells without prior antigenic activation via germline encoded activation receptors and also regulate immune responses via cytokine release and direct contact with other cells.	ATP1B3	positive	ATPase Na+/K+ transporting subunit beta 3	bdbiosciences					2	1	0.03	0.09
Human	Blood	blood	UBERON:0000178	A fluid that is composed of blood plasma and erythrocytes.	Platelet	platelet	CL:0000233	A non-nucleated disk-shaped cell formed by extrusion from megakaryocytes, found in the blood of all mammals, and mainly involved in blood coagulation.	ATP1B3	positive	ATPase Na+/K+ transporting subunit beta 3	SHOGoiN					2	2	0.03	0.09
Human	BLOOD	blood	UBERON:0000178	A fluid that is composed of blood plasma and erythrocytes.	Platelet	platelet	CL:0000233	A non-nucleated disk-shaped cell formed by extrusion from megakaryocytes, found in the blood of all mammals, and mainly involved in blood coagulation.	ATP1B3	positive	ATPase Na+/K+ transporting subunit beta 3	bdbiosciences					2	2	0.03	0.09
Human	BLOOD	blood	UBERON:0000178	A fluid that is composed of blood plasma and erythrocytes.	Stem Cell/Precursor	stem cell	CL:0000034	A relatively undifferentiated cell that retains the ability to divide and proliferate throughout life to provide progenitor cells that can differentiate into specialized cells.	ATP1B3	positive	ATPase Na+/K+ transporting subunit beta 3	bdbiosciences					1	1	0.03	0.09
Human	PBMC	blood	UBERON:0000178	A fluid that is composed of blood plasma and erythrocytes.	Hematopoietic stem and progenitor cell	hematopoietic precursor cell	CL:0008001	Any hematopoietic cell that is a precursor of some other hematopoietic cell type.	ATP23	positive	ATP23 metallopeptidase and ATP synthase assembly factor homolog	Azimuth					1	1	0.50	1.00
Human	Blood	blood	UBERON:0000178	A fluid that is composed of blood plasma and erythrocytes.	Plasmacytoid dendritic cell	plasmacytoid dendritic cell	CL:0000784	A dendritic cell type of distinct morphology, localization, and surface marker expression (CD123-positive) from other dendritic cell types and associated with early stage immune responses, particularly the release of physiologically abundant amounts of type I interferons in response to infection.	ATP2A3	positive	ATPase sarcoplasmic/endoplasmic reticulum Ca2+ transporting 3	CellMarker2.0					1	1	0.12	0.50
Human	Blood	blood	UBERON:0000178	A fluid that is composed of blood plasma and erythrocytes.	Platelets	platelet	CL:0000233	A non-nucleated disk-shaped cell formed by extrusion from megakaryocytes, found in the blood of all mammals, and mainly involved in blood coagulation.	ATP2A3	positive	ATPase sarcoplasmic/endoplasmic reticulum Ca2+ transporting 3	PanglaoDB					1	1	0.12	0.50
Human	Blood	blood	UBERON:0000178	A fluid that is composed of blood plasma and erythrocytes.	Myeloid cell	myeloid cell	CL:0000763	A cell of the monocyte, granulocyte, mast cell, megakaryocyte, or erythroid lineage.	ATP2B1	positive	ATPase plasma membrane Ca2+ transporting 1	Sctyper.db					1	1	0.05	1.00
Human	Blood	blood	UBERON:0000178	A fluid that is composed of blood plasma and erythrocytes.	New population: AXL+SIGLEC6+	dendritic cell	CL:0000451	A cell of hematopoietic origin, typically resident in particular tissues, specialized in the uptake, processing, and transport of antigens to lymph nodes for the purpose of stimulating an immune response via T cell activation. These cells are lineage negative (CD3-negative, CD19-negative, CD34-negative, and CD56-negative).	ATP2B4	positive	ATPase plasma membrane Ca2+ transporting 4	DRscDB	1.29	0.000207		0.8	1	1	0.08	0.50
Human	Blood	blood	UBERON:0000178	A fluid that is composed of blood plasma and erythrocytes.	AXL+SIGLEC6+ dendritic cell	dendritic cell, human	CL:0001056	A dendritic cell with the phenotype HLA-DRA-positive.	ATP2B4	positive	ATPase plasma membrane Ca2+ transporting 4	CellMarker2.0					1	1	0.08	0.50
Human	Blood	blood	UBERON:0000178	A fluid that is composed of blood plasma and erythrocytes.	Myeloid cell	myeloid cell	CL:0000763	A cell of the monocyte, granulocyte, mast cell, megakaryocyte, or erythroid lineage.	ATP6V1A	positive	ATPase H+ transporting V1 subunit A	Sctyper.db					1	1	0.07	1.00
Human	Blood	blood	UBERON:0000178	A fluid that is composed of blood plasma and erythrocytes.	Myeloid cell	myeloid cell	CL:0000763	A cell of the monocyte, granulocyte, mast cell, megakaryocyte, or erythroid lineage.	ATP6V1C1	positive	ATPase H+ transporting V1 subunit C1	Sctyper.db					1	1	0.25	1.00
Human	Blood	blood	UBERON:0000178	A fluid that is composed of blood plasma and erythrocytes.	Platelets	platelet	CL:0000233	A non-nucleated disk-shaped cell formed by extrusion from megakaryocytes, found in the blood of all mammals, and mainly involved in blood coagulation.	ATP8A1	positive	ATPase phospholipid transporting 8A1	PanglaoDB					1	1	0.09	1.00
Human	Blood	blood	UBERON:0000178	A fluid that is composed of blood plasma and erythrocytes.	Hematopoietic stem cell	hematopoietic stem cell	CL:0000037	A stem cell from which all cells of the lymphoid and myeloid lineages develop, including blood cells and cells of the immune system. Hematopoietic stem cells lack cell markers of effector cells (lin-negative). Lin-negative is defined by lacking one or more of the following cell surface markers: CD2, CD3 epsilon, CD4, CD5 ,CD8 alpha chain, CD11b, CD14, CD19, CD20, CD56, ly6G, ter119.	ATXN1	positive	ataxin 1	CellMarker2.0					1	1	0.06	0.50
Human	Blood	blood	UBERON:0000178	A fluid that is composed of blood plasma and erythrocytes.	Myeloid cell	myeloid cell	CL:0000763	A cell of the monocyte, granulocyte, mast cell, megakaryocyte, or erythroid lineage.	ATXN1	positive	ataxin 1	Sctyper.db					1	1	0.06	0.50
Human	Blood	blood	UBERON:0000178	A fluid that is composed of blood plasma and erythrocytes.	T cell	T cell	CL:0000084	A type of lymphocyte whose defining characteristic is the expression of a T cell receptor complex.	AURKA	positive	aurora kinase A	Sctyper.db					1	1	0.10	1.00
Human	blood	blood	UBERON:0000178	A fluid that is composed of blood plasma and erythrocytes.	hematopoietic cell	hematopoietic cell	CL:0000988	A cell of a hematopoietic lineage.	AVP	positive	arginine vasopressin	SingleCellBase					1	1	0.11	0.14
Human	Blood	blood	UBERON:0000178	A fluid that is composed of blood plasma and erythrocytes.	Hematopoietic progenitor cell	hematopoietic lineage restricted progenitor cell	CL:0002031	A hematopoietic progenitor cell that is capable of developing into only one lineage of hematopoietic cells.	AVP	positive	arginine vasopressin	CellMarker2.0					1	1	0.11	0.14
Human	Blood	blood	UBERON:0000178	A fluid that is composed of blood plasma and erythrocytes.	HSC/MPP	hematopoietic multipotent progenitor cell	CL:0000837	A hematopoietic multipotent progenitor cell is multipotent, but not capable of long-term self-renewal. These cells are characterized as lacking lineage cell surface markers and being CD34-positive in both mice and humans.	AVP	positive	arginine vasopressin	Celltypist_v2					3	1	0.11	0.14
Human	PBMC	blood	UBERON:0000178	A fluid that is composed of blood plasma and erythrocytes.	Hematopoietic stem and progenitor cell	hematopoietic precursor cell	CL:0008001	Any hematopoietic cell that is a precursor of some other hematopoietic cell type.	AVP	positive	arginine vasopressin	Azimuth					2	1	0.11	0.14
Human	Blood	blood	UBERON:0000178	A fluid that is composed of blood plasma and erythrocytes.	Hematopoietic stem cell	hematopoietic stem cell	CL:0000037	A stem cell from which all cells of the lymphoid and myeloid lineages develop, including blood cells and cells of the immune system. Hematopoietic stem cells lack cell markers of effector cells (lin-negative). Lin-negative is defined by lacking one or more of the following cell surface markers: CD2, CD3 epsilon, CD4, CD5 ,CD8 alpha chain, CD11b, CD14, CD19, CD20, CD56, ly6G, ter119.	AVP	positive	arginine vasopressin	CellMarker2.0					5	2	0.11	0.14
Human	blood	blood	UBERON:0000178	A fluid that is composed of blood plasma and erythrocytes.	hspc1	hematopoietic stem cell	CL:0000037	A stem cell from which all cells of the lymphoid and myeloid lineages develop, including blood cells and cells of the immune system. Hematopoietic stem cells lack cell markers of effector cells (lin-negative). Lin-negative is defined by lacking one or more of the following cell surface markers: CD2, CD3 epsilon, CD4, CD5 ,CD8 alpha chain, CD11b, CD14, CD19, CD20, CD56, ly6G, ter119.	AVP	positive	arginine vasopressin	SingleCellBase					5	2	0.11	0.14
Human	BLOOD	blood	UBERON:0000178	A fluid that is composed of blood plasma and erythrocytes.	Mast	mast cell	CL:0000097	A cell that is found in almost all tissues containing numerous basophilic granules and capable of releasing large amounts of histamine and heparin upon activation. Progenitors leave bone marrow and mature in connective and mucosal tissue. Mature mast cells are found in all tissues, except the bloodstream. Their phenotype is CD117-high, CD123-negative, CD193-positive, CD200R3-positive, and FceRI-h…	AVP	positive	arginine vasopressin	HUSCH	0.774		0		1	1	0.11	0.14
Human	BLOOD	blood	UBERON:0000178	A fluid that is composed of blood plasma and erythrocytes.	Mast	mast cell	CL:0000097	A cell that is found in almost all tissues containing numerous basophilic granules and capable of releasing large amounts of histamine and heparin upon activation. Progenitors leave bone marrow and mature in connective and mucosal tissue. Mature mast cells are found in all tissues, except the bloodstream. Their phenotype is CD117-high, CD123-negative, CD193-positive, CD200R3-positive, and FceRI-h…	AVP	positive	arginine vasopressin	HUSCH	0.621		0		1	1	0.11	0.14
Human	BLOOD	blood	UBERON:0000178	A fluid that is composed of blood plasma and erythrocytes.	Mast	mast cell	CL:0000097	A cell that is found in almost all tissues containing numerous basophilic granules and capable of releasing large amounts of histamine and heparin upon activation. Progenitors leave bone marrow and mature in connective and mucosal tissue. Mature mast cells are found in all tissues, except the bloodstream. Their phenotype is CD117-high, CD123-negative, CD193-positive, CD200R3-positive, and FceRI-h…	AVP	positive	arginine vasopressin	HUSCH	0.601		0		1	1	0.11	0.14
Human	PBMC	blood	UBERON:0000178	A fluid that is composed of blood plasma and erythrocytes.	AXL+ Dendritic Cell	dendritic cell	CL:0000451	A cell of hematopoietic origin, typically resident in particular tissues, specialized in the uptake, processing, and transport of antigens to lymph nodes for the purpose of stimulating an immune response via T cell activation. These cells are lineage negative (CD3-negative, CD19-negative, CD34-negative, and CD56-negative).	AXL	positive	AXL receptor tyrosine kinase	Azimuth					4	2	0.08	0.14
Human	Blood	blood	UBERON:0000178	A fluid that is composed of blood plasma and erythrocytes.	New population: AXL+SIGLEC6+	dendritic cell	CL:0000451	A cell of hematopoietic origin, typically resident in particular tissues, specialized in the uptake, processing, and transport of antigens to lymph nodes for the purpose of stimulating an immune response via T cell activation. These cells are lineage negative (CD3-negative, CD19-negative, CD34-negative, and CD56-negative).	AXL	positive	AXL receptor tyrosine kinase	DRscDB	3.78	2.76e-87		1	4	2	0.08	0.14
Human	Blood	blood	UBERON:0000178	A fluid that is composed of blood plasma and erythrocytes.	AXL+SIGLEC6+ dendritic cell	dendritic cell, human	CL:0001056	A dendritic cell with the phenotype HLA-DRA-positive.	AXL	positive	AXL receptor tyrosine kinase	CellMarker2.0					1	1	0.08	0.14
Human	Blood	blood	UBERON:0000178	A fluid that is composed of blood plasma and erythrocytes.	immature conventional dendritic cell	immature conventional dendritic cell	CL:0000840	An immature cell of the conventional dendritic cell lineage, characterized by high levels of antigen uptake via endocytosis, macropinocytosis, and phagocytosis, and typically found resident in the tissues. Markers for this cell are CD80-low, CD86-low, and MHC-II-low.	AXL	positive	AXL receptor tyrosine kinase	ASCT+B					2	2	0.08	0.14
Human	Blood	blood	UBERON:0000178	A fluid that is composed of blood plasma and erythrocytes.	Transitional DC	immature conventional dendritic cell	CL:0000840	An immature cell of the conventional dendritic cell lineage, characterized by high levels of antigen uptake via endocytosis, macropinocytosis, and phagocytosis, and typically found resident in the tissues. Markers for this cell are CD80-low, CD86-low, and MHC-II-low.	AXL	positive	AXL receptor tyrosine kinase	Celltypist_v2					2	2	0.08	0.14
Human	PBMC	blood	UBERON:0000178	A fluid that is composed of blood plasma and erythrocytes.	AXL+ myeloid dendritic cell	myeloid dendritic cell	CL:0000782	A dendritic cell of the myeloid lineage.	AXL	positive	AXL receptor tyrosine kinase	Azimuth					2	1	0.08	0.14
Human	PBMC	blood	UBERON:0000178	A fluid that is composed of blood plasma and erythrocytes.	AXL+ plasmacytoid dendritic cell	plasmacytoid dendritic cell	CL:0000784	A dendritic cell type of distinct morphology, localization, and surface marker expression (CD123-positive) from other dendritic cell types and associated with early stage immune responses, particularly the release of physiologically abundant amounts of type I interferons in response to infection.	AXL	positive	AXL receptor tyrosine kinase	Azimuth					1	1	0.08	0.14
Human	Blood	blood	UBERON:0000178	A fluid that is composed of blood plasma and erythrocytes.	New population of monocytes	monocyte	CL:0000576	Myeloid mononuclear recirculating leukocyte that can act as a precursor of tissue macrophages, osteoclasts and some populations of tissue dendritic cells.	AZGP1P1	positive	AZGP1 pseudogene 1	DRscDB	1.38	4.15e-08		0.9	1	1	1.00	1.00
Human	blood	blood	UBERON:0000178	A fluid that is composed of blood plasma and erythrocytes.	dendritic cell	dendritic cell	CL:0000451	A cell of hematopoietic origin, typically resident in particular tissues, specialized in the uptake, processing, and transport of antigens to lymph nodes for the purpose of stimulating an immune response via T cell activation. These cells are lineage negative (CD3-negative, CD19-negative, CD34-negative, and CD56-negative).	AZU1	positive	azurocidin 1	SingleCellBase					1	1	0.07	0.20
Human	Blood	blood	UBERON:0000178	A fluid that is composed of blood plasma and erythrocytes.	Granulocyte	granulocyte	CL:0000094	A leukocyte with abundant granules in the cytoplasm.	AZU1	positive	azurocidin 1	CellMarker2.0					2	2	0.07	0.20
Human	blood	blood	UBERON:0000178	A fluid that is composed of blood plasma and erythrocytes.	granulocyte	granulocyte	CL:0000094	A leukocyte with abundant granules in the cytoplasm.	AZU1	positive	azurocidin 1	SingleCellBase					2	2	0.07	0.20
Human	blood	blood	UBERON:0000178	A fluid that is composed of blood plasma and erythrocytes.	myeloid cell	myeloid cell	CL:0000763	A cell of the monocyte, granulocyte, mast cell, megakaryocyte, or erythroid lineage.	AZU1	positive	azurocidin 1	SingleCellBase					1	1	0.07	0.20
Human	blood	blood	UBERON:0000178	A fluid that is composed of blood plasma and erythrocytes.	m_d2	neutrophil	CL:0000775	Any of the immature or mature forms of a granular leukocyte that in its mature form has a nucleus with three to five lobes connected by slender threads of chromatin, and cytoplasm containing fine inconspicuous granules and stainable by neutral dyes.	AZU1	positive	azurocidin 1	SingleCellBase					5	1	0.07	0.20
Human	Blood	blood	UBERON:0000178	A fluid that is composed of blood plasma and erythrocytes.	B cell	B cell	CL:0000236	A lymphocyte of B lineage that is capable of B cell mediated immunity.	B2M	positive	beta-2-microglobulin	CellMarker2.0					1	1	0.02	0.17
Human	PBMC	blood	UBERON:0000178	A fluid that is composed of blood plasma and erythrocytes.	CD56-dim Natural Killer_2	CD16-positive, CD56-dim natural killer cell, human	CL:0000939	A mature natural killer cell that has the phenotype CD56-low, CD16-positive and which is capable of cytotoxicity and cytokine production.	B2M	positive	beta-2-microglobulin	Azimuth					1	1	0.02	0.17
Human	PBMC	blood	UBERON:0000178	A fluid that is composed of blood plasma and erythrocytes.	CD4+ Cytotoxic T	CD4-positive, alpha-beta cytotoxic T cell	CL:0000934	A CD4-positive, alpha-beta T cell that has cytotoxic function.	B2M	positive	beta-2-microglobulin	Azimuth					2	1	0.02	0.17
Human	Blood	blood	UBERON:0000178	A fluid that is composed of blood plasma and erythrocytes.	Tcm/Naive cytotoxic T cells	central memory CD8-positive, alpha-beta T cell	CL:0000907	CD8-positive, alpha-beta memory T cell with the phenotype CCR7-positive, CD127-positive, CD45RA-negative, CD45RO-positive, and CD25-negative.	B2M	positive	beta-2-microglobulin	Celltypist_v2					2	1	0.02	0.17
Human	PBMC	blood	UBERON:0000178	A fluid that is composed of blood plasma and erythrocytes.	CD4+ Effector Memory T_1	effector CD4-positive, alpha-beta T cell	CL:0001044	A CD4-positive, alpha-beta T cell with the phenotype CCR7-negative, CD45RA-positive.	B2M	positive	beta-2-microglobulin	Azimuth					1	1	0.02	0.17
Human	PBMC	blood	UBERON:0000178	A fluid that is composed of blood plasma and erythrocytes.	Memory Regulatory T	regulatory T cell	CL:0000815	A T cell which regulates overall immune responses as well as the responses of other T cell subsets through direct cell-cell contact and cytokine release.	B2M	positive	beta-2-microglobulin	Azimuth					3	1	0.02	0.17
Human	BLOOD	blood	UBERON:0000178	A fluid that is composed of blood plasma and erythrocytes.	T Cell	T cell	CL:0000084	A type of lymphocyte whose defining characteristic is the expression of a T cell receptor complex.	B3GAT1	positive	beta-1,3-glucuronyltransferase 1	bdbiosciences					4	1	0.06	0.17
Human	Blood	blood	UBERON:0000178	A fluid that is composed of blood plasma and erythrocytes.	Effector T(Teff) cell	effector T cell	CL:0000911	A differentiated T cell with ability to traffic to peripheral tissues and is capable of mounting a specific immune response.	B3GAT1	positive	beta-1,3-glucuronyltransferase 1	CellMarker2.0					1	1	0.06	0.17
Human	blood	blood	UBERON:0000178	A fluid that is composed of blood plasma and erythrocytes.	natural killer (NK) cell	natural killer cell	CL:0000623	A lymphocyte that can spontaneously kill a variety of target cells without prior antigenic activation via germline encoded activation receptors and also regulate immune responses via cytokine release and direct contact with other cells.	B3GAT1	positive	beta-1,3-glucuronyltransferase 1	SingleCellBase					5	3	0.06	0.17
Human	BLOOD	blood	UBERON:0000178	A fluid that is composed of blood plasma and erythrocytes.	NK Cell	natural killer cell	CL:0000623	A lymphocyte that can spontaneously kill a variety of target cells without prior antigenic activation via germline encoded activation receptors and also regulate immune responses via cytokine release and direct contact with other cells.	B3GAT1	positive	beta-1,3-glucuronyltransferase 1	bdbiosciences					5	3	0.06	0.17
Human	Blood	blood	UBERON:0000178	A fluid that is composed of blood plasma and erythrocytes.	Natural killer cell	natural killer cell	CL:0000623	A lymphocyte that can spontaneously kill a variety of target cells without prior antigenic activation via germline encoded activation receptors and also regulate immune responses via cytokine release and direct contact with other cells.	B3GAT1	positive	beta-1,3-glucuronyltransferase 1	CellMarker2.0					5	3	0.06	0.17
Human	Blood	blood	UBERON:0000178	A fluid that is composed of blood plasma and erythrocytes.	Regulatory T cell	regulatory T cell	CL:0000815	A T cell which regulates overall immune responses as well as the responses of other T cell subsets through direct cell-cell contact and cytokine release.	B3GAT1	positive	beta-1,3-glucuronyltransferase 1	SHOGoiN					1	1	0.06	0.17
Human	Blood	blood	UBERON:0000178	A fluid that is composed of blood plasma and erythrocytes.	Platelet	platelet	CL:0000233	A non-nucleated disk-shaped cell formed by extrusion from megakaryocytes, found in the blood of all mammals, and mainly involved in blood coagulation.	B3GNT5	positive	UDP-GlcNAc:betaGal beta-1,3-N-acetylglucosaminyltransferase 5	SHOGoiN					1	1	0.08	1.00
Human	Blood	blood	UBERON:0000178	A fluid that is composed of blood plasma and erythrocytes.	CD141+CLEC9A+ dendritic cell	CD141-positive myeloid dendritic cell	CL:0002394	A myeloid dendritic cell found in the blood, lymph nodes, tonsil, bone marrow, and spleen that is CD141-positive (BDCA-3), XCR1-positive, and Clec9A-positive. This cell-type can cross-present antigen to CD8-positive T cells and can produce inteferon-beta.	B3GNT7	positive	UDP-GlcNAc:betaGal beta-1,3-N-acetylglucosaminyltransferase 7	CellMarker2.0					2	2	0.12	0.50
Human	Blood	blood	UBERON:0000178	A fluid that is composed of blood plasma and erythrocytes.	CD141-CLEC9A	CD141-positive myeloid dendritic cell	CL:0002394	A myeloid dendritic cell found in the blood, lymph nodes, tonsil, bone marrow, and spleen that is CD141-positive (BDCA-3), XCR1-positive, and Clec9A-positive. This cell-type can cross-present antigen to CD8-positive T cells and can produce inteferon-beta.	B3GNT7	positive	UDP-GlcNAc:betaGal beta-1,3-N-acetylglucosaminyltransferase 7	DRscDB	2.22	1.31e-40		0.62	2	2	0.12	0.50
Human	blood	blood	UBERON:0000178	A fluid that is composed of blood plasma and erythrocytes.	natural killer T (NKT) cell	natural killer cell	CL:0000623	A lymphocyte that can spontaneously kill a variety of target cells without prior antigenic activation via germline encoded activation receptors and also regulate immune responses via cytokine release and direct contact with other cells.	B4GALT1	positive	beta-1,4-galactosyltransferase 1	SingleCellBase					2	1	0.07	0.50
Human	Blood	blood	UBERON:0000178	A fluid that is composed of blood plasma and erythrocytes.	Plasmacytoid dendritic cell	plasmacytoid dendritic cell	CL:0000784	A dendritic cell type of distinct morphology, localization, and surface marker expression (CD123-positive) from other dendritic cell types and associated with early stage immune responses, particularly the release of physiologically abundant amounts of type I interferons in response to infection.	B4GALT1	positive	beta-1,4-galactosyltransferase 1	CellMarker2.0					1	1	0.07	0.50
Human	Blood	blood	UBERON:0000178	A fluid that is composed of blood plasma and erythrocytes.	B cell	B cell	CL:0000236	A lymphocyte of B lineage that is capable of B cell mediated immunity.	B4GALT3	positive	beta-1,4-galactosyltransferase 3	Sctyper.db					1	1	0.50	1.00
Human	Blood	blood	UBERON:0000178	A fluid that is composed of blood plasma and erythrocytes.	CD1C-CD141- dendritic cell	dendritic cell, human	CL:0001056	A dendritic cell with the phenotype HLA-DRA-positive.	BACH1	positive	BTB domain and CNC homolog 1	CellMarker2.0					1	1	0.08	0.33
Human	Blood	blood	UBERON:0000178	A fluid that is composed of blood plasma and erythrocytes.	New population of monocytes	monocyte	CL:0000576	Myeloid mononuclear recirculating leukocyte that can act as a precursor of tissue macrophages, osteoclasts and some populations of tissue dendritic cells.	BACH1	positive	BTB domain and CNC homolog 1	DRscDB	1.01	3.89e-05		0.9	2	1	0.08	0.33
Human	Blood	blood	UBERON:0000178	A fluid that is composed of blood plasma and erythrocytes.	CD1CG+��+�� CD141G+��+��	myeloid dendritic cell	CL:0000782	A dendritic cell of the myeloid lineage.	BACH1	positive	BTB domain and CNC homolog 1	DRscDB	1.36	3.7e-14		0.67	1	1	0.08	0.33
Human	Blood	blood	UBERON:0000178	A fluid that is composed of blood plasma and erythrocytes.	Lymphocyte	lymphocyte	CL:0000542	A lymphocyte is a leukocyte commonly found in the blood and lymph that has the characteristics of a large nucleus, a neutral staining cytoplasm, and prominent heterochromatin.	BACH2	positive	BTB domain and CNC homolog 2	Sctyper.db					1	1	0.05	0.50
Human	Blood	blood	UBERON:0000178	A fluid that is composed of blood plasma and erythrocytes.	Regulatory T(Treg) cell	regulatory T cell	CL:0000815	A T cell which regulates overall immune responses as well as the responses of other T cell subsets through direct cell-cell contact and cytokine release.	BACH2	positive	BTB domain and CNC homolog 2	CellMarker2.0					1	1	0.05	0.50
Human	Blood	blood	UBERON:0000178	A fluid that is composed of blood plasma and erythrocytes.	New population: AXL+SIGLEC6+	dendritic cell	CL:0000451	A cell of hematopoietic origin, typically resident in particular tissues, specialized in the uptake, processing, and transport of antigens to lymph nodes for the purpose of stimulating an immune response via T cell activation. These cells are lineage negative (CD3-negative, CD19-negative, CD34-negative, and CD56-negative).	BAIAP2	positive	BAR/IMD domain containing adaptor protein 2	DRscDB	1.53	7.91e-09		0.66	1	1	0.11	0.50
Human	Blood	blood	UBERON:0000178	A fluid that is composed of blood plasma and erythrocytes.	AXL+SIGLEC6+ dendritic cell	dendritic cell, human	CL:0001056	A dendritic cell with the phenotype HLA-DRA-positive.	BAIAP2	positive	BAR/IMD domain containing adaptor protein 2	CellMarker2.0					1	1	0.11	0.50
Human	Blood	blood	UBERON:0000178	A fluid that is composed of blood plasma and erythrocytes.	B cell	B cell	CL:0000236	A lymphocyte of B lineage that is capable of B cell mediated immunity.	BANK1	positive	B cell scaffold protein with ankyrin repeats 1	CellMarker2.0					10	5	0.06	0.14
Human	Blood	blood	UBERON:0000178	A fluid that is composed of blood plasma and erythrocytes.	B cell	B cell	CL:0000236	A lymphocyte of B lineage that is capable of B cell mediated immunity.	BANK1	positive	B cell scaffold protein with ankyrin repeats 1	Sctyper.db					10	5	0.06	0.14
Human	Blood	blood	UBERON:0000178	A fluid that is composed of blood plasma and erythrocytes.	B cell	B cell	CL:0000236	A lymphocyte of B lineage that is capable of B cell mediated immunity.	BANK1	positive	B cell scaffold protein with ankyrin repeats 1	Cell Taxonomy					10	5	0.06	0.14
Human	blood	blood	UBERON:0000178	A fluid that is composed of blood plasma and erythrocytes.	B cell	B cell	CL:0000236	A lymphocyte of B lineage that is capable of B cell mediated immunity.	BANK1	positive	B cell scaffold protein with ankyrin repeats 1	SingleCellBase					10	5	0.06	0.14
Human	BLOOD	blood	UBERON:0000178	A fluid that is composed of blood plasma and erythrocytes.	B	B cell	CL:0000236	A lymphocyte of B lineage that is capable of B cell mediated immunity.	BANK1	positive	B cell scaffold protein with ankyrin repeats 1	HUSCH	1.47		0		10	5	0.06	0.14
Human	BLOOD	blood	UBERON:0000178	A fluid that is composed of blood plasma and erythrocytes.	B	B cell	CL:0000236	A lymphocyte of B lineage that is capable of B cell mediated immunity.	BANK1	positive	B cell scaffold protein with ankyrin repeats 1	HUSCH	1.61		0		10	5	0.06	0.14
Human	BLOOD	blood	UBERON:0000178	A fluid that is composed of blood plasma and erythrocytes.	B	B cell	CL:0000236	A lymphocyte of B lineage that is capable of B cell mediated immunity.	BANK1	positive	B cell scaffold protein with ankyrin repeats 1	HUSCH	1.5		0		10	5	0.06	0.14
Human	BLOOD	blood	UBERON:0000178	A fluid that is composed of blood plasma and erythrocytes.	B	B cell	CL:0000236	A lymphocyte of B lineage that is capable of B cell mediated immunity.	BANK1	positive	B cell scaffold protein with ankyrin repeats 1	HUSCH	1.79		0		10	5	0.06	0.14
Human	BLOOD	blood	UBERON:0000178	A fluid that is composed of blood plasma and erythrocytes.	B	B cell	CL:0000236	A lymphocyte of B lineage that is capable of B cell mediated immunity.	BANK1	positive	B cell scaffold protein with ankyrin repeats 1	HUSCH	1.96		0		10	5	0.06	0.14
Human	BLOOD	blood	UBERON:0000178	A fluid that is composed of blood plasma and erythrocytes.	B	B cell	CL:0000236	A lymphocyte of B lineage that is capable of B cell mediated immunity.	BANK1	positive	B cell scaffold protein with ankyrin repeats 1	HUSCH	2.02		0		10	5	0.06	0.14
Human	BLOOD	blood	UBERON:0000178	A fluid that is composed of blood plasma and erythrocytes.	B	B cell	CL:0000236	A lymphocyte of B lineage that is capable of B cell mediated immunity.	BANK1	positive	B cell scaffold protein with ankyrin repeats 1	HUSCH	2.04		0		10	5	0.06	0.14
Human	BLOOD	blood	UBERON:0000178	A fluid that is composed of blood plasma and erythrocytes.	B	B cell	CL:0000236	A lymphocyte of B lineage that is capable of B cell mediated immunity.	BANK1	positive	B cell scaffold protein with ankyrin repeats 1	HUSCH	1.88		0		10	5	0.06	0.14
Human	BLOOD	blood	UBERON:0000178	A fluid that is composed of blood plasma and erythrocytes.	B	B cell	CL:0000236	A lymphocyte of B lineage that is capable of B cell mediated immunity.	BANK1	positive	B cell scaffold protein with ankyrin repeats 1	HUSCH	1.92		0		10	5	0.06	0.14
Human	BLOOD	blood	UBERON:0000178	A fluid that is composed of blood plasma and erythrocytes.	B	B cell	CL:0000236	A lymphocyte of B lineage that is capable of B cell mediated immunity.	BANK1	positive	B cell scaffold protein with ankyrin repeats 1	HUSCH	1.49		0		10	5	0.06	0.14
Human	BLOOD	blood	UBERON:0000178	A fluid that is composed of blood plasma and erythrocytes.	B	B cell	CL:0000236	A lymphocyte of B lineage that is capable of B cell mediated immunity.	BANK1	positive	B cell scaffold protein with ankyrin repeats 1	HUSCH	1.87		0		10	5	0.06	0.14
Human	BLOOD	blood	UBERON:0000178	A fluid that is composed of blood plasma and erythrocytes.	B	B cell	CL:0000236	A lymphocyte of B lineage that is capable of B cell mediated immunity.	BANK1	positive	B cell scaffold protein with ankyrin repeats 1	HUSCH	1.72		0		10	5	0.06	0.14
Human	BLOOD	blood	UBERON:0000178	A fluid that is composed of blood plasma and erythrocytes.	B	B cell	CL:0000236	A lymphocyte of B lineage that is capable of B cell mediated immunity.	BANK1	positive	B cell scaffold protein with ankyrin repeats 1	HUSCH	1.9		0		10	5	0.06	0.14
Human	BLOOD	blood	UBERON:0000178	A fluid that is composed of blood plasma and erythrocytes.	B	B cell	CL:0000236	A lymphocyte of B lineage that is capable of B cell mediated immunity.	BANK1	positive	B cell scaffold protein with ankyrin repeats 1	HUSCH	1.84		0		10	5	0.06	0.14
Human	BLOOD	blood	UBERON:0000178	A fluid that is composed of blood plasma and erythrocytes.	B	B cell	CL:0000236	A lymphocyte of B lineage that is capable of B cell mediated immunity.	BANK1	positive	B cell scaffold protein with ankyrin repeats 1	HUSCH	1.6		0		10	5	0.06	0.14
Human	BLOOD	blood	UBERON:0000178	A fluid that is composed of blood plasma and erythrocytes.	B	B cell	CL:0000236	A lymphocyte of B lineage that is capable of B cell mediated immunity.	BANK1	positive	B cell scaffold protein with ankyrin repeats 1	HUSCH	1.86		0		10	5	0.06	0.14
Human	PBMC	blood	UBERON:0000178	A fluid that is composed of blood plasma and erythrocytes.	B cell	mature B cell	CL:0000785	A B cell that is mature, having left the bone marrow. Initially, these cells are IgM-positive and IgD-positive, and they can be activated by antigen.	BANK1	positive	B cell scaffold protein with ankyrin repeats 1	Azimuth					2	1	0.06	0.14
Human	PBMC	blood	UBERON:0000178	A fluid that is composed of blood plasma and erythrocytes.	Intermediate B cell	mature B cell	CL:0000785	A B cell that is mature, having left the bone marrow. Initially, these cells are IgM-positive and IgD-positive, and they can be activated by antigen.	BANK1	positive	B cell scaffold protein with ankyrin repeats 1	Azimuth					2	1	0.06	0.14
Human	PBMC	blood	UBERON:0000178	A fluid that is composed of blood plasma and erythrocytes.	Intermediate B cell, kappa light chain	mature B cell	CL:0000785	A B cell that is mature, having left the bone marrow. Initially, these cells are IgM-positive and IgD-positive, and they can be activated by antigen.	BANK1	positive	B cell scaffold protein with ankyrin repeats 1	Azimuth					2	1	0.06	0.14
Human	PBMC	blood	UBERON:0000178	A fluid that is composed of blood plasma and erythrocytes.	Intermediate B cell, lambda light chain	mature B cell	CL:0000785	A B cell that is mature, having left the bone marrow. Initially, these cells are IgM-positive and IgD-positive, and they can be activated by antigen.	BANK1	positive	B cell scaffold protein with ankyrin repeats 1	Azimuth					2	1	0.06	0.14
Human	PBMC	blood	UBERON:0000178	A fluid that is composed of blood plasma and erythrocytes.	Memory B cell	memory B cell	CL:0000787	A memory B cell is a mature B cell that is long-lived, readily activated upon re-encounter of its antigenic determinant, and has been selected for expression of higher affinity immunoglobulin. This cell type has the phenotype CD19-positive, CD20-positive, MHC Class II-positive, and CD138-negative.	BANK1	positive	B cell scaffold protein with ankyrin repeats 1	Azimuth					3	1	0.06	0.14
Human	PBMC	blood	UBERON:0000178	A fluid that is composed of blood plasma and erythrocytes.	Memory B cell, kappa light chain	memory B cell	CL:0000787	A memory B cell is a mature B cell that is long-lived, readily activated upon re-encounter of its antigenic determinant, and has been selected for expression of higher affinity immunoglobulin. This cell type has the phenotype CD19-positive, CD20-positive, MHC Class II-positive, and CD138-negative.	BANK1	positive	B cell scaffold protein with ankyrin repeats 1	Azimuth					3	1	0.06	0.14
Human	PBMC	blood	UBERON:0000178	A fluid that is composed of blood plasma and erythrocytes.	Memory B cell, lambda light chain	memory B cell	CL:0000787	A memory B cell is a mature B cell that is long-lived, readily activated upon re-encounter of its antigenic determinant, and has been selected for expression of higher affinity immunoglobulin. This cell type has the phenotype CD19-positive, CD20-positive, MHC Class II-positive, and CD138-negative.	BANK1	positive	B cell scaffold protein with ankyrin repeats 1	Azimuth					3	1	0.06	0.14
Human	Blood	blood	UBERON:0000178	A fluid that is composed of blood plasma and erythrocytes.	Myeloid cell	myeloid cell	CL:0000763	A cell of the monocyte, granulocyte, mast cell, megakaryocyte, or erythroid lineage.	BANP	positive	BTG3 associated nuclear protein	Sctyper.db					1	1	0.50	1.00
Human	PBMC	blood	UBERON:0000178	A fluid that is composed of blood plasma and erythrocytes.	Conventional Dendritic Cell 2_2	CD1c-positive myeloid dendritic cell	CL:0002399	A myeloid dendritic cell found in the blood that is CD1c-positive.	BASP1	positive	brain abundant membrane attached signal protein 1	Azimuth					2	1	0.04	0.50
Human	BLOOD	blood	UBERON:0000178	A fluid that is composed of blood plasma and erythrocytes.	DC	dendritic cell	CL:0000451	A cell of hematopoietic origin, typically resident in particular tissues, specialized in the uptake, processing, and transport of antigens to lymph nodes for the purpose of stimulating an immune response via T cell activation. These cells are lineage negative (CD3-negative, CD19-negative, CD34-negative, and CD56-negative).	BASP1	positive	brain abundant membrane attached signal protein 1	HUSCH	0.882		0		2	1	0.04	0.50
Human	blood	blood	UBERON:0000178	A fluid that is composed of blood plasma and erythrocytes.	T cell	T cell	CL:0000084	A type of lymphocyte whose defining characteristic is the expression of a T cell receptor complex.	BATF	positive	basic leucine zipper ATF-like transcription factor	SingleCellBase					1	1	0.08	0.33
Human	Blood	blood	UBERON:0000178	A fluid that is composed of blood plasma and erythrocytes.	Lymphocyte	lymphocyte	CL:0000542	A lymphocyte is a leukocyte commonly found in the blood and lymph that has the characteristics of a large nucleus, a neutral staining cytoplasm, and prominent heterochromatin.	BATF	positive	basic leucine zipper ATF-like transcription factor	Sctyper.db					1	1	0.08	0.33
Human	Blood	blood	UBERON:0000178	A fluid that is composed of blood plasma and erythrocytes.	Regulatory T(Treg) cell	regulatory T cell	CL:0000815	A T cell which regulates overall immune responses as well as the responses of other T cell subsets through direct cell-cell contact and cytokine release.	BATF	positive	basic leucine zipper ATF-like transcription factor	CellMarker2.0					2	1	0.08	0.33
Human	PBMC	blood	UBERON:0000178	A fluid that is composed of blood plasma and erythrocytes.	Conventional Dendritic Cell 1	CD141-positive myeloid dendritic cell	CL:0002394	A myeloid dendritic cell found in the blood, lymph nodes, tonsil, bone marrow, and spleen that is CD141-positive (BDCA-3), XCR1-positive, and Clec9A-positive. This cell-type can cross-present antigen to CD8-positive T cells and can produce inteferon-beta.	BATF3	positive	basic leucine zipper ATF-like transcription factor 3	Azimuth					4	3	0.11	0.20
Human	Blood	blood	UBERON:0000178	A fluid that is composed of blood plasma and erythrocytes.	CD141+CLEC9A+ dendritic cell	CD141-positive myeloid dendritic cell	CL:0002394	A myeloid dendritic cell found in the blood, lymph nodes, tonsil, bone marrow, and spleen that is CD141-positive (BDCA-3), XCR1-positive, and Clec9A-positive. This cell-type can cross-present antigen to CD8-positive T cells and can produce inteferon-beta.	BATF3	positive	basic leucine zipper ATF-like transcription factor 3	CellMarker2.0					4	3	0.11	0.20
Human	Blood	blood	UBERON:0000178	A fluid that is composed of blood plasma and erythrocytes.	CD141-CLEC9A	CD141-positive myeloid dendritic cell	CL:0002394	A myeloid dendritic cell found in the blood, lymph nodes, tonsil, bone marrow, and spleen that is CD141-positive (BDCA-3), XCR1-positive, and Clec9A-positive. This cell-type can cross-present antigen to CD8-positive T cells and can produce inteferon-beta.	BATF3	positive	basic leucine zipper ATF-like transcription factor 3	DRscDB	1.52	2.53e-52		0.84	4	3	0.11	0.20
Human	Blood	blood	UBERON:0000178	A fluid that is composed of blood plasma and erythrocytes.	DC1	conventional dendritic cell	CL:0000990	Conventional dendritic cell is a dendritic cell that is CD11c-high.	BATF3	positive	basic leucine zipper ATF-like transcription factor 3	Celltypist_v2					1	1	0.11	0.20
Human	BLOOD	blood	UBERON:0000178	A fluid that is composed of blood plasma and erythrocytes.	DC	dendritic cell	CL:0000451	A cell of hematopoietic origin, typically resident in particular tissues, specialized in the uptake, processing, and transport of antigens to lymph nodes for the purpose of stimulating an immune response via T cell activation. These cells are lineage negative (CD3-negative, CD19-negative, CD34-negative, and CD56-negative).	BATF3	positive	basic leucine zipper ATF-like transcription factor 3	HUSCH	1.43		0		2	1	0.11	0.20
Human	BLOOD	blood	UBERON:0000178	A fluid that is composed of blood plasma and erythrocytes.	Endothelial Cell	endothelial cell	CL:0000115	An endothelial cell comprises the outermost layer or lining of anatomical structures and can be squamous or cuboidal. In mammals, endothelial cell has vimentin filaments and is derived from the mesoderm.	BCAM	positive	basal cell adhesion molecule (Lutheran blood group)	bdbiosciences					3	1	0.05	0.25
Human	BLOOD	blood	UBERON:0000178	A fluid that is composed of blood plasma and erythrocytes.	Epithelial Cell	epithelial cell	CL:0000066	A cell that is usually found in a two-dimensional sheet with a free surface. The cell has a cytoskeleton that allows for tight cell to cell contact and for cell polarity where apical part is directed towards the lumen and the basal part to the basal lamina.	BCAM	positive	basal cell adhesion molecule (Lutheran blood group)	bdbiosciences					2	1	0.05	0.25
Human	Blood	blood	UBERON:0000178	A fluid that is composed of blood plasma and erythrocytes.	Erythrocyte	erythrocyte	CL:0000232	A red blood cell. In mammals, mature erythrocytes are biconcave disks containing hemoglobin whose function is to transport oxygen.	BCAM	positive	basal cell adhesion molecule (Lutheran blood group)	SHOGoiN					4	2	0.05	0.25
Human	BLOOD	blood	UBERON:0000178	A fluid that is composed of blood plasma and erythrocytes.	Erythrocyte	erythrocyte	CL:0000232	A red blood cell. In mammals, mature erythrocytes are biconcave disks containing hemoglobin whose function is to transport oxygen.	BCAM	positive	basal cell adhesion molecule (Lutheran blood group)	bdbiosciences					4	2	0.05	0.25
Human	Blood	blood	UBERON:0000178	A fluid that is composed of blood plasma and erythrocytes.	B cell	B cell	CL:0000236	A lymphocyte of B lineage that is capable of B cell mediated immunity.	BCL11A	positive	BCL11 transcription factor A	Sctyper.db					6	2	0.04	0.17
Human	BLOOD	blood	UBERON:0000178	A fluid that is composed of blood plasma and erythrocytes.	B	B cell	CL:0000236	A lymphocyte of B lineage that is capable of B cell mediated immunity.	BCL11A	positive	BCL11 transcription factor A	HUSCH	1.28		0		6	2	0.04	0.17
Human	Blood	blood	UBERON:0000178	A fluid that is composed of blood plasma and erythrocytes.	Erythroblasts	erythroblast	CL:0000765	A nucleated precursor of an erythrocyte that lacks hematopoietic lineage markers.	BCL11A	positive	BCL11 transcription factor A	PanglaoDB					1	1	0.04	0.17
Human	Blood	blood	UBERON:0000178	A fluid that is composed of blood plasma and erythrocytes.	Plasmacytoid dendritic cell	plasmacytoid dendritic cell	CL:0000784	A dendritic cell type of distinct morphology, localization, and surface marker expression (CD123-positive) from other dendritic cell types and associated with early stage immune responses, particularly the release of physiologically abundant amounts of type I interferons in response to infection.	BCL11A	positive	BCL11 transcription factor A	CellMarker2.0					7	2	0.04	0.17
Human	blood	blood	UBERON:0000178	A fluid that is composed of blood plasma and erythrocytes.	plasmacytoid dentritic cell	plasmacytoid dendritic cell	CL:0000784	A dendritic cell type of distinct morphology, localization, and surface marker expression (CD123-positive) from other dendritic cell types and associated with early stage immune responses, particularly the release of physiologically abundant amounts of type I interferons in response to infection.	BCL11A	positive	BCL11 transcription factor A	SingleCellBase					7	2	0.04	0.17
Human	Blood	blood	UBERON:0000178	A fluid that is composed of blood plasma and erythrocytes.	pDC	plasmacytoid dendritic cell, human	CL:0001058	A plasmacytoid dendritic cell with the phenotype HLA-DRA-positive, CD123-positive, and CD11c-negative.	BCL11A	positive	BCL11 transcription factor A	Celltypist_v2					2	1	0.04	0.17
Human	BLOOD	blood	UBERON:0000178	A fluid that is composed of blood plasma and erythrocytes.	CD4T	CD4-positive, alpha-beta T cell	CL:0000624	A mature alpha-beta T cell that expresses an alpha-beta T cell receptor and the CD4 coreceptor.	BCL11B	positive	BCL11 transcription factor B	HUSCH	0.827		0		2	1	0.03	0.20
Human	BLOOD	blood	UBERON:0000178	A fluid that is composed of blood plasma and erythrocytes.	CD4T	CD4-positive, alpha-beta T cell	CL:0000624	A mature alpha-beta T cell that expresses an alpha-beta T cell receptor and the CD4 coreceptor.	BCL11B	positive	BCL11 transcription factor B	HUSCH	0.831		0		2	1	0.03	0.20
Human	BLOOD	blood	UBERON:0000178	A fluid that is composed of blood plasma and erythrocytes.	CD4T	CD4-positive, alpha-beta T cell	CL:0000624	A mature alpha-beta T cell that expresses an alpha-beta T cell receptor and the CD4 coreceptor.	BCL11B	positive	BCL11 transcription factor B	HUSCH	0.67		0		2	1	0.03	0.20
Human	BLOOD	blood	UBERON:0000178	A fluid that is composed of blood plasma and erythrocytes.	CD4T	CD4-positive, alpha-beta T cell	CL:0000624	A mature alpha-beta T cell that expresses an alpha-beta T cell receptor and the CD4 coreceptor.	BCL11B	positive	BCL11 transcription factor B	HUSCH	0.947		0		2	1	0.03	0.20
Human	BLOOD	blood	UBERON:0000178	A fluid that is composed of blood plasma and erythrocytes.	CD4T	CD4-positive, alpha-beta T cell	CL:0000624	A mature alpha-beta T cell that expresses an alpha-beta T cell receptor and the CD4 coreceptor.	BCL11B	positive	BCL11 transcription factor B	HUSCH	0.733		0		2	1	0.03	0.20
Human	BLOOD	blood	UBERON:0000178	A fluid that is composed of blood plasma and erythrocytes.	CD4T	CD4-positive, alpha-beta T cell	CL:0000624	A mature alpha-beta T cell that expresses an alpha-beta T cell receptor and the CD4 coreceptor.	BCL11B	positive	BCL11 transcription factor B	HUSCH	0.889		0		2	1	0.03	0.20
Human	BLOOD	blood	UBERON:0000178	A fluid that is composed of blood plasma and erythrocytes.	CD4T	CD4-positive, alpha-beta T cell	CL:0000624	A mature alpha-beta T cell that expresses an alpha-beta T cell receptor and the CD4 coreceptor.	BCL11B	positive	BCL11 transcription factor B	HUSCH	1.16		0		2	1	0.03	0.20
Human	BLOOD	blood	UBERON:0000178	A fluid that is composed of blood plasma and erythrocytes.	CD8T	CD8-positive, alpha-beta T cell	CL:0000625	A T cell expressing an alpha-beta T cell receptor and the CD8 coreceptor.	BCL11B	positive	BCL11 transcription factor B	HUSCH	0.619		0		1	1	0.03	0.20
Human	Blood	blood	UBERON:0000178	A fluid that is composed of blood plasma and erythrocytes.	T cell	T cell	CL:0000084	A type of lymphocyte whose defining characteristic is the expression of a T cell receptor complex.	BCL11B	positive	BCL11 transcription factor B	Sctyper.db					4	1	0.03	0.20
Human	Blood	blood	UBERON:0000178	A fluid that is composed of blood plasma and erythrocytes.	Lymphocyte	lymphocyte	CL:0000542	A lymphocyte is a leukocyte commonly found in the blood and lymph that has the characteristics of a large nucleus, a neutral staining cytoplasm, and prominent heterochromatin.	BCL11B	positive	BCL11 transcription factor B	Sctyper.db					3	2	0.03	0.20
Human	blood	blood	UBERON:0000178	A fluid that is composed of blood plasma and erythrocytes.	lymphocyte cell	lymphocyte	CL:0000542	A lymphocyte is a leukocyte commonly found in the blood and lymph that has the characteristics of a large nucleus, a neutral staining cytoplasm, and prominent heterochromatin.	BCL11B	positive	BCL11 transcription factor B	SingleCellBase					3	2	0.03	0.20
Human	Blood	blood	UBERON:0000178	A fluid that is composed of blood plasma and erythrocytes.	CD1C-CD141- dendritic cell	dendritic cell, human	CL:0001056	A dendritic cell with the phenotype HLA-DRA-positive.	BCL2A1	positive	BCL2 related protein A1	CellMarker2.0					1	1	0.06	0.20
Human	blood	blood	UBERON:0000178	A fluid that is composed of blood plasma and erythrocytes.	monocyte	monocyte	CL:0000576	Myeloid mononuclear recirculating leukocyte that can act as a precursor of tissue macrophages, osteoclasts and some populations of tissue dendritic cells.	BCL2A1	positive	BCL2 related protein A1	SingleCellBase					3	2	0.06	0.20
Human	Blood	blood	UBERON:0000178	A fluid that is composed of blood plasma and erythrocytes.	New population of monocytes	monocyte	CL:0000576	Myeloid mononuclear recirculating leukocyte that can act as a precursor of tissue macrophages, osteoclasts and some populations of tissue dendritic cells.	BCL2A1	positive	BCL2 related protein A1	DRscDB	1.26	4.4e-10		0.94	3	2	0.06	0.20
Human	Blood	blood	UBERON:0000178	A fluid that is composed of blood plasma and erythrocytes.	Myeloid cell	myeloid cell	CL:0000763	A cell of the monocyte, granulocyte, mast cell, megakaryocyte, or erythroid lineage.	BCL2A1	positive	BCL2 related protein A1	Sctyper.db					1	1	0.06	0.20
Human	Blood	blood	UBERON:0000178	A fluid that is composed of blood plasma and erythrocytes.	CD1CG+��+�� CD141G+��+��	myeloid dendritic cell	CL:0000782	A dendritic cell of the myeloid lineage.	BCL2A1	positive	BCL2 related protein A1	DRscDB	2.43	1.01e-59		0.85	1	1	0.06	0.20
Human	Blood	blood	UBERON:0000178	A fluid that is composed of blood plasma and erythrocytes.	B cell	B cell	CL:0000236	A lymphocyte of B lineage that is capable of B cell mediated immunity.	BCL6	positive	BCL6 transcription repressor	CellMarker2.0					1	1	0.05	0.17
Human	Blood	blood	UBERON:0000178	A fluid that is composed of blood plasma and erythrocytes.	CD141+CLEC9A+ dendritic cell	CD141-positive myeloid dendritic cell	CL:0002394	A myeloid dendritic cell found in the blood, lymph nodes, tonsil, bone marrow, and spleen that is CD141-positive (BDCA-3), XCR1-positive, and Clec9A-positive. This cell-type can cross-present antigen to CD8-positive T cells and can produce inteferon-beta.	BCL6	positive	BCL6 transcription repressor	CellMarker2.0					2	2	0.05	0.17
Human	Blood	blood	UBERON:0000178	A fluid that is composed of blood plasma and erythrocytes.	CD141-CLEC9A	CD141-positive myeloid dendritic cell	CL:0002394	A myeloid dendritic cell found in the blood, lymph nodes, tonsil, bone marrow, and spleen that is CD141-positive (BDCA-3), XCR1-positive, and Clec9A-positive. This cell-type can cross-present antigen to CD8-positive T cells and can produce inteferon-beta.	BCL6	positive	BCL6 transcription repressor	DRscDB	1.19	9.7e-52		0.95	2	2	0.05	0.17
Human	blood	blood	UBERON:0000178	A fluid that is composed of blood plasma and erythrocytes.	cD4 T cell	CD4-positive, alpha-beta T cell	CL:0000624	A mature alpha-beta T cell that expresses an alpha-beta T cell receptor and the CD4 coreceptor.	BCL6	positive	BCL6 transcription repressor	SingleCellBase					1	1	0.05	0.17
Human	blood	blood	UBERON:0000178	A fluid that is composed of blood plasma and erythrocytes.	T cell	T cell	CL:0000084	A type of lymphocyte whose defining characteristic is the expression of a T cell receptor complex.	BCL6	positive	BCL6 transcription repressor	SingleCellBase					1	1	0.05	0.17
Human	Blood	blood	UBERON:0000178	A fluid that is composed of blood plasma and erythrocytes.	Myeloid cell	myeloid cell	CL:0000763	A cell of the monocyte, granulocyte, mast cell, megakaryocyte, or erythroid lineage.	BCL6	positive	BCL6 transcription repressor	Sctyper.db					1	1	0.05	0.17
Human	Blood	blood	UBERON:0000178	A fluid that is composed of blood plasma and erythrocytes.	transitional stage B cell	transitional stage B cell	CL:0000818	An immature B cell of an intermediate stage between the pre-B cell stage and the mature naive stage with the phenotype surface IgM-positive and CD19-positive, and are subject to the process of B cell selection. A transitional B cell migrates from the bone marrow into the peripheral circulation, and then to the spleen.	BCL7A	positive	BAF chromatin remodeling complex subunit BCL7A	ASCT+B					1	1	0.11	1.00
Human	Blood	blood	UBERON:0000178	A fluid that is composed of blood plasma and erythrocytes.	Beta cell(β cell)	type B pancreatic cell	CL:0000169	A cell that secretes insulin and is located towards the center of the islets of Langerhans.	BCR	positive	BCR activator of RhoGEF and GTPase	CellMarker2.0					1	1	0.20	1.00
Human	Blood	blood	UBERON:0000178	A fluid that is composed of blood plasma and erythrocytes.	Mid erythroid	erythroid lineage cell	CL:0000764	A immature or mature cell in the lineage leading to and including erythrocytes.	BEND4	positive	BEN domain containing 4	Celltypist_v2					1	1	0.06	0.25
Human	Blood	blood	UBERON:0000178	A fluid that is composed of blood plasma and erythrocytes.	HSC/MPP	hematopoietic multipotent progenitor cell	CL:0000837	A hematopoietic multipotent progenitor cell is multipotent, but not capable of long-term self-renewal. These cells are characterized as lacking lineage cell surface markers and being CD34-positive in both mice and humans.	BEND4	positive	BEN domain containing 4	Celltypist_v2					1	1	0.06	0.25
Human	Blood	blood	UBERON:0000178	A fluid that is composed of blood plasma and erythrocytes.	Transitional DC	immature conventional dendritic cell	CL:0000840	An immature cell of the conventional dendritic cell lineage, characterized by high levels of antigen uptake via endocytosis, macropinocytosis, and phagocytosis, and typically found resident in the tissues. Markers for this cell are CD80-low, CD86-low, and MHC-II-low.	BEND4	positive	BEN domain containing 4	Celltypist_v2					1	1	0.06	0.25
Human	Blood	blood	UBERON:0000178	A fluid that is composed of blood plasma and erythrocytes.	Myelocytes	myelocyte	CL:0002193	A cell type that is the first of the maturation stages of the granulocytic leukocytes normally found in the bone marrow. Granules are seen in the cytoplasm. The nuclear material of the myelocyte is denser than that of the myeloblast but lacks a definable membrane. The cell is flat and contains increasing numbers of granules as maturation progresses.	BEND4	positive	BEN domain containing 4	Celltypist_v2					1	1	0.06	0.25
Human	Blood	blood	UBERON:0000178	A fluid that is composed of blood plasma and erythrocytes.	New population of monocytes	monocyte	CL:0000576	Myeloid mononuclear recirculating leukocyte that can act as a precursor of tissue macrophages, osteoclasts and some populations of tissue dendritic cells.	BEST1	positive	bestrophin 1	DRscDB	1.59	3.02e-10		0.71	2	1	0.20	1.00
Human	Blood	blood	UBERON:0000178	A fluid that is composed of blood plasma and erythrocytes.	Plasmacytoid dendritic cell	plasmacytoid dendritic cell	CL:0000784	A dendritic cell type of distinct morphology, localization, and surface marker expression (CD123-positive) from other dendritic cell types and associated with early stage immune responses, particularly the release of physiologically abundant amounts of type I interferons in response to infection.	BEX4	positive	brain expressed X-linked 4	CellMarker2.0					1	1	0.11	1.00
Human	Blood	blood	UBERON:0000178	A fluid that is composed of blood plasma and erythrocytes.	Platelets	platelet	CL:0000233	A non-nucleated disk-shaped cell formed by extrusion from megakaryocytes, found in the blood of all mammals, and mainly involved in blood coagulation.	BGLAP	positive	bone gamma-carboxyglutamate protein	PanglaoDB					1	1	0.50	1.00
Human	Blood	blood	UBERON:0000178	A fluid that is composed of blood plasma and erythrocytes.	New population: AXL+SIGLEC6+	dendritic cell	CL:0000451	A cell of hematopoietic origin, typically resident in particular tissues, specialized in the uptake, processing, and transport of antigens to lymph nodes for the purpose of stimulating an immune response via T cell activation. These cells are lineage negative (CD3-negative, CD19-negative, CD34-negative, and CD56-negative).	BHLHE40	positive	basic helix-loop-helix family member e40	DRscDB	1.2	4.38e-07		0.96	1	1	0.06	0.50
Human	Blood	blood	UBERON:0000178	A fluid that is composed of blood plasma and erythrocytes.	AXL+SIGLEC6+ dendritic cell	dendritic cell, human	CL:0001056	A dendritic cell with the phenotype HLA-DRA-positive.	BHLHE40	positive	basic helix-loop-helix family member e40	CellMarker2.0					1	1	0.06	0.50
Human	Blood	blood	UBERON:0000178	A fluid that is composed of blood plasma and erythrocytes.	Monocyte	monocyte	CL:0000576	Myeloid mononuclear recirculating leukocyte that can act as a precursor of tissue macrophages, osteoclasts and some populations of tissue dendritic cells.	BHLHE41	positive	basic helix-loop-helix family member e41	Sctyper.db					1	1	0.08	1.00
Human	Blood	blood	UBERON:0000178	A fluid that is composed of blood plasma and erythrocytes.	CD1C-CD141- dendritic cell	dendritic cell, human	CL:0001056	A dendritic cell with the phenotype HLA-DRA-positive.	BID	positive	BH3 interacting domain death agonist	CellMarker2.0					1	1	0.09	0.33
Human	Blood	blood	UBERON:0000178	A fluid that is composed of blood plasma and erythrocytes.	Myeloid cell	myeloid cell	CL:0000763	A cell of the monocyte, granulocyte, mast cell, megakaryocyte, or erythroid lineage.	BID	positive	BH3 interacting domain death agonist	Sctyper.db					1	1	0.09	0.33
Human	Blood	blood	UBERON:0000178	A fluid that is composed of blood plasma and erythrocytes.	CD1CG+��+�� CD141G+��+��	myeloid dendritic cell	CL:0000782	A dendritic cell of the myeloid lineage.	BID	positive	BH3 interacting domain death agonist	DRscDB	1.11	7.04e-28		0.98	1	1	0.09	0.33
Human	Blood	blood	UBERON:0000178	A fluid that is composed of blood plasma and erythrocytes.	New population: AXL+SIGLEC6+	dendritic cell	CL:0000451	A cell of hematopoietic origin, typically resident in particular tissues, specialized in the uptake, processing, and transport of antigens to lymph nodes for the purpose of stimulating an immune response via T cell activation. These cells are lineage negative (CD3-negative, CD19-negative, CD34-negative, and CD56-negative).	BIN1	positive	bridging integrator 1	DRscDB	1.27	0.00013		0.56	1	1	0.09	0.50
Human	Blood	blood	UBERON:0000178	A fluid that is composed of blood plasma and erythrocytes.	AXL+SIGLEC6+ dendritic cell	dendritic cell, human	CL:0001056	A dendritic cell with the phenotype HLA-DRA-positive.	BIN1	positive	bridging integrator 1	CellMarker2.0					1	1	0.09	0.50
Human	Blood	blood	UBERON:0000178	A fluid that is composed of blood plasma and erythrocytes.	CD1C-CD141- dendritic cell	dendritic cell, human	CL:0001056	A dendritic cell with the phenotype HLA-DRA-positive.	BIN2	positive	bridging integrator 2	CellMarker2.0					1	1	0.10	0.33
Human	Blood	blood	UBERON:0000178	A fluid that is composed of blood plasma and erythrocytes.	CD1CG+��+�� CD141G+��+��	myeloid dendritic cell	CL:0000782	A dendritic cell of the myeloid lineage.	BIN2	positive	bridging integrator 2	DRscDB	1.89	8.11e-59		0.97	1	1	0.10	0.33
Human	Blood	blood	UBERON:0000178	A fluid that is composed of blood plasma and erythrocytes.	Platelets	platelet	CL:0000233	A non-nucleated disk-shaped cell formed by extrusion from megakaryocytes, found in the blood of all mammals, and mainly involved in blood coagulation.	BIN2	positive	bridging integrator 2	PanglaoDB					1	1	0.10	0.33
Human	Blood	blood	UBERON:0000178	A fluid that is composed of blood plasma and erythrocytes.	mostly CD14+CD16++ non-classical monocyte	non-classical monocyte	CL:0000875	A type of monocyte characterized by low expression of CCR2, low responsiveness to monocyte chemoattractant CCL2/MCP1, low phagocytic activity, and decrease size relative to classical monocytes, but increased co-stimulatory activity. May also play a role in tissue repair.	BIRC3	positive	baculoviral IAP repeat containing 3	DRscDB	1.34	1.19e-25		0.72	1	1	0.05	1.00
Human	PBMC	blood	UBERON:0000178	A fluid that is composed of blood plasma and erythrocytes.	CD4+ Proliferating T	activated CD4-positive, alpha-beta T cell	CL:0000896	A recently activated CD4-positive, alpha-beta T cell with the phenotype CD69-positive, CD62L-negative, CD127-negative, and CD25-positive.	BIRC5	positive	baculoviral IAP repeat containing 5	Azimuth					1	1	0.05	0.25
Human	BLOOD	blood	UBERON:0000178	A fluid that is composed of blood plasma and erythrocytes.	DC	dendritic cell	CL:0000451	A cell of hematopoietic origin, typically resident in particular tissues, specialized in the uptake, processing, and transport of antigens to lymph nodes for the purpose of stimulating an immune response via T cell activation. These cells are lineage negative (CD3-negative, CD19-negative, CD34-negative, and CD56-negative).	BIRC5	positive	baculoviral IAP repeat containing 5	HUSCH	1.13		0		1	1	0.05	0.25
Human	BLOOD	blood	UBERON:0000178	A fluid that is composed of blood plasma and erythrocytes.	Plasma	plasma cell	CL:0000786	A terminally differentiated, post-mitotic, antibody secreting cell of the B cell lineage with the phenotype CD138-positive, surface immunonoglobulin-negative, and MHC Class II-negative. Plasma cells are oval or round with extensive rough endoplasmic reticulum, a well-developed Golgi apparatus, and a round nucleus having a characteristic cartwheel heterochromatin pattern and are devoted to produci…	BIRC5	positive	baculoviral IAP repeat containing 5	HUSCH	1.07		0		1	1	0.05	0.25
Human	BLOOD	blood	UBERON:0000178	A fluid that is composed of blood plasma and erythrocytes.	Plasma	plasma cell	CL:0000786	A terminally differentiated, post-mitotic, antibody secreting cell of the B cell lineage with the phenotype CD138-positive, surface immunonoglobulin-negative, and MHC Class II-negative. Plasma cells are oval or round with extensive rough endoplasmic reticulum, a well-developed Golgi apparatus, and a round nucleus having a characteristic cartwheel heterochromatin pattern and are devoted to produci…	BIRC5	positive	baculoviral IAP repeat containing 5	HUSCH	0.831		0		1	1	0.05	0.25
Human	PBMC	blood	UBERON:0000178	A fluid that is composed of blood plasma and erythrocytes.	Plasmablast	plasmablast	CL:0000980	An activated mature (naive or memory) B cell that is secreting immunoglobulin, typified by being CD27-positive, CD38-positive, CD138-negative.	BIRC5	positive	baculoviral IAP repeat containing 5	Azimuth					1	1	0.05	0.25
Human	Blood	blood	UBERON:0000178	A fluid that is composed of blood plasma and erythrocytes.	B cell	B cell	CL:0000236	A lymphocyte of B lineage that is capable of B cell mediated immunity.	BLK	positive	BLK proto-oncogene, Src family tyrosine kinase	Sctyper.db					7	2	0.11	0.33
Human	blood	blood	UBERON:0000178	A fluid that is composed of blood plasma and erythrocytes.	B cell	B cell	CL:0000236	A lymphocyte of B lineage that is capable of B cell mediated immunity.	BLK	positive	BLK proto-oncogene, Src family tyrosine kinase	SingleCellBase					7	2	0.11	0.33
Human	PBMC	blood	UBERON:0000178	A fluid that is composed of blood plasma and erythrocytes.	Memory B cell, lambda light chain	memory B cell	CL:0000787	A memory B cell is a mature B cell that is long-lived, readily activated upon re-encounter of its antigenic determinant, and has been selected for expression of higher affinity immunoglobulin. This cell type has the phenotype CD19-positive, CD20-positive, MHC Class II-positive, and CD138-negative.	BLK	positive	BLK proto-oncogene, Src family tyrosine kinase	Azimuth					3	1	0.11	0.33
Human	Blood	blood	UBERON:0000178	A fluid that is composed of blood plasma and erythrocytes.	B cell	B cell	CL:0000236	A lymphocyte of B lineage that is capable of B cell mediated immunity.	BLNK	positive	B cell linker	Sctyper.db					5	2	0.14	0.33
Human	blood	blood	UBERON:0000178	A fluid that is composed of blood plasma and erythrocytes.	B cell	B cell	CL:0000236	A lymphocyte of B lineage that is capable of B cell mediated immunity.	BLNK	positive	B cell linker	SingleCellBase					5	2	0.14	0.33
Human	Blood	blood	UBERON:0000178	A fluid that is composed of blood plasma and erythrocytes.	Plasmacytoid dendritic cell	plasmacytoid dendritic cell	CL:0000784	A dendritic cell type of distinct morphology, localization, and surface marker expression (CD123-positive) from other dendritic cell types and associated with early stage immune responses, particularly the release of physiologically abundant amounts of type I interferons in response to infection.	BLNK	positive	B cell linker	CellMarker2.0					2	1	0.14	0.33
Human	Blood	blood	UBERON:0000178	A fluid that is composed of blood plasma and erythrocytes.	CD1C-CD141- dendritic cell	dendritic cell, human	CL:0001056	A dendritic cell with the phenotype HLA-DRA-positive.	BLOC1S3	positive	biogenesis of lysosomal organelles complex 1 subunit 3	CellMarker2.0					1	1	0.50	0.50
Human	Blood	blood	UBERON:0000178	A fluid that is composed of blood plasma and erythrocytes.	CD1CG+��+�� CD141G+��+��	myeloid dendritic cell	CL:0000782	A dendritic cell of the myeloid lineage.	BLOC1S3	positive	biogenesis of lysosomal organelles complex 1 subunit 3	DRscDB	1.56	4.59e-19		0.58	1	1	0.50	0.50
Human	Blood	blood	UBERON:0000178	A fluid that is composed of blood plasma and erythrocytes.	Dendritic cell	dendritic cell	CL:0000451	A cell of hematopoietic origin, typically resident in particular tissues, specialized in the uptake, processing, and transport of antigens to lymph nodes for the purpose of stimulating an immune response via T cell activation. These cells are lineage negative (CD3-negative, CD19-negative, CD34-negative, and CD56-negative).	BLOC1S6	positive	biogenesis of lysosomal organelles complex 1 subunit 6	Sctyper.db					1	1	0.33	1.00
Human	Blood	blood	UBERON:0000178	A fluid that is composed of blood plasma and erythrocytes.	Myeloid cell	myeloid cell	CL:0000763	A cell of the monocyte, granulocyte, mast cell, megakaryocyte, or erythroid lineage.	BLTP3A	positive	bridge-like lipid transfer protein family member 3A	Sctyper.db					1	1	1.00	1.00
Human	Blood	blood	UBERON:0000178	A fluid that is composed of blood plasma and erythrocytes.	CD1C-CD141- dendritic cell	dendritic cell, human	CL:0001056	A dendritic cell with the phenotype HLA-DRA-positive.	BLVRA	positive	biliverdin reductase A	CellMarker2.0					1	1	0.12	0.33
Human	Blood	blood	UBERON:0000178	A fluid that is composed of blood plasma and erythrocytes.	Myeloid cell	myeloid cell	CL:0000763	A cell of the monocyte, granulocyte, mast cell, megakaryocyte, or erythroid lineage.	BLVRA	positive	biliverdin reductase A	Sctyper.db					1	1	0.12	0.33
Human	Blood	blood	UBERON:0000178	A fluid that is composed of blood plasma and erythrocytes.	CD1CG+��+�� CD141G+��+��	myeloid dendritic cell	CL:0000782	A dendritic cell of the myeloid lineage.	BLVRA	positive	biliverdin reductase A	DRscDB	1.68	1.29e-27		0.72	1	1	0.12	0.33
Human	Blood	blood	UBERON:0000178	A fluid that is composed of blood plasma and erythrocytes.	Hematopoietic stem cell	hematopoietic stem cell	CL:0000037	A stem cell from which all cells of the lymphoid and myeloid lineages develop, including blood cells and cells of the immune system. Hematopoietic stem cells lack cell markers of effector cells (lin-negative). Lin-negative is defined by lacking one or more of the following cell surface markers: CD2, CD3 epsilon, CD4, CD5 ,CD8 alpha chain, CD11b, CD14, CD19, CD20, CD56, ly6G, ter119.	BMI1	positive	BMI1 proto-oncogene, polycomb ring finger	CellMarker2.0					2	1	0.33	1.00
Human	Blood	blood	UBERON:0000178	A fluid that is composed of blood plasma and erythrocytes.	B cell	B cell	CL:0000236	A lymphocyte of B lineage that is capable of B cell mediated immunity.	BMP8B	positive	bone morphogenetic protein 8b	Sctyper.db					2	1	0.50	0.50
Human	BLOOD	blood	UBERON:0000178	A fluid that is composed of blood plasma and erythrocytes.	Plasma	plasma cell	CL:0000786	A terminally differentiated, post-mitotic, antibody secreting cell of the B cell lineage with the phenotype CD138-positive, surface immunonoglobulin-negative, and MHC Class II-negative. Plasma cells are oval or round with extensive rough endoplasmic reticulum, a well-developed Golgi apparatus, and a round nucleus having a characteristic cartwheel heterochromatin pattern and are devoted to produci…	BMP8B	positive	bone morphogenetic protein 8b	HUSCH	0.417		0		1	1	0.50	0.50
Human	BLOOD	blood	UBERON:0000178	A fluid that is composed of blood plasma and erythrocytes.	Stem Cell/Precursor	stem cell	CL:0000034	A relatively undifferentiated cell that retains the ability to divide and proliferate throughout life to provide progenitor cells that can differentiate into specialized cells.	BMPR1A	positive	bone morphogenetic protein receptor type 1A	bdbiosciences					1	1	0.25	1.00
Human	BLOOD	blood	UBERON:0000178	A fluid that is composed of blood plasma and erythrocytes.	Stem Cell/Precursor	stem cell	CL:0000034	A relatively undifferentiated cell that retains the ability to divide and proliferate throughout life to provide progenitor cells that can differentiate into specialized cells.	BMPR1B	positive	bone morphogenetic protein receptor type 1B	bdbiosciences					1	1	0.05	1.00
Human	Blood	blood	UBERON:0000178	A fluid that is composed of blood plasma and erythrocytes.	mostly CD14++CD16G+��+�� classical monocyte	classical monocyte	CL:0000860	A monocyte that responds rapidly to microbial stimuli by secreting cytokines and antimicrobial factors and which is characterized by high expression of CCR2 in both rodents and humans, negative for the lineage markers CD3, CD19, and CD20, and of larger size than non-classical monocytes.	BNIP3L	positive	BCL2 interacting protein 3 like	DRscDB	1.11	3.15e-43		0.93	1	1	0.12	0.50
Human	blood	blood	UBERON:0000178	A fluid that is composed of blood plasma and erythrocytes.	red cell	erythrocyte	CL:0000232	A red blood cell. In mammals, mature erythrocytes are biconcave disks containing hemoglobin whose function is to transport oxygen.	BNIP3L	positive	BCL2 interacting protein 3 like	SingleCellBase					1	1	0.12	0.50
Human	Blood	blood	UBERON:0000178	A fluid that is composed of blood plasma and erythrocytes.	Erythroblasts	erythroblast	CL:0000765	A nucleated precursor of an erythrocyte that lacks hematopoietic lineage markers.	BPGM	positive	bisphosphoglycerate mutase	PanglaoDB					2	1	0.10	0.33
Human	blood	blood	UBERON:0000178	A fluid that is composed of blood plasma and erythrocytes.	red cell	erythrocyte	CL:0000232	A red blood cell. In mammals, mature erythrocytes are biconcave disks containing hemoglobin whose function is to transport oxygen.	BPGM	positive	bisphosphoglycerate mutase	SingleCellBase					3	1	0.10	0.33
Human	Blood	blood	UBERON:0000178	A fluid that is composed of blood plasma and erythrocytes.	Erythroid-like and erythroid precursor cells	erythroid progenitor cell	CL:0000038	A progenitor cell committed to the erythroid lineage.	BPGM	positive	bisphosphoglycerate mutase	PanglaoDB					1	1	0.10	0.33
Human	BLOOD	blood	UBERON:0000178	A fluid that is composed of blood plasma and erythrocytes.	NK	natural killer cell	CL:0000623	A lymphocyte that can spontaneously kill a variety of target cells without prior antigenic activation via germline encoded activation receptors and also regulate immune responses via cytokine release and direct contact with other cells.	BPI	positive	bactericidal permeability increasing protein	HUSCH	2.87		0		1	1	0.25	1.00
Human	Blood	blood	UBERON:0000178	A fluid that is composed of blood plasma and erythrocytes.	Classical monocytes	classical monocyte	CL:0000860	A monocyte that responds rapidly to microbial stimuli by secreting cytokines and antimicrobial factors and which is characterized by high expression of CCR2 in both rodents and humans, negative for the lineage markers CD3, CD19, and CD20, and of larger size than non-classical monocytes.	BRME1	positive	break repair meiotic recombinase recruitment factor 1	Celltypist_v2					1	1	0.50	0.50
Human	BLOOD	blood	UBERON:0000178	A fluid that is composed of blood plasma and erythrocytes.	Mono/Macro	mononuclear phagocyte	CL:0000113	A vertebrate phagocyte with a single nucleus.	BRME1	positive	break repair meiotic recombinase recruitment factor 1	HUSCH	1.94		0		1	1	0.50	0.50
Human	BLOOD	blood	UBERON:0000178	A fluid that is composed of blood plasma and erythrocytes.	B cell	B cell	CL:0000236	A lymphocyte of B lineage that is capable of B cell mediated immunity.	BSG	positive	basigin (Ok blood group)	bdbiosciences					1	1	0.06	0.08
Human	BLOOD	blood	UBERON:0000178	A fluid that is composed of blood plasma and erythrocytes.	T Cell	T cell	CL:0000084	A type of lymphocyte whose defining characteristic is the expression of a T cell receptor complex.	BSG	positive	basigin (Ok blood group)	bdbiosciences					1	1	0.06	0.08
Human	BLOOD	blood	UBERON:0000178	A fluid that is composed of blood plasma and erythrocytes.	Endothelial Cell	endothelial cell	CL:0000115	An endothelial cell comprises the outermost layer or lining of anatomical structures and can be squamous or cuboidal. In mammals, endothelial cell has vimentin filaments and is derived from the mesoderm.	BSG	positive	basigin (Ok blood group)	bdbiosciences					5	1	0.06	0.08
Human	Blood	blood	UBERON:0000178	A fluid that is composed of blood plasma and erythrocytes.	Erythrocyte	erythrocyte	CL:0000232	A red blood cell. In mammals, mature erythrocytes are biconcave disks containing hemoglobin whose function is to transport oxygen.	BSG	positive	basigin (Ok blood group)	SHOGoiN					4	2	0.06	0.08
Human	BLOOD	blood	UBERON:0000178	A fluid that is composed of blood plasma and erythrocytes.	Erythrocyte	erythrocyte	CL:0000232	A red blood cell. In mammals, mature erythrocytes are biconcave disks containing hemoglobin whose function is to transport oxygen.	BSG	positive	basigin (Ok blood group)	bdbiosciences					4	2	0.06	0.08
Human	BLOOD	blood	UBERON:0000178	A fluid that is composed of blood plasma and erythrocytes.	Granulocyte	granulocyte	CL:0000094	A leukocyte with abundant granules in the cytoplasm.	BSG	positive	basigin (Ok blood group)	bdbiosciences					1	1	0.06	0.08
Human	Blood	blood	UBERON:0000178	A fluid that is composed of blood plasma and erythrocytes.	Monocyte	monocyte	CL:0000576	Myeloid mononuclear recirculating leukocyte that can act as a precursor of tissue macrophages, osteoclasts and some populations of tissue dendritic cells.	BSG	positive	basigin (Ok blood group)	CellMarker2.0					1	1	0.06	0.08
Human	BLOOD	blood	UBERON:0000178	A fluid that is composed of blood plasma and erythrocytes.	Macrophage/Monocyte	mononuclear phagocyte	CL:0000113	A vertebrate phagocyte with a single nucleus.	BSG	positive	basigin (Ok blood group)	bdbiosciences					1	1	0.06	0.08
Human	BLOOD	blood	UBERON:0000178	A fluid that is composed of blood plasma and erythrocytes.	NK Cell	natural killer cell	CL:0000623	A lymphocyte that can spontaneously kill a variety of target cells without prior antigenic activation via germline encoded activation receptors and also regulate immune responses via cytokine release and direct contact with other cells.	BSG	positive	basigin (Ok blood group)	bdbiosciences					2	1	0.06	0.08
Human	Blood	blood	UBERON:0000178	A fluid that is composed of blood plasma and erythrocytes.	Platelet	platelet	CL:0000233	A non-nucleated disk-shaped cell formed by extrusion from megakaryocytes, found in the blood of all mammals, and mainly involved in blood coagulation.	BSG	positive	basigin (Ok blood group)	SHOGoiN					5	3	0.06	0.08
Human	BLOOD	blood	UBERON:0000178	A fluid that is composed of blood plasma and erythrocytes.	Platelet	platelet	CL:0000233	A non-nucleated disk-shaped cell formed by extrusion from megakaryocytes, found in the blood of all mammals, and mainly involved in blood coagulation.	BSG	positive	basigin (Ok blood group)	bdbiosciences					5	3	0.06	0.08
Human	Blood	blood	UBERON:0000178	A fluid that is composed of blood plasma and erythrocytes.	Platelet	platelet	CL:0000233	A non-nucleated disk-shaped cell formed by extrusion from megakaryocytes, found in the blood of all mammals, and mainly involved in blood coagulation.	BSG	positive	basigin (Ok blood group)	CellMarker2.0					5	3	0.06	0.08
Human	Blood	blood	UBERON:0000178	A fluid that is composed of blood plasma and erythrocytes.	Regulatory T cell	regulatory T cell	CL:0000815	A T cell which regulates overall immune responses as well as the responses of other T cell subsets through direct cell-cell contact and cytokine release.	BSG	positive	basigin (Ok blood group)	SHOGoiN					1	1	0.06	0.08
Human	Blood	blood	UBERON:0000178	A fluid that is composed of blood plasma and erythrocytes.	CD1C_B	CD1c-positive myeloid dendritic cell	CL:0002399	A myeloid dendritic cell found in the blood that is CD1c-positive.	BST1	positive	bone marrow stromal cell antigen 1	DRscDB	1.26	1.61e-18		0.57	1	1	0.05	0.11
Human	Blood	blood	UBERON:0000178	A fluid that is composed of blood plasma and erythrocytes.	mostly CD14++CD16G+��+�� classical monocyte	classical monocyte	CL:0000860	A monocyte that responds rapidly to microbial stimuli by secreting cytokines and antimicrobial factors and which is characterized by high expression of CCR2 in both rodents and humans, negative for the lineage markers CD3, CD19, and CD20, and of larger size than non-classical monocytes.	BST1	positive	bone marrow stromal cell antigen 1	DRscDB	1.73	4.77e-52		0.82	1	1	0.05	0.11
Human	BLOOD	blood	UBERON:0000178	A fluid that is composed of blood plasma and erythrocytes.	Dendritic Cell	dendritic cell	CL:0000451	A cell of hematopoietic origin, typically resident in particular tissues, specialized in the uptake, processing, and transport of antigens to lymph nodes for the purpose of stimulating an immune response via T cell activation. These cells are lineage negative (CD3-negative, CD19-negative, CD34-negative, and CD56-negative).	BST1	positive	bone marrow stromal cell antigen 1	bdbiosciences					1	1	0.05	0.11
Human	Blood	blood	UBERON:0000178	A fluid that is composed of blood plasma and erythrocytes.	CD1C+_B dendritic cell	dendritic cell, human	CL:0001056	A dendritic cell with the phenotype HLA-DRA-positive.	BST1	positive	bone marrow stromal cell antigen 1	CellMarker2.0					1	1	0.05	0.11
Human	BLOOD	blood	UBERON:0000178	A fluid that is composed of blood plasma and erythrocytes.	Endothelial Cell	endothelial cell	CL:0000115	An endothelial cell comprises the outermost layer or lining of anatomical structures and can be squamous or cuboidal. In mammals, endothelial cell has vimentin filaments and is derived from the mesoderm.	BST1	positive	bone marrow stromal cell antigen 1	bdbiosciences					3	1	0.05	0.11
Human	BLOOD	blood	UBERON:0000178	A fluid that is composed of blood plasma and erythrocytes.	Granulocyte	granulocyte	CL:0000094	A leukocyte with abundant granules in the cytoplasm.	BST1	positive	bone marrow stromal cell antigen 1	bdbiosciences					3	1	0.05	0.11
Human	Blood	blood	UBERON:0000178	A fluid that is composed of blood plasma and erythrocytes.	New population of monocytes	monocyte	CL:0000576	Myeloid mononuclear recirculating leukocyte that can act as a precursor of tissue macrophages, osteoclasts and some populations of tissue dendritic cells.	BST1	positive	bone marrow stromal cell antigen 1	DRscDB	1.4	1.15e-08		0.84	4	1	0.05	0.11
Human	BLOOD	blood	UBERON:0000178	A fluid that is composed of blood plasma and erythrocytes.	Macrophage/Monocyte	mononuclear phagocyte	CL:0000113	A vertebrate phagocyte with a single nucleus.	BST1	positive	bone marrow stromal cell antigen 1	bdbiosciences					1	1	0.05	0.11
Human	BLOOD	blood	UBERON:0000178	A fluid that is composed of blood plasma and erythrocytes.	Stem Cell/Precursor	stem cell	CL:0000034	A relatively undifferentiated cell that retains the ability to divide and proliferate throughout life to provide progenitor cells that can differentiate into specialized cells.	BST1	positive	bone marrow stromal cell antigen 1	bdbiosciences					1	1	0.05	0.11
Human	Blood	blood	UBERON:0000178	A fluid that is composed of blood plasma and erythrocytes.	B cell	B cell	CL:0000236	A lymphocyte of B lineage that is capable of B cell mediated immunity.	BST2	positive	bone marrow stromal cell antigen 2	SHOGoiN					3	2	0.04	0.14
Human	BLOOD	blood	UBERON:0000178	A fluid that is composed of blood plasma and erythrocytes.	B cell	B cell	CL:0000236	A lymphocyte of B lineage that is capable of B cell mediated immunity.	BST2	positive	bone marrow stromal cell antigen 2	bdbiosciences					3	2	0.04	0.14
Human	BLOOD	blood	UBERON:0000178	A fluid that is composed of blood plasma and erythrocytes.	T Cell	T cell	CL:0000084	A type of lymphocyte whose defining characteristic is the expression of a T cell receptor complex.	BST2	positive	bone marrow stromal cell antigen 2	bdbiosciences					2	1	0.04	0.14
Human	BLOOD	blood	UBERON:0000178	A fluid that is composed of blood plasma and erythrocytes.	Dendritic Cell	dendritic cell	CL:0000451	A cell of hematopoietic origin, typically resident in particular tissues, specialized in the uptake, processing, and transport of antigens to lymph nodes for the purpose of stimulating an immune response via T cell activation. These cells are lineage negative (CD3-negative, CD19-negative, CD34-negative, and CD56-negative).	BST2	positive	bone marrow stromal cell antigen 2	bdbiosciences					2	1	0.04	0.14
Human	BLOOD	blood	UBERON:0000178	A fluid that is composed of blood plasma and erythrocytes.	Macrophage/Monocyte	mononuclear phagocyte	CL:0000113	A vertebrate phagocyte with a single nucleus.	BST2	positive	bone marrow stromal cell antigen 2	bdbiosciences					1	1	0.04	0.14
Human	BLOOD	blood	UBERON:0000178	A fluid that is composed of blood plasma and erythrocytes.	NK Cell	natural killer cell	CL:0000623	A lymphocyte that can spontaneously kill a variety of target cells without prior antigenic activation via germline encoded activation receptors and also regulate immune responses via cytokine release and direct contact with other cells.	BST2	positive	bone marrow stromal cell antigen 2	bdbiosciences					3	1	0.04	0.14
Human	Blood	blood	UBERON:0000178	A fluid that is composed of blood plasma and erythrocytes.	Regulatory T cell	regulatory T cell	CL:0000815	A T cell which regulates overall immune responses as well as the responses of other T cell subsets through direct cell-cell contact and cytokine release.	BST2	positive	bone marrow stromal cell antigen 2	SHOGoiN					1	1	0.04	0.14
Human	Blood	blood	UBERON:0000178	A fluid that is composed of blood plasma and erythrocytes.	Plasmacytoid dendritic cell	plasmacytoid dendritic cell	CL:0000784	A dendritic cell type of distinct morphology, localization, and surface marker expression (CD123-positive) from other dendritic cell types and associated with early stage immune responses, particularly the release of physiologically abundant amounts of type I interferons in response to infection.	BTAF1	positive	B-TFIID TATA-box binding protein associated factor 1	CellMarker2.0					1	1	0.50	1.00
Human	Blood	blood	UBERON:0000178	A fluid that is composed of blood plasma and erythrocytes.	B cell	B cell	CL:0000236	A lymphocyte of B lineage that is capable of B cell mediated immunity.	BTF3	positive	basic transcription factor 3	SHOGoiN					1	1	0.08	1.00
Human	blood	blood	UBERON:0000178	A fluid that is composed of blood plasma and erythrocytes.	B cell	B cell	CL:0000236	A lymphocyte of B lineage that is capable of B cell mediated immunity.	BTG1	positive	BTG anti-proliferation factor 1	SingleCellBase					3	1	0.03	0.50
Human	PBMC	blood	UBERON:0000178	A fluid that is composed of blood plasma and erythrocytes.	Naive B cell	naive B cell	CL:0000788	A naive B cell is a mature B cell that has the phenotype surface IgD-positive, surface IgM-positive, CD20-positive, CD27-negative and that has not yet been activated by antigen in the periphery.	BTG1	positive	BTG anti-proliferation factor 1	Azimuth					1	1	0.03	0.50
Human	BLOOD	blood	UBERON:0000178	A fluid that is composed of blood plasma and erythrocytes.	Granulocyte	granulocyte	CL:0000094	A leukocyte with abundant granules in the cytoplasm.	BTLA	negative	B and T lymphocyte associated	bdbiosciences					1	1	0.50	0.50
Human	BLOOD	blood	UBERON:0000178	A fluid that is composed of blood plasma and erythrocytes.	NK Cell	natural killer cell	CL:0000623	A lymphocyte that can spontaneously kill a variety of target cells without prior antigenic activation via germline encoded activation receptors and also regulate immune responses via cytokine release and direct contact with other cells.	BTLA	negative	B and T lymphocyte associated	bdbiosciences					1	1	0.50	0.50
Human	BLOOD	blood	UBERON:0000178	A fluid that is composed of blood plasma and erythrocytes.	B cell	B cell	CL:0000236	A lymphocyte of B lineage that is capable of B cell mediated immunity.	BTLA	positive	B and T lymphocyte associated	bdbiosciences					4	1	0.07	0.11
Human	Blood	blood	UBERON:0000178	A fluid that is composed of blood plasma and erythrocytes.	CD141+CLEC9A+ dendritic cell	CD141-positive myeloid dendritic cell	CL:0002394	A myeloid dendritic cell found in the blood, lymph nodes, tonsil, bone marrow, and spleen that is CD141-positive (BDCA-3), XCR1-positive, and Clec9A-positive. This cell-type can cross-present antigen to CD8-positive T cells and can produce inteferon-beta.	BTLA	positive	B and T lymphocyte associated	CellMarker2.0					2	2	0.07	0.11
Human	Blood	blood	UBERON:0000178	A fluid that is composed of blood plasma and erythrocytes.	CD141-CLEC9A	CD141-positive myeloid dendritic cell	CL:0002394	A myeloid dendritic cell found in the blood, lymph nodes, tonsil, bone marrow, and spleen that is CD141-positive (BDCA-3), XCR1-positive, and Clec9A-positive. This cell-type can cross-present antigen to CD8-positive T cells and can produce inteferon-beta.	BTLA	positive	B and T lymphocyte associated	DRscDB	1.5	1.17e-61		0.85	2	2	0.07	0.11
Human	blood	blood	UBERON:0000178	A fluid that is composed of blood plasma and erythrocytes.	T cell	T cell	CL:0000084	A type of lymphocyte whose defining characteristic is the expression of a T cell receptor complex.	BTLA	positive	B and T lymphocyte associated	SingleCellBase					3	2	0.07	0.11
Human	BLOOD	blood	UBERON:0000178	A fluid that is composed of blood plasma and erythrocytes.	T Cell	T cell	CL:0000084	A type of lymphocyte whose defining characteristic is the expression of a T cell receptor complex.	BTLA	positive	B and T lymphocyte associated	bdbiosciences					3	2	0.07	0.11
Human	Blood	blood	UBERON:0000178	A fluid that is composed of blood plasma and erythrocytes.	T follicular helper cell	T follicular helper cell	CL:0002038	A CD4-positive, CXCR5-positive, CCR7-negative alpha-beta T cell located in follicles of secondary lymph nodes that is BCL6-high, ICOS-high and PD1-high, and stimulates follicular B cells to undergo class-switching and antibody production.	BTLA	positive	B and T lymphocyte associated	Cell Taxonomy					1	1	0.07	0.11
Human	BLOOD	blood	UBERON:0000178	A fluid that is composed of blood plasma and erythrocytes.	Dendritic Cell	dendritic cell	CL:0000451	A cell of hematopoietic origin, typically resident in particular tissues, specialized in the uptake, processing, and transport of antigens to lymph nodes for the purpose of stimulating an immune response via T cell activation. These cells are lineage negative (CD3-negative, CD19-negative, CD34-negative, and CD56-negative).	BTLA	positive	B and T lymphocyte associated	bdbiosciences					3	1	0.07	0.11
Human	Blood	blood	UBERON:0000178	A fluid that is composed of blood plasma and erythrocytes.	Lymphocyte	lymphocyte	CL:0000542	A lymphocyte is a leukocyte commonly found in the blood and lymph that has the characteristics of a large nucleus, a neutral staining cytoplasm, and prominent heterochromatin.	BTLA	positive	B and T lymphocyte associated	Sctyper.db					2	1	0.07	0.11
Human	BLOOD	blood	UBERON:0000178	A fluid that is composed of blood plasma and erythrocytes.	Macrophage/Monocyte	mononuclear phagocyte	CL:0000113	A vertebrate phagocyte with a single nucleus.	BTLA	positive	B and T lymphocyte associated	bdbiosciences					1	1	0.07	0.11
Human	Blood	blood	UBERON:0000178	A fluid that is composed of blood plasma and erythrocytes.	B cell	B cell	CL:0000236	A lymphocyte of B lineage that is capable of B cell mediated immunity.	BTN3A1	positive	butyrophilin subfamily 3 member A1	SHOGoiN					3	2	0.07	0.12
Human	BLOOD	blood	UBERON:0000178	A fluid that is composed of blood plasma and erythrocytes.	B cell	B cell	CL:0000236	A lymphocyte of B lineage that is capable of B cell mediated immunity.	BTN3A1	positive	butyrophilin subfamily 3 member A1	bdbiosciences					3	2	0.07	0.12
Human	BLOOD	blood	UBERON:0000178	A fluid that is composed of blood plasma and erythrocytes.	T Cell	T cell	CL:0000084	A type of lymphocyte whose defining characteristic is the expression of a T cell receptor complex.	BTN3A1	positive	butyrophilin subfamily 3 member A1	bdbiosciences					2	1	0.07	0.12
Human	BLOOD	blood	UBERON:0000178	A fluid that is composed of blood plasma and erythrocytes.	Dendritic Cell	dendritic cell	CL:0000451	A cell of hematopoietic origin, typically resident in particular tissues, specialized in the uptake, processing, and transport of antigens to lymph nodes for the purpose of stimulating an immune response via T cell activation. These cells are lineage negative (CD3-negative, CD19-negative, CD34-negative, and CD56-negative).	BTN3A1	positive	butyrophilin subfamily 3 member A1	bdbiosciences					2	1	0.07	0.12
Human	BLOOD	blood	UBERON:0000178	A fluid that is composed of blood plasma and erythrocytes.	Macrophage/Monocyte	mononuclear phagocyte	CL:0000113	A vertebrate phagocyte with a single nucleus.	BTN3A1	positive	butyrophilin subfamily 3 member A1	bdbiosciences					1	1	0.07	0.12
Human	BLOOD	blood	UBERON:0000178	A fluid that is composed of blood plasma and erythrocytes.	NK Cell	natural killer cell	CL:0000623	A lymphocyte that can spontaneously kill a variety of target cells without prior antigenic activation via germline encoded activation receptors and also regulate immune responses via cytokine release and direct contact with other cells.	BTN3A1	positive	butyrophilin subfamily 3 member A1	bdbiosciences					3	1	0.07	0.12
Human	Blood	blood	UBERON:0000178	A fluid that is composed of blood plasma and erythrocytes.	Regulatory T cell	regulatory T cell	CL:0000815	A T cell which regulates overall immune responses as well as the responses of other T cell subsets through direct cell-cell contact and cytokine release.	BTN3A1	positive	butyrophilin subfamily 3 member A1	SHOGoiN					2	1	0.07	0.12
Human	BLOOD	blood	UBERON:0000178	A fluid that is composed of blood plasma and erythrocytes.	Stem Cell/Precursor	stem cell	CL:0000034	A relatively undifferentiated cell that retains the ability to divide and proliferate throughout life to provide progenitor cells that can differentiate into specialized cells.	BTN3A1	positive	butyrophilin subfamily 3 member A1	bdbiosciences					1	1	0.07	0.12
Human	Blood	blood	UBERON:0000178	A fluid that is composed of blood plasma and erythrocytes.	B cell	B cell	CL:0000236	A lymphocyte of B lineage that is capable of B cell mediated immunity.	BTN3A2	positive	butyrophilin subfamily 3 member A2	SHOGoiN					1	1	0.17	0.50
Human	Blood	blood	UBERON:0000178	A fluid that is composed of blood plasma and erythrocytes.	Lymphocyte	lymphocyte	CL:0000542	A lymphocyte is a leukocyte commonly found in the blood and lymph that has the characteristics of a large nucleus, a neutral staining cytoplasm, and prominent heterochromatin.	BTN3A2	positive	butyrophilin subfamily 3 member A2	Sctyper.db					1	1	0.17	0.50
Human	Blood	blood	UBERON:0000178	A fluid that is composed of blood plasma and erythrocytes.	Lymphocyte	lymphocyte	CL:0000542	A lymphocyte is a leukocyte commonly found in the blood and lymph that has the characteristics of a large nucleus, a neutral staining cytoplasm, and prominent heterochromatin.	BTN3A3	positive	butyrophilin subfamily 3 member A3	Sctyper.db					1	1	0.17	1.00
Human	Blood	blood	UBERON:0000178	A fluid that is composed of blood plasma and erythrocytes.	Lymphocyte	lymphocyte	CL:0000542	A lymphocyte is a leukocyte commonly found in the blood and lymph that has the characteristics of a large nucleus, a neutral staining cytoplasm, and prominent heterochromatin.	BUB3	positive	BUB3 mitotic checkpoint protein	Sctyper.db					1	1	0.12	1.00
Human	Blood	blood	UBERON:0000178	A fluid that is composed of blood plasma and erythrocytes.	Lymphocyte	lymphocyte	CL:0000542	A lymphocyte is a leukocyte commonly found in the blood and lymph that has the characteristics of a large nucleus, a neutral staining cytoplasm, and prominent heterochromatin.	BUD23	positive	BUD23 rRNA methyltransferase and ribosome maturation factor	Sctyper.db					1	1	0.20	1.00
Human	Blood	blood	UBERON:0000178	A fluid that is composed of blood plasma and erythrocytes.	CD1C-CD141- dendritic cell	dendritic cell, human	CL:0001056	A dendritic cell with the phenotype HLA-DRA-positive.	C11orf21	positive	chromosome 11 open reading frame 21	CellMarker2.0					1	1	0.25	0.50
Human	Blood	blood	UBERON:0000178	A fluid that is composed of blood plasma and erythrocytes.	CD1CG+��+�� CD141G+��+��	myeloid dendritic cell	CL:0000782	A dendritic cell of the myeloid lineage.	C11orf21	positive	chromosome 11 open reading frame 21	DRscDB	1.68	2.47e-28		0.7	1	1	0.25	0.50
Human	PBMC	blood	UBERON:0000178	A fluid that is composed of blood plasma and erythrocytes.	Double-negative T_1	CD4-negative, CD8-negative, alpha-beta intraepithelial T cell	CL:0000935	A CD4-negative, CD8-negative, alpha-beta intraepithelial T cell that is found in the columnar epithelium of the gastrointestinal tract.	C12orf57	positive	chromosome 12 open reading frame 57	Azimuth					1	1	0.12	0.33
Human	blood	blood	UBERON:0000178	A fluid that is composed of blood plasma and erythrocytes.	natural killer (NK) cell	natural killer cell	CL:0000623	A lymphocyte that can spontaneously kill a variety of target cells without prior antigenic activation via germline encoded activation receptors and also regulate immune responses via cytokine release and direct contact with other cells.	C12orf57	positive	chromosome 12 open reading frame 57	SingleCellBase					2	1	0.12	0.33
Human	PBMC	blood	UBERON:0000178	A fluid that is composed of blood plasma and erythrocytes.	Naive Regulatory T	regulatory T cell	CL:0000815	A T cell which regulates overall immune responses as well as the responses of other T cell subsets through direct cell-cell contact and cytokine release.	C12orf57	positive	chromosome 12 open reading frame 57	Azimuth					1	1	0.12	0.33
Human	Blood	blood	UBERON:0000178	A fluid that is composed of blood plasma and erythrocytes.	B cell	B cell	CL:0000236	A lymphocyte of B lineage that is capable of B cell mediated immunity.	C12orf75	positive	chromosome 12 open reading frame 75	Human Cell Landscape					1	1	0.04	0.17
Human	BLOOD	blood	UBERON:0000178	A fluid that is composed of blood plasma and erythrocytes.	CD8T	CD8-positive, alpha-beta T cell	CL:0000625	A T cell expressing an alpha-beta T cell receptor and the CD8 coreceptor.	C12orf75	positive	chromosome 12 open reading frame 75	HUSCH	1.26		0		1	1	0.04	0.17
Human	BLOOD	blood	UBERON:0000178	A fluid that is composed of blood plasma and erythrocytes.	CD8T	CD8-positive, alpha-beta T cell	CL:0000625	A T cell expressing an alpha-beta T cell receptor and the CD8 coreceptor.	C12orf75	positive	chromosome 12 open reading frame 75	HUSCH	0.675		0		1	1	0.04	0.17
Human	BLOOD	blood	UBERON:0000178	A fluid that is composed of blood plasma and erythrocytes.	CD8T	CD8-positive, alpha-beta T cell	CL:0000625	A T cell expressing an alpha-beta T cell receptor and the CD8 coreceptor.	C12orf75	positive	chromosome 12 open reading frame 75	HUSCH	0.513		0		1	1	0.04	0.17
Human	blood	blood	UBERON:0000178	A fluid that is composed of blood plasma and erythrocytes.	T cell	T cell	CL:0000084	A type of lymphocyte whose defining characteristic is the expression of a T cell receptor complex.	C12orf75	positive	chromosome 12 open reading frame 75	SingleCellBase					1	1	0.04	0.17
Human	blood	blood	UBERON:0000178	A fluid that is composed of blood plasma and erythrocytes.	natural killer (NK) cell	natural killer cell	CL:0000623	A lymphocyte that can spontaneously kill a variety of target cells without prior antigenic activation via germline encoded activation receptors and also regulate immune responses via cytokine release and direct contact with other cells.	C12orf75	positive	chromosome 12 open reading frame 75	SingleCellBase					3	1	0.04	0.17
Human	Blood	blood	UBERON:0000178	A fluid that is composed of blood plasma and erythrocytes.	Plasmacytoid dendritic cell	plasmacytoid dendritic cell	CL:0000784	A dendritic cell type of distinct morphology, localization, and surface marker expression (CD123-positive) from other dendritic cell types and associated with early stage immune responses, particularly the release of physiologically abundant amounts of type I interferons in response to infection.	C12orf75	positive	chromosome 12 open reading frame 75	CellMarker2.0					6	2	0.04	0.17
Human	blood	blood	UBERON:0000178	A fluid that is composed of blood plasma and erythrocytes.	plasmacytoid dentritic cell	plasmacytoid dendritic cell	CL:0000784	A dendritic cell type of distinct morphology, localization, and surface marker expression (CD123-positive) from other dendritic cell types and associated with early stage immune responses, particularly the release of physiologically abundant amounts of type I interferons in response to infection.	C12orf75	positive	chromosome 12 open reading frame 75	SingleCellBase					6	2	0.04	0.17
Human	Blood	blood	UBERON:0000178	A fluid that is composed of blood plasma and erythrocytes.	CD1C-CD141- dendritic cell	dendritic cell, human	CL:0001056	A dendritic cell with the phenotype HLA-DRA-positive.	C15orf39	positive	chromosome 15 open reading frame 39	CellMarker2.0					1	1	0.20	0.33
Human	Blood	blood	UBERON:0000178	A fluid that is composed of blood plasma and erythrocytes.	Myeloid cell	myeloid cell	CL:0000763	A cell of the monocyte, granulocyte, mast cell, megakaryocyte, or erythroid lineage.	C15orf39	positive	chromosome 15 open reading frame 39	Sctyper.db					1	1	0.20	0.33
Human	Blood	blood	UBERON:0000178	A fluid that is composed of blood plasma and erythrocytes.	CD1CG+��+�� CD141G+��+��	myeloid dendritic cell	CL:0000782	A dendritic cell of the myeloid lineage.	C15orf39	positive	chromosome 15 open reading frame 39	DRscDB	1.05	6.44e-17		0.84	1	1	0.20	0.33
Human	Blood	blood	UBERON:0000178	A fluid that is composed of blood plasma and erythrocytes.	CD1C-CD141- dendritic cell	dendritic cell, human	CL:0001056	A dendritic cell with the phenotype HLA-DRA-positive.	C19orf38	positive	chromosome 19 open reading frame 38	CellMarker2.0					1	1	0.20	0.50
Human	Blood	blood	UBERON:0000178	A fluid that is composed of blood plasma and erythrocytes.	CD1CG+��+�� CD141G+��+��	myeloid dendritic cell	CL:0000782	A dendritic cell of the myeloid lineage.	C19orf38	positive	chromosome 19 open reading frame 38	DRscDB	1.52	1.81e-26		0.78	1	1	0.20	0.50
Human	Blood	blood	UBERON:0000178	A fluid that is composed of blood plasma and erythrocytes.	CD14-low, CD16-positive monocyte	CD14-low, CD16-positive monocyte	CL:0002396	A patrolling monocyte that is CD14-low and CD16-positive.	C1QA	positive	complement C1q A chain	Cell Taxonomy					2	1	0.03	0.50
Human	Blood	blood	UBERON:0000178	A fluid that is composed of blood plasma and erythrocytes.	Non-classical monocytes	non-classical monocyte	CL:0000875	A type of monocyte characterized by low expression of CCR2, low responsiveness to monocyte chemoattractant CCL2/MCP1, low phagocytic activity, and decrease size relative to classical monocytes, but increased co-stimulatory activity. May also play a role in tissue repair.	C1QA	positive	complement C1q A chain	Celltypist_v2					1	1	0.03	0.50
Human	Blood	blood	UBERON:0000178	A fluid that is composed of blood plasma and erythrocytes.	CD14-low, CD16-positive monocyte	CD14-low, CD16-positive monocyte	CL:0002396	A patrolling monocyte that is CD14-low and CD16-positive.	C1QB	positive	complement C1q B chain	Cell Taxonomy					1	1	0.03	1.00
Human	Blood	blood	UBERON:0000178	A fluid that is composed of blood plasma and erythrocytes.	Lymphocyte	lymphocyte	CL:0000542	A lymphocyte is a leukocyte commonly found in the blood and lymph that has the characteristics of a large nucleus, a neutral staining cytoplasm, and prominent heterochromatin.	C1QBP	positive	complement C1q binding protein	Sctyper.db					1	1	0.20	1.00
Human	Blood	blood	UBERON:0000178	A fluid that is composed of blood plasma and erythrocytes.	CD14-low, CD16-positive monocyte	CD14-low, CD16-positive monocyte	CL:0002396	A patrolling monocyte that is CD14-low and CD16-positive.	C1QC	positive	complement C1q C chain	Cell Taxonomy					1	1	0.03	1.00
Human	BLOOD	blood	UBERON:0000178	A fluid that is composed of blood plasma and erythrocytes.	Mast	mast cell	CL:0000097	A cell that is found in almost all tissues containing numerous basophilic granules and capable of releasing large amounts of histamine and heparin upon activation. Progenitors leave bone marrow and mature in connective and mucosal tissue. Mature mast cells are found in all tissues, except the bloodstream. Their phenotype is CD117-high, CD123-negative, CD193-positive, CD200R3-positive, and FceRI-h…	C1QTNF4	positive	C1q and TNF related 4	HUSCH	0.76		0		1	1	0.10	1.00
Human	PBMC	blood	UBERON:0000178	A fluid that is composed of blood plasma and erythrocytes.	CD8+ Central Memory T_2	CD8-positive, alpha-beta memory T cell	CL:0000909	A CD8-positive, alpha-beta T cell that has differentiated into a memory T cell.	C1orf162	positive	chromosome 1 open reading frame 162	Azimuth					1	1	0.03	0.50
Human	Blood	blood	UBERON:0000178	A fluid that is composed of blood plasma and erythrocytes.	Myeloid cell	myeloid cell	CL:0000763	A cell of the monocyte, granulocyte, mast cell, megakaryocyte, or erythroid lineage.	C1orf162	positive	chromosome 1 open reading frame 162	Sctyper.db					1	1	0.03	0.50
Human	Blood	blood	UBERON:0000178	A fluid that is composed of blood plasma and erythrocytes.	B cell	B cell	CL:0000236	A lymphocyte of B lineage that is capable of B cell mediated immunity.	C1orf21	positive	chromosome 1 open reading frame 21	Sctyper.db					1	1	0.09	0.33
Human	Blood	blood	UBERON:0000178	A fluid that is composed of blood plasma and erythrocytes.	CD141+CLEC9A+ dendritic cell	CD141-positive myeloid dendritic cell	CL:0002394	A myeloid dendritic cell found in the blood, lymph nodes, tonsil, bone marrow, and spleen that is CD141-positive (BDCA-3), XCR1-positive, and Clec9A-positive. This cell-type can cross-present antigen to CD8-positive T cells and can produce inteferon-beta.	C1orf21	positive	chromosome 1 open reading frame 21	CellMarker2.0					2	2	0.09	0.33
Human	Blood	blood	UBERON:0000178	A fluid that is composed of blood plasma and erythrocytes.	CD141-CLEC9A	CD141-positive myeloid dendritic cell	CL:0002394	A myeloid dendritic cell found in the blood, lymph nodes, tonsil, bone marrow, and spleen that is CD141-positive (BDCA-3), XCR1-positive, and Clec9A-positive. This cell-type can cross-present antigen to CD8-positive T cells and can produce inteferon-beta.	C1orf21	positive	chromosome 1 open reading frame 21	DRscDB	2.01	5.45e-70		0.66	2	2	0.09	0.33
Human	PBMC	blood	UBERON:0000178	A fluid that is composed of blood plasma and erythrocytes.	Conventional Dendritic Cell 1	CD141-positive myeloid dendritic cell	CL:0002394	A myeloid dendritic cell found in the blood, lymph nodes, tonsil, bone marrow, and spleen that is CD141-positive (BDCA-3), XCR1-positive, and Clec9A-positive. This cell-type can cross-present antigen to CD8-positive T cells and can produce inteferon-beta.	C1orf54	positive	chromosome 1 open reading frame 54	Azimuth					3	3	0.09	0.25
Human	Blood	blood	UBERON:0000178	A fluid that is composed of blood plasma and erythrocytes.	CD141+CLEC9A+ dendritic cell	CD141-positive myeloid dendritic cell	CL:0002394	A myeloid dendritic cell found in the blood, lymph nodes, tonsil, bone marrow, and spleen that is CD141-positive (BDCA-3), XCR1-positive, and Clec9A-positive. This cell-type can cross-present antigen to CD8-positive T cells and can produce inteferon-beta.	C1orf54	positive	chromosome 1 open reading frame 54	CellMarker2.0					3	3	0.09	0.25
Human	Blood	blood	UBERON:0000178	A fluid that is composed of blood plasma and erythrocytes.	CD141-CLEC9A	CD141-positive myeloid dendritic cell	CL:0002394	A myeloid dendritic cell found in the blood, lymph nodes, tonsil, bone marrow, and spleen that is CD141-positive (BDCA-3), XCR1-positive, and Clec9A-positive. This cell-type can cross-present antigen to CD8-positive T cells and can produce inteferon-beta.	C1orf54	positive	chromosome 1 open reading frame 54	DRscDB	4.26	2.16e-157		0.97	3	3	0.09	0.25
Human	BLOOD	blood	UBERON:0000178	A fluid that is composed of blood plasma and erythrocytes.	DC	dendritic cell	CL:0000451	A cell of hematopoietic origin, typically resident in particular tissues, specialized in the uptake, processing, and transport of antigens to lymph nodes for the purpose of stimulating an immune response via T cell activation. These cells are lineage negative (CD3-negative, CD19-negative, CD34-negative, and CD56-negative).	C1orf54	positive	chromosome 1 open reading frame 54	HUSCH	1.67		0		3	1	0.09	0.25
Human	blood	blood	UBERON:0000178	A fluid that is composed of blood plasma and erythrocytes.	natural killer T (NKT) cell	natural killer cell	CL:0000623	A lymphocyte that can spontaneously kill a variety of target cells without prior antigenic activation via germline encoded activation receptors and also regulate immune responses via cytokine release and direct contact with other cells.	C1orf56	positive	chromosome 1 open reading frame 56	SingleCellBase					3	1	0.33	1.00
Human	BLOOD	blood	UBERON:0000178	A fluid that is composed of blood plasma and erythrocytes.	Megakaryocyte	megakaryocyte	CL:0000556	A large hematopoietic cell (50 to 100 micron) with a lobated nucleus. Once mature, this cell undergoes multiple rounds of endomitosis and cytoplasmic restructuring to allow platelet formation and release.	C2orf88	positive	chromosome 2 open reading frame 88	HUSCH	3.08		0		3	1	0.20	0.33
Human	BLOOD	blood	UBERON:0000178	A fluid that is composed of blood plasma and erythrocytes.	Myofibroblast	myofibroblast cell	CL:0000186	An animal cell that has characteristics of both a fibroblast cell and a smooth muscle cell.	C2orf88	positive	chromosome 2 open reading frame 88	HUSCH	2.62		0		1	1	0.20	0.33
Human	Blood	blood	UBERON:0000178	A fluid that is composed of blood plasma and erythrocytes.	Platelets	platelet	CL:0000233	A non-nucleated disk-shaped cell formed by extrusion from megakaryocytes, found in the blood of all mammals, and mainly involved in blood coagulation.	C2orf88	positive	chromosome 2 open reading frame 88	PanglaoDB					3	1	0.20	0.33
Human	Blood	blood	UBERON:0000178	A fluid that is composed of blood plasma and erythrocytes.	CD1C-CD141- dendritic cell	dendritic cell, human	CL:0001056	A dendritic cell with the phenotype HLA-DRA-positive.	C3AR1	positive	complement C3a receptor 1	CellMarker2.0					1	1	0.06	0.25
Human	Blood	blood	UBERON:0000178	A fluid that is composed of blood plasma and erythrocytes.	CD1CG+��+�� CD141G+��+��	myeloid dendritic cell	CL:0000782	A dendritic cell of the myeloid lineage.	C3AR1	positive	complement C3a receptor 1	DRscDB	4.06	7.39e-61		0.61	1	1	0.06	0.25
Human	blood	blood	UBERON:0000178	A fluid that is composed of blood plasma and erythrocytes.	neutrophil	neutrophil	CL:0000775	Any of the immature or mature forms of a granular leukocyte that in its mature form has a nucleus with three to five lobes connected by slender threads of chromatin, and cytoplasm containing fine inconspicuous granules and stainable by neutral dyes.	C3AR1	positive	complement C3a receptor 1	SingleCellBase					1	1	0.06	0.25
Human	Blood	blood	UBERON:0000178	A fluid that is composed of blood plasma and erythrocytes.	mostly CD14+CD16++ non-classical monocyte	non-classical monocyte	CL:0000875	A type of monocyte characterized by low expression of CCR2, low responsiveness to monocyte chemoattractant CCL2/MCP1, low phagocytic activity, and decrease size relative to classical monocytes, but increased co-stimulatory activity. May also play a role in tissue repair.	C3AR1	positive	complement C3a receptor 1	DRscDB	1.29	3.09e-30		0.75	1	1	0.06	0.25
Human	Blood	blood	UBERON:0000178	A fluid that is composed of blood plasma and erythrocytes.	pDC	plasmacytoid dendritic cell, human	CL:0001058	A plasmacytoid dendritic cell with the phenotype HLA-DRA-positive, CD123-positive, and CD11c-negative.	C3orf86P	positive	chromosome 3 open reading frame 86, pseudogene	Celltypist_v2					1	1	0.33	1.00
Human	BLOOD	blood	UBERON:0000178	A fluid that is composed of blood plasma and erythrocytes.	B cell	B cell	CL:0000236	A lymphocyte of B lineage that is capable of B cell mediated immunity.	C5AR1	negative	complement C5a receptor 1	bdbiosciences					1	1	0.17	0.17
Human	BLOOD	blood	UBERON:0000178	A fluid that is composed of blood plasma and erythrocytes.	T Cell	T cell	CL:0000084	A type of lymphocyte whose defining characteristic is the expression of a T cell receptor complex.	C5AR1	negative	complement C5a receptor 1	bdbiosciences					1	1	0.17	0.17
Human	BLOOD	blood	UBERON:0000178	A fluid that is composed of blood plasma and erythrocytes.	Erythrocyte	erythrocyte	CL:0000232	A red blood cell. In mammals, mature erythrocytes are biconcave disks containing hemoglobin whose function is to transport oxygen.	C5AR1	negative	complement C5a receptor 1	bdbiosciences					1	1	0.17	0.17
Human	BLOOD	blood	UBERON:0000178	A fluid that is composed of blood plasma and erythrocytes.	NK Cell	natural killer cell	CL:0000623	A lymphocyte that can spontaneously kill a variety of target cells without prior antigenic activation via germline encoded activation receptors and also regulate immune responses via cytokine release and direct contact with other cells.	C5AR1	negative	complement C5a receptor 1	bdbiosciences					1	1	0.17	0.17
Human	BLOOD	blood	UBERON:0000178	A fluid that is composed of blood plasma and erythrocytes.	Platelet	platelet	CL:0000233	A non-nucleated disk-shaped cell formed by extrusion from megakaryocytes, found in the blood of all mammals, and mainly involved in blood coagulation.	C5AR1	negative	complement C5a receptor 1	bdbiosciences					1	1	0.17	0.17
Human	BLOOD	blood	UBERON:0000178	A fluid that is composed of blood plasma and erythrocytes.	Stem Cell/Precursor	stem cell	CL:0000034	A relatively undifferentiated cell that retains the ability to divide and proliferate throughout life to provide progenitor cells that can differentiate into specialized cells.	C5AR1	negative	complement C5a receptor 1	bdbiosciences					1	1	0.17	0.17
Human	Blood	blood	UBERON:0000178	A fluid that is composed of blood plasma and erythrocytes.	mostly CD14++CD16G+��+�� classical monocyte	classical monocyte	CL:0000860	A monocyte that responds rapidly to microbial stimuli by secreting cytokines and antimicrobial factors and which is characterized by high expression of CCR2 in both rodents and humans, negative for the lineage markers CD3, CD19, and CD20, and of larger size than non-classical monocytes.	C5AR1	positive	complement C5a receptor 1	DRscDB	1.07	1.01e-35		0.89	4	1	0.03	0.09
Human	BLOOD	blood	UBERON:0000178	A fluid that is composed of blood plasma and erythrocytes.	Dendritic Cell	dendritic cell	CL:0000451	A cell of hematopoietic origin, typically resident in particular tissues, specialized in the uptake, processing, and transport of antigens to lymph nodes for the purpose of stimulating an immune response via T cell activation. These cells are lineage negative (CD3-negative, CD19-negative, CD34-negative, and CD56-negative).	C5AR1	positive	complement C5a receptor 1	bdbiosciences					3	1	0.03	0.09
Human	Blood	blood	UBERON:0000178	A fluid that is composed of blood plasma and erythrocytes.	CD1C-CD141- dendritic cell	dendritic cell, human	CL:0001056	A dendritic cell with the phenotype HLA-DRA-positive.	C5AR1	positive	complement C5a receptor 1	CellMarker2.0					1	1	0.03	0.09
Human	BLOOD	blood	UBERON:0000178	A fluid that is composed of blood plasma and erythrocytes.	Endothelial Cell	endothelial cell	CL:0000115	An endothelial cell comprises the outermost layer or lining of anatomical structures and can be squamous or cuboidal. In mammals, endothelial cell has vimentin filaments and is derived from the mesoderm.	C5AR1	positive	complement C5a receptor 1	bdbiosciences					1	1	0.03	0.09
Human	BLOOD	blood	UBERON:0000178	A fluid that is composed of blood plasma and erythrocytes.	Epithelial Cell	epithelial cell	CL:0000066	A cell that is usually found in a two-dimensional sheet with a free surface. The cell has a cytoskeleton that allows for tight cell to cell contact and for cell polarity where apical part is directed towards the lumen and the basal part to the basal lamina.	C5AR1	positive	complement C5a receptor 1	bdbiosciences					2	1	0.03	0.09
Human	BLOOD	blood	UBERON:0000178	A fluid that is composed of blood plasma and erythrocytes.	Granulocyte	granulocyte	CL:0000094	A leukocyte with abundant granules in the cytoplasm.	C5AR1	positive	complement C5a receptor 1	bdbiosciences					4	1	0.03	0.09
Human	Blood	blood	UBERON:0000178	A fluid that is composed of blood plasma and erythrocytes.	New population of monocytes	monocyte	CL:0000576	Myeloid mononuclear recirculating leukocyte that can act as a precursor of tissue macrophages, osteoclasts and some populations of tissue dendritic cells.	C5AR1	positive	complement C5a receptor 1	DRscDB	1.29	4.37e-17		1	6	1	0.03	0.09
Human	BLOOD	blood	UBERON:0000178	A fluid that is composed of blood plasma and erythrocytes.	Macrophage/Monocyte	mononuclear phagocyte	CL:0000113	A vertebrate phagocyte with a single nucleus.	C5AR1	positive	complement C5a receptor 1	bdbiosciences					1	1	0.03	0.09
Human	Blood	blood	UBERON:0000178	A fluid that is composed of blood plasma and erythrocytes.	Myeloid cell	myeloid cell	CL:0000763	A cell of the monocyte, granulocyte, mast cell, megakaryocyte, or erythroid lineage.	C5AR1	positive	complement C5a receptor 1	Sctyper.db					3	1	0.03	0.09
Human	Blood	blood	UBERON:0000178	A fluid that is composed of blood plasma and erythrocytes.	CD1CG+��+�� CD141G+��+��	myeloid dendritic cell	CL:0000782	A dendritic cell of the myeloid lineage.	C5AR1	positive	complement C5a receptor 1	DRscDB	3.82	6.34e-138		0.9	1	1	0.03	0.09
Human	Blood	blood	UBERON:0000178	A fluid that is composed of blood plasma and erythrocytes.	Neutrophil	neutrophil	CL:0000775	Any of the immature or mature forms of a granular leukocyte that in its mature form has a nucleus with three to five lobes connected by slender threads of chromatin, and cytoplasm containing fine inconspicuous granules and stainable by neutral dyes.	C5AR1	positive	complement C5a receptor 1	CellMarker2.0					5	1	0.03	0.09
Human	Blood	blood	UBERON:0000178	A fluid that is composed of blood plasma and erythrocytes.	CD1C-CD141- dendritic cell	dendritic cell, human	CL:0001056	A dendritic cell with the phenotype HLA-DRA-positive.	C9orf72	positive	C9orf72-SMCR8 complex subunit	CellMarker2.0					1	1	0.10	0.33
Human	Blood	blood	UBERON:0000178	A fluid that is composed of blood plasma and erythrocytes.	Myeloid cell	myeloid cell	CL:0000763	A cell of the monocyte, granulocyte, mast cell, megakaryocyte, or erythroid lineage.	C9orf72	positive	C9orf72-SMCR8 complex subunit	Sctyper.db					1	1	0.10	0.33
Human	Blood	blood	UBERON:0000178	A fluid that is composed of blood plasma and erythrocytes.	CD1CG+��+�� CD141G+��+��	myeloid dendritic cell	CL:0000782	A dendritic cell of the myeloid lineage.	C9orf72	positive	C9orf72-SMCR8 complex subunit	DRscDB	1.26	5.25e-18		0.84	1	1	0.10	0.33
Human	blood	blood	UBERON:0000178	A fluid that is composed of blood plasma and erythrocytes.	red cell	erythrocyte	CL:0000232	A red blood cell. In mammals, mature erythrocytes are biconcave disks containing hemoglobin whose function is to transport oxygen.	CA1	positive	carbonic anhydrase 1	SingleCellBase					5	1	0.09	0.25
Human	PBMC	blood	UBERON:0000178	A fluid that is composed of blood plasma and erythrocytes.	Erythroid cell	erythroid lineage cell	CL:0000764	A immature or mature cell in the lineage leading to and including erythrocytes.	CA1	positive	carbonic anhydrase 1	Azimuth					5	3	0.09	0.25
Human	Blood	blood	UBERON:0000178	A fluid that is composed of blood plasma and erythrocytes.	Late erythroid	erythroid lineage cell	CL:0000764	A immature or mature cell in the lineage leading to and including erythrocytes.	CA1	positive	carbonic anhydrase 1	Celltypist_v2					5	3	0.09	0.25
Human	blood	blood	UBERON:0000178	A fluid that is composed of blood plasma and erythrocytes.	erythroid	erythroid lineage cell	CL:0000764	A immature or mature cell in the lineage leading to and including erythrocytes.	CA1	positive	carbonic anhydrase 1	SingleCellBase					5	3	0.09	0.25
Human	blood	blood	UBERON:0000178	A fluid that is composed of blood plasma and erythrocytes.	erythroid	erythroid lineage cell	CL:0000764	A immature or mature cell in the lineage leading to and including erythrocytes.	CA2	positive	carbonic anhydrase 2	SingleCellBase					1	1	0.04	0.50
Human	Blood	blood	UBERON:0000178	A fluid that is composed of blood plasma and erythrocytes.	Platelets	platelet	CL:0000233	A non-nucleated disk-shaped cell formed by extrusion from megakaryocytes, found in the blood of all mammals, and mainly involved in blood coagulation.	CA2	positive	carbonic anhydrase 2	PanglaoDB					1	1	0.04	0.50
Human	Blood	blood	UBERON:0000178	A fluid that is composed of blood plasma and erythrocytes.	CD1C-CD141- dendritic cell	dendritic cell, human	CL:0001056	A dendritic cell with the phenotype HLA-DRA-positive.	CABP4	positive	calcium binding protein 4	CellMarker2.0					1	1	0.25	0.50
Human	Blood	blood	UBERON:0000178	A fluid that is composed of blood plasma and erythrocytes.	CD1CG+��+�� CD141G+��+��	myeloid dendritic cell	CL:0000782	A dendritic cell of the myeloid lineage.	CABP4	positive	calcium binding protein 4	DRscDB	1.71	3.29e-67		0.93	1	1	0.25	0.50
Human	Blood	blood	UBERON:0000178	A fluid that is composed of blood plasma and erythrocytes.	CD1C_A	CD1c-positive myeloid dendritic cell	CL:0002399	A myeloid dendritic cell found in the blood that is CD1c-positive.	CACNA2D3	positive	calcium voltage-gated channel auxiliary subunit alpha2delta 3	DRscDB	1.4	6.48e-24		0.92	1	1	0.06	0.50
Human	Blood	blood	UBERON:0000178	A fluid that is composed of blood plasma and erythrocytes.	CD1C+_A dendritic cell	dendritic cell, human	CL:0001056	A dendritic cell with the phenotype HLA-DRA-positive.	CACNA2D3	positive	calcium voltage-gated channel auxiliary subunit alpha2delta 3	CellMarker2.0					1	1	0.06	0.50
Human	Blood	blood	UBERON:0000178	A fluid that is composed of blood plasma and erythrocytes.	CD1C-CD141- dendritic cell	dendritic cell, human	CL:0001056	A dendritic cell with the phenotype HLA-DRA-positive.	CACUL1	positive	CDK2 associated cullin domain 1	CellMarker2.0					1	1	0.33	0.50
Human	Blood	blood	UBERON:0000178	A fluid that is composed of blood plasma and erythrocytes.	CD1CG+��+�� CD141G+��+��	myeloid dendritic cell	CL:0000782	A dendritic cell of the myeloid lineage.	CACUL1	positive	CDK2 associated cullin domain 1	DRscDB	1.08	9.22e-17		0.91	1	1	0.33	0.50
Human	Blood	blood	UBERON:0000178	A fluid that is composed of blood plasma and erythrocytes.	CD141-positive myeloid dendritic cell	CD141-positive myeloid dendritic cell	CL:0002394	A myeloid dendritic cell found in the blood, lymph nodes, tonsil, bone marrow, and spleen that is CD141-positive (BDCA-3), XCR1-positive, and Clec9A-positive. This cell-type can cross-present antigen to CD8-positive T cells and can produce inteferon-beta.	CADM1	positive	cell adhesion molecule 1	ASCT+B					4	4	0.05	0.17
Human	PBMC	blood	UBERON:0000178	A fluid that is composed of blood plasma and erythrocytes.	Conventional Dendritic Cell 1	CD141-positive myeloid dendritic cell	CL:0002394	A myeloid dendritic cell found in the blood, lymph nodes, tonsil, bone marrow, and spleen that is CD141-positive (BDCA-3), XCR1-positive, and Clec9A-positive. This cell-type can cross-present antigen to CD8-positive T cells and can produce inteferon-beta.	CADM1	positive	cell adhesion molecule 1	Azimuth					4	4	0.05	0.17
Human	Blood	blood	UBERON:0000178	A fluid that is composed of blood plasma and erythrocytes.	CD141+CLEC9A+ dendritic cell	CD141-positive myeloid dendritic cell	CL:0002394	A myeloid dendritic cell found in the blood, lymph nodes, tonsil, bone marrow, and spleen that is CD141-positive (BDCA-3), XCR1-positive, and Clec9A-positive. This cell-type can cross-present antigen to CD8-positive T cells and can produce inteferon-beta.	CADM1	positive	cell adhesion molecule 1	CellMarker2.0					4	4	0.05	0.17
Human	Blood	blood	UBERON:0000178	A fluid that is composed of blood plasma and erythrocytes.	CD141-CLEC9A	CD141-positive myeloid dendritic cell	CL:0002394	A myeloid dendritic cell found in the blood, lymph nodes, tonsil, bone marrow, and spleen that is CD141-positive (BDCA-3), XCR1-positive, and Clec9A-positive. This cell-type can cross-present antigen to CD8-positive T cells and can produce inteferon-beta.	CADM1	positive	cell adhesion molecule 1	DRscDB	5.29	5.77e-150		0.95	4	4	0.05	0.17
Human	Blood	blood	UBERON:0000178	A fluid that is composed of blood plasma and erythrocytes.	DC1	conventional dendritic cell	CL:0000990	Conventional dendritic cell is a dendritic cell that is CD11c-high.	CADM1	positive	cell adhesion molecule 1	Celltypist_v2					2	1	0.05	0.17
Human	BLOOD	blood	UBERON:0000178	A fluid that is composed of blood plasma and erythrocytes.	DC	dendritic cell	CL:0000451	A cell of hematopoietic origin, typically resident in particular tissues, specialized in the uptake, processing, and transport of antigens to lymph nodes for the purpose of stimulating an immune response via T cell activation. These cells are lineage negative (CD3-negative, CD19-negative, CD34-negative, and CD56-negative).	CADM1	positive	cell adhesion molecule 1	HUSCH	0.789		0		2	1	0.05	0.17
Human	BLOOD	blood	UBERON:0000178	A fluid that is composed of blood plasma and erythrocytes.	DC	dendritic cell	CL:0000451	A cell of hematopoietic origin, typically resident in particular tissues, specialized in the uptake, processing, and transport of antigens to lymph nodes for the purpose of stimulating an immune response via T cell activation. These cells are lineage negative (CD3-negative, CD19-negative, CD34-negative, and CD56-negative).	CADM1	positive	cell adhesion molecule 1	HUSCH	1.06		0		2	1	0.05	0.17
Human	Blood	blood	UBERON:0000178	A fluid that is composed of blood plasma and erythrocytes.	Plasma cells	plasma cell	CL:0000786	A terminally differentiated, post-mitotic, antibody secreting cell of the B cell lineage with the phenotype CD138-positive, surface immunonoglobulin-negative, and MHC Class II-negative. Plasma cells are oval or round with extensive rough endoplasmic reticulum, a well-developed Golgi apparatus, and a round nucleus having a characteristic cartwheel heterochromatin pattern and are devoted to produci…	CADPS2	positive	calcium dependent secretion activator 2	Celltypist_v2					2	1	0.06	1.00
Human	Blood	blood	UBERON:0000178	A fluid that is composed of blood plasma and erythrocytes.	CD1C-CD141- dendritic cell	dendritic cell, human	CL:0001056	A dendritic cell with the phenotype HLA-DRA-positive.	CALHM6	positive	calcium homeostasis modulator family member 6	CellMarker2.0					1	1	0.11	0.50
Human	Blood	blood	UBERON:0000178	A fluid that is composed of blood plasma and erythrocytes.	CD1CG+��+�� CD141G+��+��	myeloid dendritic cell	CL:0000782	A dendritic cell of the myeloid lineage.	CALHM6	positive	calcium homeostasis modulator family member 6	DRscDB	2.18	3.02e-56		0.87	1	1	0.11	0.50
Human	Blood	blood	UBERON:0000178	A fluid that is composed of blood plasma and erythrocytes.	CD1C-CD141- dendritic cell	dendritic cell, human	CL:0001056	A dendritic cell with the phenotype HLA-DRA-positive.	CALML4	positive	calmodulin like 4	CellMarker2.0					1	1	0.25	0.50
Human	Blood	blood	UBERON:0000178	A fluid that is composed of blood plasma and erythrocytes.	CD1CG+��+�� CD141G+��+��	myeloid dendritic cell	CL:0000782	A dendritic cell of the myeloid lineage.	CALML4	positive	calmodulin like 4	DRscDB	1.86	2.25e-37		0.73	1	1	0.25	0.50
Human	Blood	blood	UBERON:0000178	A fluid that is composed of blood plasma and erythrocytes.	CD1C-CD141- dendritic cell	dendritic cell, human	CL:0001056	A dendritic cell with the phenotype HLA-DRA-positive.	CAMK1	positive	calcium/calmodulin dependent protein kinase I	CellMarker2.0					1	1	0.20	0.50
Human	Blood	blood	UBERON:0000178	A fluid that is composed of blood plasma and erythrocytes.	CD1CG+��+�� CD141G+��+��	myeloid dendritic cell	CL:0000782	A dendritic cell of the myeloid lineage.	CAMK1	positive	calcium/calmodulin dependent protein kinase I	DRscDB	1.11	3.86e-16		0.82	1	1	0.20	0.50
Human	Blood	blood	UBERON:0000178	A fluid that is composed of blood plasma and erythrocytes.	Myeloid cell	myeloid cell	CL:0000763	A cell of the monocyte, granulocyte, mast cell, megakaryocyte, or erythroid lineage.	CAMK1D	positive	calcium/calmodulin dependent protein kinase ID	Sctyper.db					1	1	0.07	1.00
Human	Blood	blood	UBERON:0000178	A fluid that is composed of blood plasma and erythrocytes.	CD141+CLEC9A+ dendritic cell	CD141-positive myeloid dendritic cell	CL:0002394	A myeloid dendritic cell found in the blood, lymph nodes, tonsil, bone marrow, and spleen that is CD141-positive (BDCA-3), XCR1-positive, and Clec9A-positive. This cell-type can cross-present antigen to CD8-positive T cells and can produce inteferon-beta.	CAMK2D	positive	calcium/calmodulin dependent protein kinase II delta	CellMarker2.0					2	2	0.09	0.50
Human	Blood	blood	UBERON:0000178	A fluid that is composed of blood plasma and erythrocytes.	CD141-CLEC9A	CD141-positive myeloid dendritic cell	CL:0002394	A myeloid dendritic cell found in the blood, lymph nodes, tonsil, bone marrow, and spleen that is CD141-positive (BDCA-3), XCR1-positive, and Clec9A-positive. This cell-type can cross-present antigen to CD8-positive T cells and can produce inteferon-beta.	CAMK2D	positive	calcium/calmodulin dependent protein kinase II delta	DRscDB	2.73	1.23e-126		0.98	2	2	0.09	0.50
Human	BLOOD	blood	UBERON:0000178	A fluid that is composed of blood plasma and erythrocytes.	CD4T	CD4-positive, alpha-beta T cell	CL:0000624	A mature alpha-beta T cell that expresses an alpha-beta T cell receptor and the CD4 coreceptor.	CAMK4	positive	calcium/calmodulin dependent protein kinase IV	HUSCH	0.914		0		3	1	0.03	0.33
Human	blood	blood	UBERON:0000178	A fluid that is composed of blood plasma and erythrocytes.	T cell	T cell	CL:0000084	A type of lymphocyte whose defining characteristic is the expression of a T cell receptor complex.	CAMK4	positive	calcium/calmodulin dependent protein kinase IV	SingleCellBase					2	2	0.03	0.33
Human	Blood	blood	UBERON:0000178	A fluid that is composed of blood plasma and erythrocytes.	T cell	T cell	CL:0000084	A type of lymphocyte whose defining characteristic is the expression of a T cell receptor complex.	CAMK4	positive	calcium/calmodulin dependent protein kinase IV	Sctyper.db					2	2	0.03	0.33
Human	Blood	blood	UBERON:0000178	A fluid that is composed of blood plasma and erythrocytes.	CD1C-CD141- dendritic cell	dendritic cell, human	CL:0001056	A dendritic cell with the phenotype HLA-DRA-positive.	CAMKK2	positive	calcium/calmodulin dependent protein kinase kinase 2	CellMarker2.0					1	1	0.25	0.33
Human	Blood	blood	UBERON:0000178	A fluid that is composed of blood plasma and erythrocytes.	CD1CG+��+�� CD141G+��+��	myeloid dendritic cell	CL:0000782	A dendritic cell of the myeloid lineage.	CAMKK2	positive	calcium/calmodulin dependent protein kinase kinase 2	DRscDB	1.04	4.54e-07		0.58	1	1	0.25	0.33
Human	Blood	blood	UBERON:0000178	A fluid that is composed of blood plasma and erythrocytes.	mostly CD14+CD16++ non-classical monocyte	non-classical monocyte	CL:0000875	A type of monocyte characterized by low expression of CCR2, low responsiveness to monocyte chemoattractant CCL2/MCP1, low phagocytic activity, and decrease size relative to classical monocytes, but increased co-stimulatory activity. May also play a role in tissue repair.	CAMKK2	positive	calcium/calmodulin dependent protein kinase kinase 2	DRscDB	1.08	1.04e-21		0.88	1	1	0.25	0.33
Human	blood	blood	UBERON:0000178	A fluid that is composed of blood plasma and erythrocytes.	neutrophil	neutrophil	CL:0000775	Any of the immature or mature forms of a granular leukocyte that in its mature form has a nucleus with three to five lobes connected by slender threads of chromatin, and cytoplasm containing fine inconspicuous granules and stainable by neutral dyes.	CAMP	positive	cathelicidin antimicrobial peptide	SingleCellBase					4	1	0.20	1.00
Human	Blood	blood	UBERON:0000178	A fluid that is composed of blood plasma and erythrocytes.	DC	dendritic cell, human	CL:0001056	A dendritic cell with the phenotype HLA-DRA-positive.	CAP2	positive	cyclase associated actin cytoskeleton regulatory protein 2	Celltypist_v2					1	1	0.14	1.00
Human	Blood	blood	UBERON:0000178	A fluid that is composed of blood plasma and erythrocytes.	Myeloid cell	myeloid cell	CL:0000763	A cell of the monocyte, granulocyte, mast cell, megakaryocyte, or erythroid lineage.	CAPG	positive	capping actin protein, gelsolin like	Sctyper.db					2	1	0.04	1.00
Human	Blood	blood	UBERON:0000178	A fluid that is composed of blood plasma and erythrocytes.	Plasmacytoid dendritic cell	plasmacytoid dendritic cell	CL:0000784	A dendritic cell type of distinct morphology, localization, and surface marker expression (CD123-positive) from other dendritic cell types and associated with early stage immune responses, particularly the release of physiologically abundant amounts of type I interferons in response to infection.	CAPN15	positive	calpain 15	CellMatch					2	2	0.50	0.50
Human	Blood	blood	UBERON:0000178	A fluid that is composed of blood plasma and erythrocytes.	Plasmacytoid dendritic cell	plasmacytoid dendritic cell	CL:0000784	A dendritic cell type of distinct morphology, localization, and surface marker expression (CD123-positive) from other dendritic cell types and associated with early stage immune responses, particularly the release of physiologically abundant amounts of type I interferons in response to infection.	CAPN15	positive	calpain 15	CellMarker2.0					2	2	0.50	0.50
Human	Blood	blood	UBERON:0000178	A fluid that is composed of blood plasma and erythrocytes.	Lymphocyte	lymphocyte	CL:0000542	A lymphocyte is a leukocyte commonly found in the blood and lymph that has the characteristics of a large nucleus, a neutral staining cytoplasm, and prominent heterochromatin.	CARD11	positive	caspase recruitment domain family member 11	Sctyper.db					1	1	0.14	0.50
Human	Blood	blood	UBERON:0000178	A fluid that is composed of blood plasma and erythrocytes.	Plasmacytoid dendritic cell	plasmacytoid dendritic cell	CL:0000784	A dendritic cell type of distinct morphology, localization, and surface marker expression (CD123-positive) from other dendritic cell types and associated with early stage immune responses, particularly the release of physiologically abundant amounts of type I interferons in response to infection.	CARD11	positive	caspase recruitment domain family member 11	CellMarker2.0					2	1	0.14	0.50
Human	Blood	blood	UBERON:0000178	A fluid that is composed of blood plasma and erythrocytes.	CD1C_B	CD1c-positive myeloid dendritic cell	CL:0002399	A myeloid dendritic cell found in the blood that is CD1c-positive.	CARD19	positive	caspase recruitment domain family member 19	DRscDB	1.15	7.49e-11		0.55	1	1	0.12	0.50
Human	Blood	blood	UBERON:0000178	A fluid that is composed of blood plasma and erythrocytes.	CD1C+_B dendritic cell	dendritic cell, human	CL:0001056	A dendritic cell with the phenotype HLA-DRA-positive.	CARD19	positive	caspase recruitment domain family member 19	CellMarker2.0					1	1	0.12	0.50
Human	Blood	blood	UBERON:0000178	A fluid that is composed of blood plasma and erythrocytes.	New population of monocytes	monocyte	CL:0000576	Myeloid mononuclear recirculating leukocyte that can act as a precursor of tissue macrophages, osteoclasts and some populations of tissue dendritic cells.	CARD8	positive	caspase recruitment domain family member 8	DRscDB	1.19	3.77e-07		1	1	1	0.20	1.00
Human	BLOOD	blood	UBERON:0000178	A fluid that is composed of blood plasma and erythrocytes.	CD8T	CD8-positive, alpha-beta T cell	CL:0000625	A T cell expressing an alpha-beta T cell receptor and the CD8 coreceptor.	CARS1	positive	cysteinyl-tRNA synthetase 1	HUSCH	0.508		0		1	1	0.25	1.00
Human	Blood	blood	UBERON:0000178	A fluid that is composed of blood plasma and erythrocytes.	CD1C-CD141- dendritic cell	dendritic cell, human	CL:0001056	A dendritic cell with the phenotype HLA-DRA-positive.	CASP1	positive	caspase 1	CellMarker2.0					1	1	0.11	0.33
Human	Blood	blood	UBERON:0000178	A fluid that is composed of blood plasma and erythrocytes.	Monocyte	monocyte	CL:0000576	Myeloid mononuclear recirculating leukocyte that can act as a precursor of tissue macrophages, osteoclasts and some populations of tissue dendritic cells.	CASP1	positive	caspase 1	Sctyper.db					2	1	0.11	0.33
Human	Blood	blood	UBERON:0000178	A fluid that is composed of blood plasma and erythrocytes.	CD1CG+��+�� CD141G+��+��	myeloid dendritic cell	CL:0000782	A dendritic cell of the myeloid lineage.	CASP1	positive	caspase 1	DRscDB	1.55	4.56e-97		1	1	1	0.11	0.33
Human	Blood	blood	UBERON:0000178	A fluid that is composed of blood plasma and erythrocytes.	CD1C-CD141- dendritic cell	dendritic cell, human	CL:0001056	A dendritic cell with the phenotype HLA-DRA-positive.	CASP4	positive	caspase 4	CellMarker2.0					1	1	0.08	0.50
Human	Blood	blood	UBERON:0000178	A fluid that is composed of blood plasma and erythrocytes.	CD1CG+��+�� CD141G+��+��	myeloid dendritic cell	CL:0000782	A dendritic cell of the myeloid lineage.	CASP4	positive	caspase 4	DRscDB	1.03	1.74e-13		0.76	1	1	0.08	0.50
Human	PBMC	blood	UBERON:0000178	A fluid that is composed of blood plasma and erythrocytes.	Double-negative T	CD4-negative, CD8-negative, alpha-beta intraepithelial T cell	CL:0000935	A CD4-negative, CD8-negative, alpha-beta intraepithelial T cell that is found in the columnar epithelium of the gastrointestinal tract.	CAV1	positive	caveolin 1	Azimuth					1	1	0.03	0.50
Human	PBMC	blood	UBERON:0000178	A fluid that is composed of blood plasma and erythrocytes.	Double-negative T_2	CD4-negative, CD8-negative, alpha-beta intraepithelial T cell	CL:0000935	A CD4-negative, CD8-negative, alpha-beta intraepithelial T cell that is found in the columnar epithelium of the gastrointestinal tract.	CAV1	positive	caveolin 1	Azimuth					1	1	0.03	0.50
Human	BLOOD	blood	UBERON:0000178	A fluid that is composed of blood plasma and erythrocytes.	Plasma	plasma cell	CL:0000786	A terminally differentiated, post-mitotic, antibody secreting cell of the B cell lineage with the phenotype CD138-positive, surface immunonoglobulin-negative, and MHC Class II-negative. Plasma cells are oval or round with extensive rough endoplasmic reticulum, a well-developed Golgi apparatus, and a round nucleus having a characteristic cartwheel heterochromatin pattern and are devoted to produci…	CAV1	positive	caveolin 1	HUSCH	0.363		0		1	1	0.03	0.50
Human	Blood	blood	UBERON:0000178	A fluid that is composed of blood plasma and erythrocytes.	Megakaryocyte	megakaryocyte	CL:0000556	A large hematopoietic cell (50 to 100 micron) with a lobated nucleus. Once mature, this cell undergoes multiple rounds of endomitosis and cytoplasmic restructuring to allow platelet formation and release.	CAVIN2	positive	caveolae associated protein 2	CellMarker2.0					7	4	0.04	0.14
Human	BLOOD	blood	UBERON:0000178	A fluid that is composed of blood plasma and erythrocytes.	Megakaryocyte	megakaryocyte	CL:0000556	A large hematopoietic cell (50 to 100 micron) with a lobated nucleus. Once mature, this cell undergoes multiple rounds of endomitosis and cytoplasmic restructuring to allow platelet formation and release.	CAVIN2	positive	caveolae associated protein 2	HUSCH	4.48		0		7	4	0.04	0.14
Human	Blood	blood	UBERON:0000178	A fluid that is composed of blood plasma and erythrocytes.	Megakaryocyte	megakaryocyte	CL:0000556	A large hematopoietic cell (50 to 100 micron) with a lobated nucleus. Once mature, this cell undergoes multiple rounds of endomitosis and cytoplasmic restructuring to allow platelet formation and release.	CAVIN2	positive	caveolae associated protein 2	Cell Taxonomy					7	4	0.04	0.14
Human	blood	blood	UBERON:0000178	A fluid that is composed of blood plasma and erythrocytes.	megakaryocyte	megakaryocyte	CL:0000556	A large hematopoietic cell (50 to 100 micron) with a lobated nucleus. Once mature, this cell undergoes multiple rounds of endomitosis and cytoplasmic restructuring to allow platelet formation and release.	CAVIN2	positive	caveolae associated protein 2	SingleCellBase					7	4	0.04	0.14
Human	BLOOD	blood	UBERON:0000178	A fluid that is composed of blood plasma and erythrocytes.	Myofibroblast	myofibroblast cell	CL:0000186	An animal cell that has characteristics of both a fibroblast cell and a smooth muscle cell.	CAVIN2	positive	caveolae associated protein 2	HUSCH	4.59		0		1	1	0.04	0.14
Human	BLOOD	blood	UBERON:0000178	A fluid that is composed of blood plasma and erythrocytes.	Myofibroblast	myofibroblast cell	CL:0000186	An animal cell that has characteristics of both a fibroblast cell and a smooth muscle cell.	CAVIN2	positive	caveolae associated protein 2	HUSCH	4.31		0		1	1	0.04	0.14
Human	PBMC	blood	UBERON:0000178	A fluid that is composed of blood plasma and erythrocytes.	Platelet	platelet	CL:0000233	A non-nucleated disk-shaped cell formed by extrusion from megakaryocytes, found in the blood of all mammals, and mainly involved in blood coagulation.	CAVIN2	positive	caveolae associated protein 2	Azimuth					4	2	0.04	0.14
Human	Blood	blood	UBERON:0000178	A fluid that is composed of blood plasma and erythrocytes.	Platelets	platelet	CL:0000233	A non-nucleated disk-shaped cell formed by extrusion from megakaryocytes, found in the blood of all mammals, and mainly involved in blood coagulation.	CAVIN2	positive	caveolae associated protein 2	PanglaoDB					4	2	0.04	0.14
Human	Blood	blood	UBERON:0000178	A fluid that is composed of blood plasma and erythrocytes.	Lymphocyte	lymphocyte	CL:0000542	A lymphocyte is a leukocyte commonly found in the blood and lymph that has the characteristics of a large nucleus, a neutral staining cytoplasm, and prominent heterochromatin.	CBLB	positive	Cbl proto-oncogene B	Sctyper.db					1	1	0.06	1.00
Human	Blood	blood	UBERON:0000178	A fluid that is composed of blood plasma and erythrocytes.	Dendritic cell	dendritic cell	CL:0000451	A cell of hematopoietic origin, typically resident in particular tissues, specialized in the uptake, processing, and transport of antigens to lymph nodes for the purpose of stimulating an immune response via T cell activation. These cells are lineage negative (CD3-negative, CD19-negative, CD34-negative, and CD56-negative).	CBR3	positive	carbonyl reductase 3	Sctyper.db					1	1	0.25	1.00
Human	Blood	blood	UBERON:0000178	A fluid that is composed of blood plasma and erythrocytes.	Lymphocyte	lymphocyte	CL:0000542	A lymphocyte is a leukocyte commonly found in the blood and lymph that has the characteristics of a large nucleus, a neutral staining cytoplasm, and prominent heterochromatin.	CBX3	positive	chromobox 3	Sctyper.db					1	1	0.11	1.00
Human	Blood	blood	UBERON:0000178	A fluid that is composed of blood plasma and erythrocytes.	Lymphocyte	lymphocyte	CL:0000542	A lymphocyte is a leukocyte commonly found in the blood and lymph that has the characteristics of a large nucleus, a neutral staining cytoplasm, and prominent heterochromatin.	CCDC167	positive	coiled-coil domain containing 167	Sctyper.db					1	1	0.20	1.00
Human	Blood	blood	UBERON:0000178	A fluid that is composed of blood plasma and erythrocytes.	Early MK	megakaryocyte progenitor cell	CL:0000553	The earliest cytologically identifiable precursor in the thrombocytic series. This cell is capable of endomitosis and lacks expression of hematopoieitic lineage markers (lin-negative).	CCDC175	positive	coiled-coil domain containing 175	Celltypist_v2					1	1	0.20	1.00
Human	Blood	blood	UBERON:0000178	A fluid that is composed of blood plasma and erythrocytes.	Plasmacytoid dendritic cell	plasmacytoid dendritic cell	CL:0000784	A dendritic cell type of distinct morphology, localization, and surface marker expression (CD123-positive) from other dendritic cell types and associated with early stage immune responses, particularly the release of physiologically abundant amounts of type I interferons in response to infection.	CCDC186	positive	coiled-coil domain containing 186	CellMarker2.0					1	1	0.12	1.00
Human	BLOOD	blood	UBERON:0000178	A fluid that is composed of blood plasma and erythrocytes.	DC	dendritic cell	CL:0000451	A cell of hematopoietic origin, typically resident in particular tissues, specialized in the uptake, processing, and transport of antigens to lymph nodes for the purpose of stimulating an immune response via T cell activation. These cells are lineage negative (CD3-negative, CD19-negative, CD34-negative, and CD56-negative).	CCDC50	positive	coiled-coil domain containing 50	HUSCH	2.14		0		3	1	0.08	0.25
Human	PBMC	blood	UBERON:0000178	A fluid that is composed of blood plasma and erythrocytes.	Plasmacytoid Dendritic Cell	plasmacytoid dendritic cell	CL:0000784	A dendritic cell type of distinct morphology, localization, and surface marker expression (CD123-positive) from other dendritic cell types and associated with early stage immune responses, particularly the release of physiologically abundant amounts of type I interferons in response to infection.	CCDC50	positive	coiled-coil domain containing 50	Azimuth					6	3	0.08	0.25
Human	Blood	blood	UBERON:0000178	A fluid that is composed of blood plasma and erythrocytes.	Plasmacytoid dendritic cell	plasmacytoid dendritic cell	CL:0000784	A dendritic cell type of distinct morphology, localization, and surface marker expression (CD123-positive) from other dendritic cell types and associated with early stage immune responses, particularly the release of physiologically abundant amounts of type I interferons in response to infection.	CCDC50	positive	coiled-coil domain containing 50	CellMarker2.0					6	3	0.08	0.25
Human	blood	blood	UBERON:0000178	A fluid that is composed of blood plasma and erythrocytes.	plasmacytoid dentritic cell	plasmacytoid dendritic cell	CL:0000784	A dendritic cell type of distinct morphology, localization, and surface marker expression (CD123-positive) from other dendritic cell types and associated with early stage immune responses, particularly the release of physiologically abundant amounts of type I interferons in response to infection.	CCDC50	positive	coiled-coil domain containing 50	SingleCellBase					6	3	0.08	0.25
Human	Blood	blood	UBERON:0000178	A fluid that is composed of blood plasma and erythrocytes.	Plasmacytoid dendritic cell	plasmacytoid dendritic cell	CL:0000784	A dendritic cell type of distinct morphology, localization, and surface marker expression (CD123-positive) from other dendritic cell types and associated with early stage immune responses, particularly the release of physiologically abundant amounts of type I interferons in response to infection.	CCDC69	positive	coiled-coil domain containing 69	CellMarker2.0					1	1	0.17	1.00
Human	PBMC	blood	UBERON:0000178	A fluid that is composed of blood plasma and erythrocytes.	dendritic cell	dendritic cell	CL:0000451	A cell of hematopoietic origin, typically resident in particular tissues, specialized in the uptake, processing, and transport of antigens to lymph nodes for the purpose of stimulating an immune response via T cell activation. These cells are lineage negative (CD3-negative, CD19-negative, CD34-negative, and CD56-negative).	CCDC88A	positive	coiled-coil domain containing 88A	Azimuth					2	1	0.06	1.00
Human	Blood	blood	UBERON:0000178	A fluid that is composed of blood plasma and erythrocytes.	Lymphocyte	lymphocyte	CL:0000542	A lymphocyte is a leukocyte commonly found in the blood and lymph that has the characteristics of a large nucleus, a neutral staining cytoplasm, and prominent heterochromatin.	CCDC88C	positive	coiled-coil domain containing 88C	Sctyper.db					1	1	0.17	1.00
Human	Blood	blood	UBERON:0000178	A fluid that is composed of blood plasma and erythrocytes.	Dendritic cell	dendritic cell	CL:0000451	A cell of hematopoietic origin, typically resident in particular tissues, specialized in the uptake, processing, and transport of antigens to lymph nodes for the purpose of stimulating an immune response via T cell activation. These cells are lineage negative (CD3-negative, CD19-negative, CD34-negative, and CD56-negative).	CCL13	positive	C-C motif chemokine ligand 13	Sctyper.db					3	1	0.33	1.00
Human	Blood	blood	UBERON:0000178	A fluid that is composed of blood plasma and erythrocytes.	Dendritic cell	dendritic cell	CL:0000451	A cell of hematopoietic origin, typically resident in particular tissues, specialized in the uptake, processing, and transport of antigens to lymph nodes for the purpose of stimulating an immune response via T cell activation. These cells are lineage negative (CD3-negative, CD19-negative, CD34-negative, and CD56-negative).	CCL17	positive	C-C motif chemokine ligand 17	Sctyper.db					3	1	0.50	1.00
Human	Blood	blood	UBERON:0000178	A fluid that is composed of blood plasma and erythrocytes.	B cell	B cell	CL:0000236	A lymphocyte of B lineage that is capable of B cell mediated immunity.	CCL19	positive	C-C motif chemokine ligand 19	CellMarker2.0					1	1	0.06	0.25
Human	Blood	blood	UBERON:0000178	A fluid that is composed of blood plasma and erythrocytes.	Memory B cell	memory B cell	CL:0000787	A memory B cell is a mature B cell that is long-lived, readily activated upon re-encounter of its antigenic determinant, and has been selected for expression of higher affinity immunoglobulin. This cell type has the phenotype CD19-positive, CD20-positive, MHC Class II-positive, and CD138-negative.	CCL19	positive	C-C motif chemokine ligand 19	CellMarker2.0					1	1	0.06	0.25
Human	Blood	blood	UBERON:0000178	A fluid that is composed of blood plasma and erythrocytes.	Myeloid cell	myeloid cell	CL:0000763	A cell of the monocyte, granulocyte, mast cell, megakaryocyte, or erythroid lineage.	CCL19	positive	C-C motif chemokine ligand 19	Sctyper.db					1	1	0.06	0.25
Human	Blood	blood	UBERON:0000178	A fluid that is composed of blood plasma and erythrocytes.	Naive B cell	naive B cell	CL:0000788	A naive B cell is a mature B cell that has the phenotype surface IgD-positive, surface IgM-positive, CD20-positive, CD27-negative and that has not yet been activated by antigen in the periphery.	CCL19	positive	C-C motif chemokine ligand 19	CellMarker2.0					1	1	0.06	0.25
Human	Blood	blood	UBERON:0000178	A fluid that is composed of blood plasma and erythrocytes.	Mural cell	mural cell	CL:0008034	Mural cells are pericytes and the vascular smooth muscle cells (vSMCs) of the microcirculation.	CCL2	positive	C-C motif chemokine ligand 2	Cell Taxonomy					1	1	0.04	1.00
Human	Blood	blood	UBERON:0000178	A fluid that is composed of blood plasma and erythrocytes.	T-helper 1 cell	T-helper 1 cell	CL:0000545	A CD4-positive, alpha-beta T cell that has the phenotype T-bet-positive, CXCR3-positive, CCR6-negative, and is capable of producing interferon-gamma.	CCL20	positive	C-C motif chemokine ligand 20	Cell Taxonomy					1	1	0.06	0.50
Human	blood	blood	UBERON:0000178	A fluid that is composed of blood plasma and erythrocytes.	natural killer T (NKT) cell	natural killer cell	CL:0000623	A lymphocyte that can spontaneously kill a variety of target cells without prior antigenic activation via germline encoded activation receptors and also regulate immune responses via cytokine release and direct contact with other cells.	CCL20	positive	C-C motif chemokine ligand 20	SingleCellBase					1	1	0.06	0.50
Human	blood	blood	UBERON:0000178	A fluid that is composed of blood plasma and erythrocytes.	stormal cell	stromal cell	CL:0000499	A connective tissue cell of an organ found in the loose connective tissue. These are most often associated with the uterine mucosa and the ovary as well as the hematopoietic system and elsewhere.	CCL21	positive	C-C motif chemokine ligand 21	SingleCellBase					1	1	0.08	1.00
Human	Blood	blood	UBERON:0000178	A fluid that is composed of blood plasma and erythrocytes.	Myeloid cell	myeloid cell	CL:0000763	A cell of the monocyte, granulocyte, mast cell, megakaryocyte, or erythroid lineage.	CCL22	positive	C-C motif chemokine ligand 22	Sctyper.db					1	1	0.14	1.00
Human	Blood	blood	UBERON:0000178	A fluid that is composed of blood plasma and erythrocytes.	Monocyte	monocyte	CL:0000576	Myeloid mononuclear recirculating leukocyte that can act as a precursor of tissue macrophages, osteoclasts and some populations of tissue dendritic cells.	CCL24	positive	C-C motif chemokine ligand 24	Sctyper.db					1	1	0.50	1.00
Human	Blood	blood	UBERON:0000178	A fluid that is composed of blood plasma and erythrocytes.	Memory B cell	memory B cell	CL:0000787	A memory B cell is a mature B cell that is long-lived, readily activated upon re-encounter of its antigenic determinant, and has been selected for expression of higher affinity immunoglobulin. This cell type has the phenotype CD19-positive, CD20-positive, MHC Class II-positive, and CD138-negative.	CCL27	positive	C-C motif chemokine ligand 27	CellMarker2.0					1	1	1.00	1.00
Human	blood	blood	UBERON:0000178	A fluid that is composed of blood plasma and erythrocytes.	cD8 T cell	CD8-positive, alpha-beta T cell	CL:0000625	A T cell expressing an alpha-beta T cell receptor and the CD8 coreceptor.	CCL3	positive	C-C motif chemokine ligand 3	SingleCellBase					1	1	0.04	0.14
Human	blood	blood	UBERON:0000178	A fluid that is composed of blood plasma and erythrocytes.	T cell	T cell	CL:0000084	A type of lymphocyte whose defining characteristic is the expression of a T cell receptor complex.	CCL3	positive	C-C motif chemokine ligand 3	SingleCellBase					2	1	0.04	0.14
Human	Blood	blood	UBERON:0000178	A fluid that is composed of blood plasma and erythrocytes.	effector CD8-positive, alpha-beta T cell	effector CD8-positive, alpha-beta T cell	CL:0001050	A CD8-positive, alpha-beta T cell with the phenotype CCR7-negative, CD45RA-positive.	CCL3	positive	C-C motif chemokine ligand 3	ASCT+B					3	1	0.04	0.14
Human	blood	blood	UBERON:0000178	A fluid that is composed of blood plasma and erythrocytes.	monocyte	monocyte	CL:0000576	Myeloid mononuclear recirculating leukocyte that can act as a precursor of tissue macrophages, osteoclasts and some populations of tissue dendritic cells.	CCL3	positive	C-C motif chemokine ligand 3	SingleCellBase					2	1	0.04	0.14
Human	BLOOD	blood	UBERON:0000178	A fluid that is composed of blood plasma and erythrocytes.	Mono/Macro	mononuclear phagocyte	CL:0000113	A vertebrate phagocyte with a single nucleus.	CCL3	positive	C-C motif chemokine ligand 3	HUSCH	2.21		0		2	1	0.04	0.14
Human	Blood	blood	UBERON:0000178	A fluid that is composed of blood plasma and erythrocytes.	CD16- NK cells	natural killer cell	CL:0000623	A lymphocyte that can spontaneously kill a variety of target cells without prior antigenic activation via germline encoded activation receptors and also regulate immune responses via cytokine release and direct contact with other cells.	CCL3	positive	C-C motif chemokine ligand 3	Celltypist_v2					7	2	0.04	0.14
Human	blood	blood	UBERON:0000178	A fluid that is composed of blood plasma and erythrocytes.	natural killer (NK) cell	natural killer cell	CL:0000623	A lymphocyte that can spontaneously kill a variety of target cells without prior antigenic activation via germline encoded activation receptors and also regulate immune responses via cytokine release and direct contact with other cells.	CCL3	positive	C-C motif chemokine ligand 3	SingleCellBase					7	2	0.04	0.14
Human	blood	blood	UBERON:0000178	A fluid that is composed of blood plasma and erythrocytes.	natural killer (NK) cell	natural killer cell	CL:0000623	A lymphocyte that can spontaneously kill a variety of target cells without prior antigenic activation via germline encoded activation receptors and also regulate immune responses via cytokine release and direct contact with other cells.	CCL3L1	positive		SingleCellBase					1	1	0.33	1.00
Human	blood	blood	UBERON:0000178	A fluid that is composed of blood plasma and erythrocytes.	natural killer T (NKT) cell	natural killer cell	CL:0000623	A lymphocyte that can spontaneously kill a variety of target cells without prior antigenic activation via germline encoded activation receptors and also regulate immune responses via cytokine release and direct contact with other cells.	CCL3L1	positive		SingleCellBase					1	1	0.33	1.00
Human	blood	blood	UBERON:0000178	A fluid that is composed of blood plasma and erythrocytes.	natural killer (NK) cell	natural killer cell	CL:0000623	A lymphocyte that can spontaneously kill a variety of target cells without prior antigenic activation via germline encoded activation receptors and also regulate immune responses via cytokine release and direct contact with other cells.	CCL3L3	positive	C-C motif chemokine ligand 3 like 3	SingleCellBase					3	1	0.14	1.00
Human	blood	blood	UBERON:0000178	A fluid that is composed of blood plasma and erythrocytes.	natural killer T (NKT) cell	natural killer cell	CL:0000623	A lymphocyte that can spontaneously kill a variety of target cells without prior antigenic activation via germline encoded activation receptors and also regulate immune responses via cytokine release and direct contact with other cells.	CCL3L3	positive	C-C motif chemokine ligand 3 like 3	SingleCellBase					3	1	0.14	1.00
Human	blood	blood	UBERON:0000178	A fluid that is composed of blood plasma and erythrocytes.	cD8 T cell	CD8-positive, alpha-beta T cell	CL:0000625	A T cell expressing an alpha-beta T cell receptor and the CD8 coreceptor.	CCL4	positive	C-C motif chemokine ligand 4	SingleCellBase					5	2	0.03	0.12
Human	BLOOD	blood	UBERON:0000178	A fluid that is composed of blood plasma and erythrocytes.	CD8T	CD8-positive, alpha-beta T cell	CL:0000625	A T cell expressing an alpha-beta T cell receptor and the CD8 coreceptor.	CCL4	positive	C-C motif chemokine ligand 4	HUSCH	0.595		0		5	2	0.03	0.12
Human	blood	blood	UBERON:0000178	A fluid that is composed of blood plasma and erythrocytes.	T cell	T cell	CL:0000084	A type of lymphocyte whose defining characteristic is the expression of a T cell receptor complex.	CCL4	positive	C-C motif chemokine ligand 4	SingleCellBase					3	1	0.03	0.12
Human	Blood	blood	UBERON:0000178	A fluid that is composed of blood plasma and erythrocytes.	T helper 1(Th1) cell	T-helper 1 cell	CL:0000545	A CD4-positive, alpha-beta T cell that has the phenotype T-bet-positive, CXCR3-positive, CCR6-negative, and is capable of producing interferon-gamma.	CCL4	positive	C-C motif chemokine ligand 4	CellMarker2.0					1	1	0.03	0.12
Human	Blood	blood	UBERON:0000178	A fluid that is composed of blood plasma and erythrocytes.	effector CD8-positive, alpha-beta T cell	effector CD8-positive, alpha-beta T cell	CL:0001050	A CD8-positive, alpha-beta T cell with the phenotype CCR7-negative, CD45RA-positive.	CCL4	positive	C-C motif chemokine ligand 4	ASCT+B					4	1	0.03	0.12
Human	Blood	blood	UBERON:0000178	A fluid that is composed of blood plasma and erythrocytes.	Monocyte	monocyte	CL:0000576	Myeloid mononuclear recirculating leukocyte that can act as a precursor of tissue macrophages, osteoclasts and some populations of tissue dendritic cells.	CCL4	positive	C-C motif chemokine ligand 4	Sctyper.db					1	1	0.03	0.12
Human	blood	blood	UBERON:0000178	A fluid that is composed of blood plasma and erythrocytes.	natural killer (NK) cell	natural killer cell	CL:0000623	A lymphocyte that can spontaneously kill a variety of target cells without prior antigenic activation via germline encoded activation receptors and also regulate immune responses via cytokine release and direct contact with other cells.	CCL4	positive	C-C motif chemokine ligand 4	SingleCellBase					7	2	0.03	0.12
Human	blood	blood	UBERON:0000178	A fluid that is composed of blood plasma and erythrocytes.	natural killer T (NKT) cell	natural killer cell	CL:0000623	A lymphocyte that can spontaneously kill a variety of target cells without prior antigenic activation via germline encoded activation receptors and also regulate immune responses via cytokine release and direct contact with other cells.	CCL4	positive	C-C motif chemokine ligand 4	SingleCellBase					7	2	0.03	0.12
Human	BLOOD	blood	UBERON:0000178	A fluid that is composed of blood plasma and erythrocytes.	NK	natural killer cell	CL:0000623	A lymphocyte that can spontaneously kill a variety of target cells without prior antigenic activation via germline encoded activation receptors and also regulate immune responses via cytokine release and direct contact with other cells.	CCL4	positive	C-C motif chemokine ligand 4	HUSCH	1.96		0		7	2	0.03	0.12
Human	BLOOD	blood	UBERON:0000178	A fluid that is composed of blood plasma and erythrocytes.	NK	natural killer cell	CL:0000623	A lymphocyte that can spontaneously kill a variety of target cells without prior antigenic activation via germline encoded activation receptors and also regulate immune responses via cytokine release and direct contact with other cells.	CCL4	positive	C-C motif chemokine ligand 4	HUSCH	1.86		0		7	2	0.03	0.12
Human	BLOOD	blood	UBERON:0000178	A fluid that is composed of blood plasma and erythrocytes.	NK	natural killer cell	CL:0000623	A lymphocyte that can spontaneously kill a variety of target cells without prior antigenic activation via germline encoded activation receptors and also regulate immune responses via cytokine release and direct contact with other cells.	CCL4	positive	C-C motif chemokine ligand 4	HUSCH	1.4		0		7	2	0.03	0.12
Human	BLOOD	blood	UBERON:0000178	A fluid that is composed of blood plasma and erythrocytes.	NK	natural killer cell	CL:0000623	A lymphocyte that can spontaneously kill a variety of target cells without prior antigenic activation via germline encoded activation receptors and also regulate immune responses via cytokine release and direct contact with other cells.	CCL4	positive	C-C motif chemokine ligand 4	HUSCH	2.26		0		7	2	0.03	0.12
Human	BLOOD	blood	UBERON:0000178	A fluid that is composed of blood plasma and erythrocytes.	NK	natural killer cell	CL:0000623	A lymphocyte that can spontaneously kill a variety of target cells without prior antigenic activation via germline encoded activation receptors and also regulate immune responses via cytokine release and direct contact with other cells.	CCL4	positive	C-C motif chemokine ligand 4	HUSCH	2.1		0		7	2	0.03	0.12
Human	BLOOD	blood	UBERON:0000178	A fluid that is composed of blood plasma and erythrocytes.	NK	natural killer cell	CL:0000623	A lymphocyte that can spontaneously kill a variety of target cells without prior antigenic activation via germline encoded activation receptors and also regulate immune responses via cytokine release and direct contact with other cells.	CCL4	positive	C-C motif chemokine ligand 4	HUSCH	2.23		0		7	2	0.03	0.12
Human	BLOOD	blood	UBERON:0000178	A fluid that is composed of blood plasma and erythrocytes.	NK	natural killer cell	CL:0000623	A lymphocyte that can spontaneously kill a variety of target cells without prior antigenic activation via germline encoded activation receptors and also regulate immune responses via cytokine release and direct contact with other cells.	CCL4	positive	C-C motif chemokine ligand 4	HUSCH	1.46		0		7	2	0.03	0.12
Human	BLOOD	blood	UBERON:0000178	A fluid that is composed of blood plasma and erythrocytes.	NK	natural killer cell	CL:0000623	A lymphocyte that can spontaneously kill a variety of target cells without prior antigenic activation via germline encoded activation receptors and also regulate immune responses via cytokine release and direct contact with other cells.	CCL4	positive	C-C motif chemokine ligand 4	HUSCH	2.15		0		7	2	0.03	0.12
Human	BLOOD	blood	UBERON:0000178	A fluid that is composed of blood plasma and erythrocytes.	NK	natural killer cell	CL:0000623	A lymphocyte that can spontaneously kill a variety of target cells without prior antigenic activation via germline encoded activation receptors and also regulate immune responses via cytokine release and direct contact with other cells.	CCL4	positive	C-C motif chemokine ligand 4	HUSCH	1.69		0		7	2	0.03	0.12
Human	BLOOD	blood	UBERON:0000178	A fluid that is composed of blood plasma and erythrocytes.	NK	natural killer cell	CL:0000623	A lymphocyte that can spontaneously kill a variety of target cells without prior antigenic activation via germline encoded activation receptors and also regulate immune responses via cytokine release and direct contact with other cells.	CCL4	positive	C-C motif chemokine ligand 4	HUSCH	1.22		0		7	2	0.03	0.12
Human	BLOOD	blood	UBERON:0000178	A fluid that is composed of blood plasma and erythrocytes.	NK	natural killer cell	CL:0000623	A lymphocyte that can spontaneously kill a variety of target cells without prior antigenic activation via germline encoded activation receptors and also regulate immune responses via cytokine release and direct contact with other cells.	CCL4	positive	C-C motif chemokine ligand 4	HUSCH	1.95		0		7	2	0.03	0.12
Human	BLOOD	blood	UBERON:0000178	A fluid that is composed of blood plasma and erythrocytes.	NK	natural killer cell	CL:0000623	A lymphocyte that can spontaneously kill a variety of target cells without prior antigenic activation via germline encoded activation receptors and also regulate immune responses via cytokine release and direct contact with other cells.	CCL4	positive	C-C motif chemokine ligand 4	HUSCH	1.43		0		7	2	0.03	0.12
Human	blood	blood	UBERON:0000178	A fluid that is composed of blood plasma and erythrocytes.	natural killer (NK) cell	natural killer cell	CL:0000623	A lymphocyte that can spontaneously kill a variety of target cells without prior antigenic activation via germline encoded activation receptors and also regulate immune responses via cytokine release and direct contact with other cells.	CCL4L1	positive		SingleCellBase					1	1	1.00	1.00
Human	blood	blood	UBERON:0000178	A fluid that is composed of blood plasma and erythrocytes.	natural killer T (NKT) cell	natural killer cell	CL:0000623	A lymphocyte that can spontaneously kill a variety of target cells without prior antigenic activation via germline encoded activation receptors and also regulate immune responses via cytokine release and direct contact with other cells.	CCL4L1	positive		SingleCellBase					1	1	1.00	1.00
Human	blood	blood	UBERON:0000178	A fluid that is composed of blood plasma and erythrocytes.	natural killer T (NKT) cell	natural killer cell	CL:0000623	A lymphocyte that can spontaneously kill a variety of target cells without prior antigenic activation via germline encoded activation receptors and also regulate immune responses via cytokine release and direct contact with other cells.	CCL4L2	positive	C-C motif chemokine ligand 4 like 2	SingleCellBase					3	1	0.14	1.00
Human	PBMC	blood	UBERON:0000178	A fluid that is composed of blood plasma and erythrocytes.	CD56-dim Natural Killer_3	CD16-positive, CD56-dim natural killer cell, human	CL:0000939	A mature natural killer cell that has the phenotype CD56-low, CD16-positive and which is capable of cytotoxicity and cytokine production.	CCL5	positive	C-C motif chemokine ligand 5	Azimuth					2	1	0.02	0.05
Human	PBMC	blood	UBERON:0000178	A fluid that is composed of blood plasma and erythrocytes.	CD4+ Cytotoxic T	CD4-positive, alpha-beta cytotoxic T cell	CL:0000934	A CD4-positive, alpha-beta T cell that has cytotoxic function.	CCL5	positive	C-C motif chemokine ligand 5	Azimuth					2	1	0.02	0.05
Human	Blood	blood	UBERON:0000178	A fluid that is composed of blood plasma and erythrocytes.	Activated CD8+ T cell	CD8-positive, alpha-beta T cell	CL:0000625	A T cell expressing an alpha-beta T cell receptor and the CD8 coreceptor.	CCL5	positive	C-C motif chemokine ligand 5	CellMarker2.0					8	4	0.02	0.05
Human	Blood	blood	UBERON:0000178	A fluid that is composed of blood plasma and erythrocytes.	CD8-positive, alpha-beta T cell	CD8-positive, alpha-beta T cell	CL:0000625	A T cell expressing an alpha-beta T cell receptor and the CD8 coreceptor.	CCL5	positive	C-C motif chemokine ligand 5	Cell Taxonomy					8	4	0.02	0.05
Human	blood	blood	UBERON:0000178	A fluid that is composed of blood plasma and erythrocytes.	cD8 T cell	CD8-positive, alpha-beta T cell	CL:0000625	A T cell expressing an alpha-beta T cell receptor and the CD8 coreceptor.	CCL5	positive	C-C motif chemokine ligand 5	SingleCellBase					8	4	0.02	0.05
Human	BLOOD	blood	UBERON:0000178	A fluid that is composed of blood plasma and erythrocytes.	CD8T	CD8-positive, alpha-beta T cell	CL:0000625	A T cell expressing an alpha-beta T cell receptor and the CD8 coreceptor.	CCL5	positive	C-C motif chemokine ligand 5	HUSCH	2.23		0		8	4	0.02	0.05
Human	BLOOD	blood	UBERON:0000178	A fluid that is composed of blood plasma and erythrocytes.	CD8T	CD8-positive, alpha-beta T cell	CL:0000625	A T cell expressing an alpha-beta T cell receptor and the CD8 coreceptor.	CCL5	positive	C-C motif chemokine ligand 5	HUSCH	2.37		0		8	4	0.02	0.05
Human	BLOOD	blood	UBERON:0000178	A fluid that is composed of blood plasma and erythrocytes.	CD8T	CD8-positive, alpha-beta T cell	CL:0000625	A T cell expressing an alpha-beta T cell receptor and the CD8 coreceptor.	CCL5	positive	C-C motif chemokine ligand 5	HUSCH	1.93		0		8	4	0.02	0.05
Human	BLOOD	blood	UBERON:0000178	A fluid that is composed of blood plasma and erythrocytes.	CD8T	CD8-positive, alpha-beta T cell	CL:0000625	A T cell expressing an alpha-beta T cell receptor and the CD8 coreceptor.	CCL5	positive	C-C motif chemokine ligand 5	HUSCH	1.49		0		8	4	0.02	0.05
Human	BLOOD	blood	UBERON:0000178	A fluid that is composed of blood plasma and erythrocytes.	CD8T	CD8-positive, alpha-beta T cell	CL:0000625	A T cell expressing an alpha-beta T cell receptor and the CD8 coreceptor.	CCL5	positive	C-C motif chemokine ligand 5	HUSCH	1.63		0		8	4	0.02	0.05
Human	BLOOD	blood	UBERON:0000178	A fluid that is composed of blood plasma and erythrocytes.	CD8T	CD8-positive, alpha-beta T cell	CL:0000625	A T cell expressing an alpha-beta T cell receptor and the CD8 coreceptor.	CCL5	positive	C-C motif chemokine ligand 5	HUSCH	1.13		0		8	4	0.02	0.05
Human	BLOOD	blood	UBERON:0000178	A fluid that is composed of blood plasma and erythrocytes.	CD8T	CD8-positive, alpha-beta T cell	CL:0000625	A T cell expressing an alpha-beta T cell receptor and the CD8 coreceptor.	CCL5	positive	C-C motif chemokine ligand 5	HUSCH	1.47		0		8	4	0.02	0.05
Human	PBMC	blood	UBERON:0000178	A fluid that is composed of blood plasma and erythrocytes.	CD8+ Central Memory T_1	CD8-positive, alpha-beta memory T cell	CL:0000909	A CD8-positive, alpha-beta T cell that has differentiated into a memory T cell.	CCL5	positive	C-C motif chemokine ligand 5	Azimuth					4	1	0.02	0.05
Human	PBMC	blood	UBERON:0000178	A fluid that is composed of blood plasma and erythrocytes.	CD8+ Central Memory T_3	CD8-positive, alpha-beta memory T cell	CL:0000909	A CD8-positive, alpha-beta T cell that has differentiated into a memory T cell.	CCL5	positive	C-C motif chemokine ligand 5	Azimuth					4	1	0.02	0.05
Human	blood	blood	UBERON:0000178	A fluid that is composed of blood plasma and erythrocytes.	T cell	T cell	CL:0000084	A type of lymphocyte whose defining characteristic is the expression of a T cell receptor complex.	CCL5	positive	C-C motif chemokine ligand 5	SingleCellBase					6	1	0.02	0.05
Human	Blood	blood	UBERON:0000178	A fluid that is composed of blood plasma and erythrocytes.	Cytotoxic T cell	cytotoxic T cell	CL:0000910	A mature T cell that differentiated and acquired cytotoxic function with the phenotype perforin-positive and granzyme-B positive.	CCL5	positive	C-C motif chemokine ligand 5	Cell Taxonomy					3	1	0.02	0.05
Human	PBMC	blood	UBERON:0000178	A fluid that is composed of blood plasma and erythrocytes.	CD4+ Effector Memory T	effector CD4-positive, alpha-beta T cell	CL:0001044	A CD4-positive, alpha-beta T cell with the phenotype CCR7-negative, CD45RA-positive.	CCL5	positive	C-C motif chemokine ligand 5	Azimuth					1	1	0.02	0.05
Human	PBMC	blood	UBERON:0000178	A fluid that is composed of blood plasma and erythrocytes.	CD4+ Effector Memory T_1	effector CD4-positive, alpha-beta T cell	CL:0001044	A CD4-positive, alpha-beta T cell with the phenotype CCR7-negative, CD45RA-positive.	CCL5	positive	C-C motif chemokine ligand 5	Azimuth					1	1	0.02	0.05
Human	PBMC	blood	UBERON:0000178	A fluid that is composed of blood plasma and erythrocytes.	CD4+ Effector Memory T_3	effector CD4-positive, alpha-beta T cell	CL:0001044	A CD4-positive, alpha-beta T cell with the phenotype CCR7-negative, CD45RA-positive.	CCL5	positive	C-C motif chemokine ligand 5	Azimuth					1	1	0.02	0.05
Human	PBMC	blood	UBERON:0000178	A fluid that is composed of blood plasma and erythrocytes.	CD8+ Effector Memory T	effector CD8-positive, alpha-beta T cell	CL:0001050	A CD8-positive, alpha-beta T cell with the phenotype CCR7-negative, CD45RA-positive.	CCL5	positive	C-C motif chemokine ligand 5	Azimuth					4	1	0.02	0.05
Human	PBMC	blood	UBERON:0000178	A fluid that is composed of blood plasma and erythrocytes.	CD8+ Effector Memory T_1	effector CD8-positive, alpha-beta T cell	CL:0001050	A CD8-positive, alpha-beta T cell with the phenotype CCR7-negative, CD45RA-positive.	CCL5	positive	C-C motif chemokine ligand 5	Azimuth					4	1	0.02	0.05
Human	PBMC	blood	UBERON:0000178	A fluid that is composed of blood plasma and erythrocytes.	CD8+ Effector Memory T_2	effector CD8-positive, alpha-beta T cell	CL:0001050	A CD8-positive, alpha-beta T cell with the phenotype CCR7-negative, CD45RA-positive.	CCL5	positive	C-C motif chemokine ligand 5	Azimuth					4	1	0.02	0.05
Human	PBMC	blood	UBERON:0000178	A fluid that is composed of blood plasma and erythrocytes.	CD8+ Effector Memory T_3	effector CD8-positive, alpha-beta T cell	CL:0001050	A CD8-positive, alpha-beta T cell with the phenotype CCR7-negative, CD45RA-positive.	CCL5	positive	C-C motif chemokine ligand 5	Azimuth					4	1	0.02	0.05
Human	Blood	blood	UBERON:0000178	A fluid that is composed of blood plasma and erythrocytes.	Tem/Trm cytotoxic T cells	effector memory CD8-positive, alpha-beta T cell	CL:0000913	CD8-positive, alpha-beta memory T cell with the phenotype CCR7-negative, CD127-positive, CD45RA-negative, CD45RO-positive, and CD25-negative.	CCL5	positive	C-C motif chemokine ligand 5	Celltypist_v2					3	1	0.02	0.05
Human	Blood	blood	UBERON:0000178	A fluid that is composed of blood plasma and erythrocytes.	effector memory CD8-positive, alpha-beta T cell, terminally differentiated	effector memory CD8-positive, alpha-beta T cell, terminally differentiated	CL:0001062	A CD8-positive, alpha beta memory T cell with the phenotype CD45RA-positive, CD45RO-negative, and CCR7-negative.	CCL5	positive	C-C motif chemokine ligand 5	ASCT+B					2	1	0.02	0.05
Human	Blood	blood	UBERON:0000178	A fluid that is composed of blood plasma and erythrocytes.	mature CD8 single-positive thymocyte	mature CD8 single-positive thymocyte	CL:0002437	A mature CD8-positive, CD4-negative alpha-beta T cell found in the thymus that is CD24-low and has high expression of the T cell receptor.	CCL5	positive	C-C motif chemokine ligand 5	ASCT+B					1	1	0.02	0.05
Human	Blood	blood	UBERON:0000178	A fluid that is composed of blood plasma and erythrocytes.	Megakaryocyte	megakaryocyte	CL:0000556	A large hematopoietic cell (50 to 100 micron) with a lobated nucleus. Once mature, this cell undergoes multiple rounds of endomitosis and cytoplasmic restructuring to allow platelet formation and release.	CCL5	positive	C-C motif chemokine ligand 5	CellMarker2.0					2	1	0.02	0.05
Human	blood	blood	UBERON:0000178	A fluid that is composed of blood plasma and erythrocytes.	monocyte	monocyte	CL:0000576	Myeloid mononuclear recirculating leukocyte that can act as a precursor of tissue macrophages, osteoclasts and some populations of tissue dendritic cells.	CCL5	positive	C-C motif chemokine ligand 5	SingleCellBase					1	1	0.02	0.05
Human	blood	blood	UBERON:0000178	A fluid that is composed of blood plasma and erythrocytes.	natural killer (NK) cell	natural killer cell	CL:0000623	A lymphocyte that can spontaneously kill a variety of target cells without prior antigenic activation via germline encoded activation receptors and also regulate immune responses via cytokine release and direct contact with other cells.	CCL5	positive	C-C motif chemokine ligand 5	SingleCellBase					7	2	0.02	0.05
Human	blood	blood	UBERON:0000178	A fluid that is composed of blood plasma and erythrocytes.	natural killer T (NKT) cell	natural killer cell	CL:0000623	A lymphocyte that can spontaneously kill a variety of target cells without prior antigenic activation via germline encoded activation receptors and also regulate immune responses via cytokine release and direct contact with other cells.	CCL5	positive	C-C motif chemokine ligand 5	SingleCellBase					7	2	0.02	0.05
Human	BLOOD	blood	UBERON:0000178	A fluid that is composed of blood plasma and erythrocytes.	NK	natural killer cell	CL:0000623	A lymphocyte that can spontaneously kill a variety of target cells without prior antigenic activation via germline encoded activation receptors and also regulate immune responses via cytokine release and direct contact with other cells.	CCL5	positive	C-C motif chemokine ligand 5	HUSCH	1.87		0		7	2	0.02	0.05
Human	BLOOD	blood	UBERON:0000178	A fluid that is composed of blood plasma and erythrocytes.	NK	natural killer cell	CL:0000623	A lymphocyte that can spontaneously kill a variety of target cells without prior antigenic activation via germline encoded activation receptors and also regulate immune responses via cytokine release and direct contact with other cells.	CCL5	positive	C-C motif chemokine ligand 5	HUSCH	2.14		0		7	2	0.02	0.05
Human	BLOOD	blood	UBERON:0000178	A fluid that is composed of blood plasma and erythrocytes.	NK	natural killer cell	CL:0000623	A lymphocyte that can spontaneously kill a variety of target cells without prior antigenic activation via germline encoded activation receptors and also regulate immune responses via cytokine release and direct contact with other cells.	CCL5	positive	C-C motif chemokine ligand 5	HUSCH	1.9		0		7	2	0.02	0.05
Human	BLOOD	blood	UBERON:0000178	A fluid that is composed of blood plasma and erythrocytes.	NK	natural killer cell	CL:0000623	A lymphocyte that can spontaneously kill a variety of target cells without prior antigenic activation via germline encoded activation receptors and also regulate immune responses via cytokine release and direct contact with other cells.	CCL5	positive	C-C motif chemokine ligand 5	HUSCH	2.2		0		7	2	0.02	0.05
Human	BLOOD	blood	UBERON:0000178	A fluid that is composed of blood plasma and erythrocytes.	NK	natural killer cell	CL:0000623	A lymphocyte that can spontaneously kill a variety of target cells without prior antigenic activation via germline encoded activation receptors and also regulate immune responses via cytokine release and direct contact with other cells.	CCL5	positive	C-C motif chemokine ligand 5	HUSCH	1.95		0		7	2	0.02	0.05
Human	Blood	blood	UBERON:0000178	A fluid that is composed of blood plasma and erythrocytes.	Platelet	platelet	CL:0000233	A non-nucleated disk-shaped cell formed by extrusion from megakaryocytes, found in the blood of all mammals, and mainly involved in blood coagulation.	CCL5	positive	C-C motif chemokine ligand 5	CellMarker2.0					2	2	0.02	0.05
Human	Blood	blood	UBERON:0000178	A fluid that is composed of blood plasma and erythrocytes.	Platelets	platelet	CL:0000233	A non-nucleated disk-shaped cell formed by extrusion from megakaryocytes, found in the blood of all mammals, and mainly involved in blood coagulation.	CCL5	positive	C-C motif chemokine ligand 5	PanglaoDB					2	2	0.02	0.05
Human	Blood	blood	UBERON:0000178	A fluid that is composed of blood plasma and erythrocytes.	CD1C-CD141- dendritic cell	dendritic cell, human	CL:0001056	A dendritic cell with the phenotype HLA-DRA-positive.	CCM2	positive	CCM2 scaffold protein	CellMarker2.0					1	1	0.20	0.50
Human	Blood	blood	UBERON:0000178	A fluid that is composed of blood plasma and erythrocytes.	CD1CG+��+�� CD141G+��+��	myeloid dendritic cell	CL:0000782	A dendritic cell of the myeloid lineage.	CCM2	positive	CCM2 scaffold protein	DRscDB	1.58	3.19e-19		0.66	1	1	0.20	0.50
Human	Blood	blood	UBERON:0000178	A fluid that is composed of blood plasma and erythrocytes.	Mast cells	mast cell	CL:0000097	A cell that is found in almost all tissues containing numerous basophilic granules and capable of releasing large amounts of histamine and heparin upon activation. Progenitors leave bone marrow and mature in connective and mucosal tissue. Mature mast cells are found in all tissues, except the bloodstream. Their phenotype is CD117-high, CD123-negative, CD193-positive, CD200R3-positive, and FceRI-h…	CCN3	positive	cellular communication network factor 3	Celltypist_v2					3	1	0.14	1.00
Human	Blood	blood	UBERON:0000178	A fluid that is composed of blood plasma and erythrocytes.	T cell	T cell	CL:0000084	A type of lymphocyte whose defining characteristic is the expression of a T cell receptor complex.	CCNA2	positive	cyclin A2	Sctyper.db					1	1	0.09	0.50
Human	Blood	blood	UBERON:0000178	A fluid that is composed of blood plasma and erythrocytes.	Erythroid-like and erythroid precursor cells	erythroid progenitor cell	CL:0000038	A progenitor cell committed to the erythroid lineage.	CCNA2	positive	cyclin A2	PanglaoDB					1	1	0.09	0.50
Human	Blood	blood	UBERON:0000178	A fluid that is composed of blood plasma and erythrocytes.	T cell	T cell	CL:0000084	A type of lymphocyte whose defining characteristic is the expression of a T cell receptor complex.	CCNB1	positive	cyclin B1	Sctyper.db					1	1	0.10	0.50
Human	BLOOD	blood	UBERON:0000178	A fluid that is composed of blood plasma and erythrocytes.	Plasma	plasma cell	CL:0000786	A terminally differentiated, post-mitotic, antibody secreting cell of the B cell lineage with the phenotype CD138-positive, surface immunonoglobulin-negative, and MHC Class II-negative. Plasma cells are oval or round with extensive rough endoplasmic reticulum, a well-developed Golgi apparatus, and a round nucleus having a characteristic cartwheel heterochromatin pattern and are devoted to produci…	CCNB1	positive	cyclin B1	HUSCH	0.64		0		1	1	0.10	0.50
Human	Blood	blood	UBERON:0000178	A fluid that is composed of blood plasma and erythrocytes.	T cell	T cell	CL:0000084	A type of lymphocyte whose defining characteristic is the expression of a T cell receptor complex.	CCNB2	positive	cyclin B2	Sctyper.db					1	1	0.08	0.33
Human	BLOOD	blood	UBERON:0000178	A fluid that is composed of blood plasma and erythrocytes.	DC	dendritic cell	CL:0000451	A cell of hematopoietic origin, typically resident in particular tissues, specialized in the uptake, processing, and transport of antigens to lymph nodes for the purpose of stimulating an immune response via T cell activation. These cells are lineage negative (CD3-negative, CD19-negative, CD34-negative, and CD56-negative).	CCNB2	positive	cyclin B2	HUSCH	0.844		0		1	1	0.08	0.33
Human	BLOOD	blood	UBERON:0000178	A fluid that is composed of blood plasma and erythrocytes.	Plasma	plasma cell	CL:0000786	A terminally differentiated, post-mitotic, antibody secreting cell of the B cell lineage with the phenotype CD138-positive, surface immunonoglobulin-negative, and MHC Class II-negative. Plasma cells are oval or round with extensive rough endoplasmic reticulum, a well-developed Golgi apparatus, and a round nucleus having a characteristic cartwheel heterochromatin pattern and are devoted to produci…	CCNB2	positive	cyclin B2	HUSCH	0.848		0		1	1	0.08	0.33
[truncated: 140,494 more rows]

## Sheet: Mouse_healthy
species	original_tissue	Uberon_tissue	Uberon_ID	tissue_definition	original_celltype	CL_celltype	CL_ID	CL_cell_definition	marker	marker_type	gene_description	resource	log2FC	p.value	adjusted_p.value	pct1	ECs_global	ECs_tissue_specific	SPs_global	SPs_tissue_specific
[truncated: 49,377 more rows]

[truncated: 3 more sheets: Human_disease, Mouse_disease, README]
