# Supplementary material for: Cell Marker Accordion: interpretable single-cell and spatial omics annotation in health and disease
Source: Nat Commun. 2025 Jul 7;16:5399. doi: 10.1038/s41467-025-60900-4 (PMC12234662; doi:10.1038/s41467-025-60900-4)
Supplement: Supplementary file 13 — Source Data [file 41467_2025_60900_MOESM13_ESM.xlsx]

## Sheet: Fig1
Fig.1B
CellMarker2.0_celltype	PanglaoDB_celltype	common_marker	num_common_marker	jaccard_value
Natural killer cell	NK cells	CD2, CD247, CD3G, CD69, CD7, CD8A, FCGR3A, FGFBP2, GNLY, GZMB, GZMK, IFNG, IL2RB, ITGAM, KIR2DL1, KIR3DL1, KIT, KLRB1, KLRC1, KLRC2, KLRD1, KLRF1, NCR1, NCR3, NKG7, SPON2, XCL1, XCL2, CXCR4, TBX21, DOCK2, SAMD3, CCL3, CCL4, CCL5, KLRK1, TRDC, ZBTB16, GZMA, IL32, PRF1, CST7	42	0.285714
Plasma cell	Plasma cells	IGHG4, MZB1, CD19, CD27, CD38, CD79A, IGHA1, IGHA2, IGHG1, IGKC, JCHAIN, SDC1, TNFRSF17, IGHM, IGHD, IRF4, IGLC2, IGLC3, PRDM1	19	0.202128
Naive T cell	T memory cells	CCR7, CD3D, CD3E, CD3G, CD4, PTPRC, SELL, CCR5, CD27	9	0.157895
Naive CD4+ T cell	T memory cells	CCR7, CD27, CD28, CD3D, CD3E, CD3G, CD4, IL7R, LEF1, PTPRC, SELL, TCF7, SATB1	13	0.149425
Red blood cell (erythrocyte)	Erythroid-like and erythroid precursor cells	ALAS2, GYPA, HBB, ITGA4, CD36, GYPC, HBA1, HBA2, HBD, KIT, HBG1, HEMGN	12	0.148148
Plasma cell	B cells	IGHG4, MZB1, CD19, CD27, CD38, CD79A, IGHG1, IGKC, JCHAIN, SDC1, TNFRSF17, IGHM, IGHD, IRF4, IGLC2, IGLC3	16	0.145455
Cytotoxic CD4+ T cell	NK cells	GZMB, PRF1, GZMA, CCL4, CCL5, CD244, CST7, CTSW, FCGR3A, FGFBP2, GNLY, GZMH, GZMM, HOPX, KLRG1, LILRB1, NKG7, SAMD3, SLAMF7, SPON2	20	0.130719
Erythroid lineage cell	Erythroid-like and erythroid precursor cells	AHSP, ALAS2, HBA1, HBA2, HBB, HBD, HBM, SLC25A37, SLC4A1	9	0.126761
Natural killer cell	Gamma delta T cells	CD247, CD7, FGFBP2, GNLY, GZMB, KLRD1, KLRF1, MKI67, NKG7, SPON2, CCL5, TRDC, TRGC1, TRGC2, GZMA, PRF1, HMGB2, STMN1, CST7	19	0.121795
Megakaryocyte	Platelets	CAVIN2, CCL5, GNG11, GP9, ITGA2B, ITGB3, MPIG6B, MYL9, NRGN, PF4, PPBP, SPARC, TUBB1, GP1BA, PLEK, RASGRP2, SRGN	17	0.119718
Naive T cell	T cytotoxic cells	CD27, CD8A	2	0.117647
Regulatory T(Treg) cell	T memory cells	CCR7, CD3D, CD3E, CD3G, CD4, ICOS, IL7R, PTPRC, NKG7, CD27, CD28, LTB	12	0.111111
Natural killer cell	T memory cells	CD2, CD247, CD3D, CD3E, CD3G, CD4, CD69, CD7, IL7R, NKG7, PTPRC, SELL, CXCR6, TRAC, ITGAE, CCR7	16	0.108108
CD1C-CD141- dendritic cell	Monocytes	ADGRE1, APOBEC3A, CD68, CLEC12A, CLEC7A, CSF1R, CX3CR1, FCGR3A, FCGR3B, FCN1, GBP1, HCK, IFI30, IFIT3, IFITM3, ITGAL, LST1, LTA4H, LY6E, LYN, LYST, MEFV, MS4A7, NAAA, NFKBIZ, OAS1, PECAM1, PILRA, PSAP, PTPRC, RHOC, S100A4, SERPINA1, SPN, TLR4, TNFRSF14, TNFSF10, TYMP	38	0.0957179
Cytotoxic CD4+ T cell	Gamma delta T cells	GZMB, PRF1, GZMA, ADGRG1, CCL5, CST7, CTSW, FGFBP2, GNLY, HOPX, NKG7, PTGDS, SPON2	13	0.0890411
B cell	B cells	CD19, MS4A1, BANK1, CCR7, CD14, CD24, CD27, CD38, CD5, CD52, CD74, CD79A, CD79B, CD86, CXCR4, FCER2, HLA-DRA, IGHD, IGHG1, IGHG4, IGHM, JCHAIN, MME, PTPRC, VPREB3, SDC1, BLNK, CD40, CD72, CR2, IGKC, PAX5, SPN, TNFRSF13C, CD69, BACH2, BCL11A, CD22, FCRLA, MZB1, SPIB, SWAP70, TNFRSF17, BIRC3, BTLA, DERL3, EBF1, FCHSD2, FCMR, HLA-DQA1, HVCN1, IGHG3, IGLC2, IGLC3, IGLL1, IRAG2, LTB, LY6D, NIBAN3, POU…	66	0.0859375
Plasmacytoid dendritic cell	Plasmacytoid dendritic cells	BCL11A, BLNK, CCR7, CD4, CD40, CD80, CD83, CD86, CD8A, CLEC4C, CUX2, CXCR3, DERL3, ERN1, GPR183, GZMB, IL3RA, IRF7, IRF8, ITM2C, JCHAIN, LAMP5, LILRA4, MZB1, NIBAN3, NRP1, PACSIN1, PTCRA, SERPINF1, SLC15A4, SPIB, TCF4, TLR7, ZFAT	34	0.0835381
Natural killer cell	Monocytes	CD44, CD7, CXCL10, FCGR3A, ITGAM, PTPRC, SELL, TNF, CX3CR1, CXCR4, ICAM1, CCL3, FCGR3B, TNFSF10	14	0.0721649
Monocyte	Monocytes	CD14, CCR2, CD163, CD33, CD68, CSF1R, CSF3R, CXCL10, FCGR1A, FCGR3A, FCN1, IL1B, ITGAM, LYZ, MS4A7, S100A12, TNF, VCAN, ITGAX, LST1, PECAM1, S100A8, CLEC12A, MS4A6A, ZFP36L2, CD36, CD40, CD86, FGL2, MNDA, PSAP, PTPRC, S100A9, SELL, APOBEC3A, FN1, S100A4, ADGRE1, CD44, CD48, CEBPB, CFP, CLEC7A, CSTA, FCGR3B, HCK, HLA-DRA, IFI30, IL1RN, LTA4H, LYN, LYST, MEFV, NAAA, NFKBIZ, PADI4, PILRA, PLSCR1, PY…	64	0.066459
B cell	B cells naive	CD19, MS4A1, ADAM28, BANK1, CD1C, CD52, CD74, CD79A, CD79B, FCER2, IGHD, IGHM, MME, TCL1A, VPREB3, BLK, CD72, CR2, IGKC, TNFRSF13C, CD69, BACH2, CD22, CD37, IL2RA, IL4R, SPIB, ABCB4, BCL7A, BEND5, BIRC3, CD180, CXCR5, FCGR2B, FCRL2, HHEX, HLA-DOB, HLA-DQB1, IRF8, LTB, LY86, MICAL3, P2RX5, PNOC, RALGPS2, SELL, STAG3, STAP1, PTPRCAP	49	0.0649007
Natural killer cell	B cells	B3GAT1, CD19, CD2, CD69, CD79B, PDCD1, PTPRC, CD38, CXCR4, MME, CD52, CCR7	12	0.0612245
B cell	Plasma cells	CD19, MS4A1, CD24, CD27, CD38, CD74, CD79A, CXCR4, IGHA1, IGHA2, IGHD, IGHG1, IGHG2, IGHG4, IGHM, JCHAIN, SDC1, CD40, IGKC, CD37, MZB1, TNFRSF17, ABCB9, CCR10, DENND5B, FCGR2B, FCRL2, GNG7, HLA-DOB, IGHE, IGHG3, IGHGP, IGLC2, IGLC3, IGLC7, IGLV3-1, MAN1A1, P2RX5, PNOC, RASGRP3, ST6GALNAC4, TMEM156, TNFRSF13B, ZBP1	44	0.0566281
Plasma cell	B cells naive	CD19, CD79A, IGKC, IGHM, IGHD	5	0.0549451
Monocyte	Dendritic cells	CD14, CCR2, CD163, CD1C, CD8A, CXCR3, FCGR3A, IL6, IRF8, ITGAM, LYZ, PLAC8, VCAN, ITGAX, CTSS, FGD2, LST1, S100A8, CCR7, CD22, CD86, KIT, PTPRC, S100A9, CD83, FABP4, S100A4, ADGRE1, AIF1, ANXA1, BATF3, CLEC7A, CXCL16, CXCL8, HCK, HLA-A, HLA-B, HLA-C, HLA-DMA, HLA-DRA, HLA-DRB1, HLA-DRB5, JAML, LGALS3, LILRB2, NAAA, PLBD1, RNASE6, SCIMP, SEMA4A, SERPINA1, SERPINB9, SLC11A1, FTL	54	0.0542169
Natural killer cell	B cells naive	CD19, CD2, CD69, CD79B, SELL, MME, CD52, IL2RA, CXCR5	9	0.0532544
Regulatory T(Treg) cell	NK cells	CD3G, CD244, NKG7, CD27, IL32, KLRB1, S100A4	7	0.0507246
Naive T cell	Plasmacytoid dendritic cells	CCR7, CD4, CD8A	3	0.047619
Plasmacytoid dendritic cell	Dendritic cells	ADAM19, ADGRE1, ADGRG5, CCR2, CCR7, CD1A, CD1B, CD1C, CD83, CD86, CD8A, CXCR3, DAB2, IRF8, ITGAE, ITGAM, ITGAX, NAPSA, PDCD1LG2, PLAC8, PTPRC, RNASE6, FCER1A	23	0.0474227
Natural killer cell	Dendritic cells	CD8A, FCGR3A, ITGAM, KIT, PTPRC, CX3CR1, CXCR4, ITGAE, CCR7, CXCR3	10	0.0452489
Natural killer cell	T cytotoxic cells	CD2, CD69, CD8A, GZMB, TRAC	5	0.0446429
Regulatory T(Treg) cell	B cells	BACH2, CCR7, PTPRC, PDCD1, CD27, CD70, LTB	7	0.044586
Naive CD4+ T cell	Plasmacytoid dendritic cells	CCR7, CD4, GPR183, PRKCA	4	0.0416667
B cell	Dendritic cells	CCR7, CD14, CD1C, CD28, CD86, CXCR4, HLA-DRA, PTPRC, IL6, CR2, CXCR3, CD22, HLA-A, HLA-DPB1, ITGAX, ADAM19, BTLA, CD180, CD83, FCGR2B, FGD2, HLA-DMA, HLA-DMB, HLA-DPA1, HLA-DQA1, HLA-DQB1, HLA-DRB1, HLA-DRB5, IRF8, NAPSA, RAB30, SCIMP, SEPTIN6, ITGAM	34	0.0413123
CD1C-CD141- dendritic cell	Dendritic cells	ADGRE1, AIF1, CLEC7A, CTSS, CX3CR1, CXCL16, FCGR3A, FTL, HCK, LGALS3, LILRB2, LST1, NAAA, PTPRC, S100A4, SCIMP, SERPINA1, SLC11A1	18	0.0409091
Monocyte	Neutrophils	CD14, CD33, CSF3R, CTSG, FCGR1A, FCGR3A, HDC, IL1B, ITGAM, LYZ, MPO, OSM, TLR2, ITGAX, PECAM1, S100A8, C5AR1, S100A9, SELL, IL1R2, S100A4, ADAM8, BST1, CCR1, CCRL2, CFP, CLEC4E, HP, JAML, LRG1, LYST, NCF1, NLRP3, PILRA, PSTPIP1, PTGS2, SERPINB1, SORL1, TREM1	39	0.0407098
Naive CD4+ T cell	T cytotoxic cells	CD27, CD28	2	0.0392157
Granulocyte-monocyte progenitor	Neutrophils	CSF3R, CTSG, ELANE, MPO, PRTN3, SELL, SERPINB1	7	0.0388889
Natural killer cell	Plasmacytoid dendritic cells	CD4, CD8A, GZMB, CXCR4, CCR7, CXCR3	6	0.0379747
Plasmacytoid dendritic cell	B cells	BCL11A, BLNK, CCR7, CD40, CD80, CD86, DERL3, FCHSD2, IRF4, JCHAIN, LAIR1, LTB, MZB1, NIBAN3, PTPRC, SEC61A1, SPIB	17	0.0363248
Naive T cell	NK cells	CD3G, CD27, CD8A	3	0.0340909
Megakaryocyte	Monocytes	CD14, CD33, FUT4, CD48	4	0.0322581
Megakaryocyte	Neutrophils	CD14, CD33, FUT4	3	0.0315789
Monocyte	NK cells	CD244, CD33, CD8A, CTSW, FCGR3A, GNLY, GZMH, IL32, ITGAM, PRF1, ITGAX, CD2, CD27, CD3G, ITGA2, KIR2DL1, KIT, KLRB1, KLRC1, KLRC2, KLRD1, NCR1, S100A4, AHR, CHSY1, DOCK2, LILRB1, SERPINB9, SIGLEC7	29	0.0296221
Plasma cell	T cytotoxic cells	CD27	1	0.0294118
Natural killer cell	Neutrophils	FCGR3A, ITGAM, SELL, MME, CCL3	5	0.0289017
Plasma cell	NK cells	CD27, KIT, SLAMF7	3	0.0288462
B cell	Plasmacytoid dendritic cells	CCR7, CD86, CXCR4, JCHAIN, TCF4, TNFSF13B, BLNK, CD40, CXCR3, BCL11A, LILRA4, MZB1, SPIB, CD83, DERL3, GPR183, IGLL1, IRF8, ITM2C, LAMP5, NIBAN3, CD80	22	0.0286458
Naive CD4+ T cell	B cells	CCR7, CD27, PTPRC, CD55	4	0.0285714
Granulocyte-monocyte progenitor	Monocytes	CLEC12A, CSF3R, CSTA, PRTN3, SELL, TLR4	6	0.028436
Megakaryocyte	NK cells	CCL5, CD33, CTSW	3	0.0283019
Regulatory T(Treg) cell	T cytotoxic cells	CD27, CD28	2	0.028169
Naive T cell	B cells	CCR7, PTPRC, CD27	3	0.0280374
Granulocyte-monocyte progenitor	Gamma delta T cells	ASPM, CST7, SPON2, TRGC1, TRGC2	5	0.027933
Regulatory T(Treg) cell	Dendritic cells	CCR7, PTPRC, CD28, LGALS3, S100A4	5	0.0274725
Monocyte	Platelets	ITGB3, SELPLG, PECAM1, ALOX5AP, CD36, CD40, FCGR2A, ITGA2, S100A9, THBS1, ALDH2, ARHGDIB, CCR1, GPX1, HLA-A, IL1A, ITGB2, LAPTM5, NOD2, PLEK, PTGS2, RAP1B, SLC2A3, SPARC, SRGN, STX11, TLR4, WIPF1	28	0.0271845
Red blood cell (erythrocyte)	Monocytes	PTPRC, SPI1, CD36	3	0.0252101
Plasma cell	Plasmacytoid dendritic cells	MZB1, JCHAIN	2	0.025
Naive CD4+ T cell	NK cells	CD27, CD3G, TXK	3	0.0245902
Megakaryocyte	B cells	CD14, FLI1, CD79A	3	0.024
Monocyte	B cells	CD14, CD38, CD74, B3GAT1, CCR7, CD19, CD2, CD22, CD27, CD40, CD79A, CD80, CD86, IGHG1, MS4A1, PDCD1, PTPRC, SDC1, BST1, CD52, CD55, EDEM1, HLA-DRA, HVCN1	24	0.0239282
Plasmacytoid dendritic cell	Monocytes	ADGRE1, CCR2, CD40, CD86, CMKLR1, IRF7, ITGAM, ITGAX, MS4A6A, PTPRC, SELL	11	0.0232068
Naive T cell	Dendritic cells	CCR7, PTPRC, CD8A	3	0.0230769
Regulatory T(Treg) cell	B cells naive	BACH2, IL2RA, LTB	3	0.0229008
Plasmacytoid dendritic cell	Plasma cells	CD40, DENND5B, GNG7, GZMB, IRF4, JCHAIN, LIME1, MZB1, SSR4, ST6GALNAC4	10	0.021645
Megakaryocyte	Gamma delta T cells	CCL5, CTSW	2	0.0215054
Naive CD4+ T cell	Monocytes	PTPRC, SELL, PECAM1	3	0.0212766
Plasma cell	Erythroid-like and erythroid precursor cells	ITGA4, KIT	2	0.0210526
Natural killer cell	Plasma cells	CD19, GZMB, CD38, CXCR4	4	0.0209424
Megakaryocyte	B cells naive	CD79A, RASGRP2	2	0.0208333
B cell	T memory cells	CCR7, CD27, CD28, CD3D, CD3E, CD3G, PTPRC, BCL2, IL7R, CD69, ACP5, LTB, RHOH, SELL, SP100, PTPRCAP	16	0.0206718
Regulatory T(Treg) cell	Plasma cells	PRDM1, CCR10, CD27	3	0.0202703
Hematopoietic progenitor cell	Platelets	MMRN1, MPL, VWF	3	0.0201342
Cytotoxic CD4+ T cell	Dendritic cells	ADGRG5, CX3CR1, FCGR3A, SLAMF7	4	0.0189573
CD1C-CD141- dendritic cell	B cells	CD52, CD79B, DOK3, IFIT3, PTPRC, SMAP2, SPN, SWAP70	8	0.0187354
Regulatory T(Treg) cell	Monocytes	PTPRC, RGS1, S100A4	3	0.0186335
Naive T cell	Monocytes	PTPRC, SELL	2	0.0185185
Plasmacytoid dendritic cell	T memory cells	CCR7, CD4, ITGAE, LTB, PTPRC, PTPRCAP, SELL, SEPTIN1	8	0.0184758
Naive CD4+ T cell	Dendritic cells	CCR7, CD28, PTPRC	3	0.0182927
Cytotoxic CD4+ T cell	Platelets	CCL5, PLEK, RAP1B, SPN	4	0.0182648
Plasmacytoid dendritic cell	B cells naive	CD1C, IRF8, LTB, P2RY14, PTPRCAP, SELL, SPIB, TCL1A	8	0.0178971
Naive CD4+ T cell	Neutrophils	SELL, PECAM1	2	0.0178571
Granulocyte-monocyte progenitor	Plasmacytoid dendritic cells	IGLL1, MAP3K8, TNFSF13B	3	0.0176471
CD1C-CD141- dendritic cell	Neutrophils	C5AR1, FCGR3A, LYST, PECAM1, PILRA, S100A4, TLR2	7	0.0175879
CD1C-CD141- dendritic cell	Platelets	ADGRE5, BIN2, FCGR2A, PECAM1, RAP1B, SPN, STX11, TLR4	8	0.0174672
B cell	Monocytes	CD14, CD86, CXCR4, HLA-DRA, PTPRC, CD40, SPN, ITGAX, ACP5, FCGR2B, OAS1, SELL, ITGAM, MX1	14	0.0170732
Regulatory T(Treg) cell	Plasmacytoid dendritic cells	CCR7, CD4	2	0.0169492
Red blood cell (erythrocyte)	B cells	CD24, PTPRC	2	0.0166667
Granulocyte-monocyte progenitor	Platelets	F13A1, FCGR2A, PLEK, TLR4	4	0.0163934
Cytotoxic CD4+ T cell	Monocytes	CX3CR1, FCGR3A, SPN	3	0.015873
Monocyte	T memory cells	CD4, S100A8, CCR7, CD2, CD27, CD3D, CD3E, CD3G, CXCR6, PTPRC, S100A9, SELL, CYTIP, GIMAP4	14	0.0144479
B cell	Platelets	CXCR4, CD40, SPN, CD69, FCGR2A, HLA-A, ATP2A3, C2orf88, CA2, LAPTM5, PDLIM1, SIRT3	12	0.014068
Granulocyte-monocyte progenitor	B cells	CD38, IGLL1, VPREB1	3	0.0140187
Red blood cell (erythrocyte)	Dendritic cells	PTPRC, KIT	2	0.013986
Cytotoxic CD4+ T cell	T memory cells	CD4, NKG7	2	0.0136986
Cytotoxic CD4+ T cell	Plasmacytoid dendritic cells	GZMB, CD4	2	0.0136986
Natural killer T (NKT) cell	NK cells	CD3G, CD8A, FCGR3A, GZMA, GZMB, GZMK, GZMM, KLRB1, KLRD1, CCL3, CCL4, CCL5, CD2, CD244, CD247, CD27, CD69, CD7, CLEC2D, CSF2, CST7, CTSW, CXCR4, DOCK2, DOK2, DPP4, DUSP2, FGFBP2, GNLY, GZMH, HMBOX1, HOPX, IFNG, IL18R1, IL2RB, IL2RG, IL32, ITGAM, KIR2DL1, KIR3DL1, KIT, KLRC1, KLRC2, KLRF1, KLRG1, KLRK1, LAIR2, LAT, NCR1, NCR3, NKG7, PRF1, S100A4, SAMD3, SH2D2A, SIGLEC7, SLAMF6, SLAMF7, SPON2, TBX2…	66	0.0136844
Plasma cell	Dendritic cells	KIT, SLAMF7	2	0.0136054
Red blood cell (erythrocyte)	T memory cells	PTPRC	1	0.012987
CD1C-CD141- dendritic cell	T memory cells	BIN2, CYTIP, GIMAP1, GIMAP4, PTPRC	5	0.0129534
Natural killer cell	Platelets	CD69, CXCR4, CCL5	3	0.0127119
Naive T cell	B cells naive	SELL	1	0.0126582
Naive T cell	Neutrophils	SELL	1	0.0126582
Monocyte	Plasmacytoid dendritic cells	CD4, CD8A, CXCR3, IRF8, S100A8, CCR7, CD40, CD80, CD86, CD83, LILRA4, TNFSF13B	12	0.0123584
Plasma cell	T memory cells	CD27	1	0.0123457
Monocyte	B cells naive	CD1C, IRF8, CD74, CD19, CD2, CD22, CD79A, MS4A1, SELL, CD37, CD52, LY86	12	0.0121827
CD1C-CD141- dendritic cell	NK cells	CD244, DOK2, FCGR3A, LILRB1, S100A4	5	0.0121655
Monocyte	Plasma cells	CD38, CD74, CD19, CD27, CD40, CD79A, IGHG1, MS4A1, SDC1, CD37, CD93, KLF4	12	0.011976
Plasmacytoid dendritic cell	Platelets	ALOX5AP, ATP2A3, CD40, DAB2, MPIG6B, PTCRA	6	0.0117647
Natural killer cell	Erythroid-like and erythroid precursor cells	CD44, KIT	2	0.0112994
Plasmacytoid dendritic cell	Neutrophils	ITGAM, ITGAX, NCF1, SELL, SORL1	5	0.0111111
Red blood cell (erythrocyte)	Neutrophils	CD24	1	0.010989
Hematopoietic progenitor cell	Erythroid-like and erythroid precursor cells	KLF1	1	0.010989
Plasmacytoid dendritic cell	NK cells	CD8A, GZMB, ITGAM, ITGAX, SPON2	5	0.010846
Cytotoxic CD4+ T cell	B cells	B3GAT1, SPN	2	0.0105263
Naive T cell	Plasma cells	CD27	1	0.0104167
Granulocyte-monocyte progenitor	NK cells	CST7, SPON2	2	0.0102041
Cytotoxic CD4+ T cell	T cytotoxic cells	GZMB	1	0.01
Red blood cell (erythrocyte)	NK cells	KIT	1	0.00980392
Red blood cell (erythrocyte)	Plasma cells	CD24	1	0.00925926
Monocyte	Erythroid-like and erythroid precursor cells	S100A8, CD36, KIT, S100A9, THBS1, CD44, CD55, FOSB, SLC25A37	9	0.0091001
Plasmacytoid dendritic cell	Gamma delta T cells	CLIC3, GZMB, SPON2, STMN1	4	0.00892857
Natural killer T (NKT) cell	T memory cells	CD3D, CD3E, CD3G, PTPRC, IL7R, TRAC, APBB1IP, ARHGAP15, ARHGAP45, ARHGEF1, BIN2, CCR6, CCR7, CD2, CD247, CD27, CD69, CD7, CXCR6, CYTIP, DGKA, ENPP1, GIMAP1, GIMAP4, GRAP2, ICOS, IKZF1, ITGAE, ITGB7, KPNA4, LAT, LCK, LEF1, LTB, NKG7, RHOH, SATB1, SELL, SKAP1, SP100, TBC1D10C, TCF7, TRBC2	43	0.00891931
Naive CD4+ T cell	B cells naive	SELL	1	0.00884956
B cell	Neutrophils	CD14, CD24, MME, ITGAX, NCF1, SELL, ITGAM	7	0.00878294
Megakaryocyte	Plasma cells	CD79A	1	0.00877193
Naive CD4+ T cell	Erythroid-like and erythroid precursor cells	CD55	1	0.00877193
B cell	NK cells	CD27, CD3G, CXCR4, CD69, ITGAX, TBX21, ITGAM	7	0.00866337
Plasma cell	Monocytes	ICAM1	1	0.008
Regulatory T(Treg) cell	Gamma delta T cells	NKG7	1	0.00769231
Naive CD4+ T cell	Plasma cells	CD27	1	0.00769231
Regulatory T(Treg) cell	Neutrophils	S100A4	1	0.0075188
Regulatory T(Treg) cell	Erythroid-like and erythroid precursor cells	ITGA4	1	0.00746269
Natural killer T (NKT) cell	Platelets	ADAM10, ADGRE5, ALOX5AP, ARHGAP10, ARHGDIB, ATP2A3, ATP8A1, BIN2, CA2, CCL5, CD46, CD69, CDKN2D, CXCR4, FERMT3, GRAP2, HFE, HLA-A, ILK, ITGB2, LAPTM5, NCOA4, OST4, PLEK, PPDPF, PREX1, RAP1B, RASGRP2, SELPLG, SLC26A4, SLC2A3, SPARC, SPN, SRGN, TNFSF14, WIPF1	36	0.00734244
Hematopoietic progenitor cell	Dendritic cells	FLT3	1	0.00699301
Natural killer T (NKT) cell	B cells	PTPRC, BIRC3, CCR7, CD2, CD27, CD38, CD52, CD55, CD69, CD70, CD72, CD74, CD79B, CRELD2, CXCR4, FCMR, FKBP11, FLI1, HMGA1, HVCN1, IL21R, IRAG2, IRF4, KLHL6, LTB, RALGPS2, SEC61A1, SLAMF6, SMAP2, SPCS3, SPN, TENT5C, TNFRSF9, TXNDC11	34	0.00697579
Megakaryocyte	Dendritic cells	CD14	1	0.00666667
Granulocyte-monocyte progenitor	Anterior pituitary gland cells	NUCB2	1	0.00662252
Red blood cell (erythrocyte)	Platelets	CD36	1	0.00657895
Natural killer T (NKT) cell	Dendritic cells	CD8A, FCGR3A, PTPRC, ADGRG5, AP1S3, CCR7, CD83, CXCR3, CXCR4, DPP4, FTL, GPR132, GPR68, HFE, HLA-A, HLA-B, HLA-C, IRF8, ITGAE, ITGAM, KIT, MACROH2A1, NAAA, NR4A3, P2RY10, PLAC8, PPL, RELB, S100A4, SEPTIN6, SLAMF7, TRAF1	32	0.00653195
Cytotoxic CD4+ T cell	Neutrophils	FCGR3A	1	0.00621118
Natural killer T (NKT) cell	Gamma delta T cells	GZMA, GZMB, KLRD1, ADGRG1, CCL5, CD247, CD7, CLIC3, CST7, CTSW, FGFBP2, GNLY, H2AX, H2AZ1, HMGB2, HOPX, IFITM1, KLRF1, NKG7, PCNA, PRF1, SPON2, TRDC, TRGC1, TRGC2, TRGV10, TRGV9, TUBA1B, TUBB, TYMS	30	0.00619195
Natural killer T (NKT) cell	Monocytes	FCGR3A, PTPRC, CCL3, CD44, CD48, CD7, CEBPB, CXCR4, GBP1, ICAM1, IFITM3, IRF7, ITGAL, ITGAM, LY6E, LYST, MGMT, NAAA, NFKBIZ, PLSCR1, PSAP, RGS1, RHOC, S100A4, SELL, SPN, TET2, TNFRSF14, TNFSF10, ZFP36L2	30	0.00615006
Granulocyte-monocyte progenitor	T memory cells	SELL	1	0.00581395
Naive CD4+ T cell	Platelets	PECAM1	1	0.00574713
Cytotoxic CD4+ T cell	Plasma cells	GZMB	1	0.00561798
B cell	T cytotoxic cells	CD27, CD28, CD5, CD69	4	0.00541272
Granulocyte-monocyte progenitor	B cells naive	SELL	1	0.00537634
Granulocyte-monocyte progenitor	Erythroid-like and erythroid precursor cells	HTATSF1	1	0.00534759
Regulatory T(Treg) cell	Platelets	CCR4	1	0.00515464
Plasmacytoid dendritic cell	T cytotoxic cells	CD8A, GZMB	2	0.00510204
Monocyte	Gamma delta T cells	CTSW, GNLY, IFITM1, PRF1, KLRD1	5	0.00505561
CD1C-CD141- dendritic cell	B cells naive	CD52, CD79B	2	0.00496278
Granulocyte-monocyte progenitor	Plasma cells	CD38	1	0.00492611
Natural killer T (NKT) cell	B cells naive	BIRC3, BRAF, CD2, CD37, CD52, CD69, CD72, CD74, CD79B, CXCR5, FOXP1, GPR18, IL2RA, IL4R, IRF8, LTB, P2RX5, RALGPS2, RASGRP2, SELL, STAG3, STAP1	22	0.00453048
Granulocyte-monocyte progenitor	Dendritic cells	ANXA1	1	0.0041841
Natural killer T (NKT) cell	Plasma cells	GZMB, ATXN8OS, CD27, CD37, CD38, CD74, CXCR4, CYCS, DIABLO, ENPP1, H2BC8, IL16, IRF4, P2RX5, PPIB, PRDM1, SSR4, TMEM156, TOP6BL, ZBP1	20	0.00410256
B cell	Gamma delta T cells	MKI67, CCNB1, HMGB2	3	0.0037594
Natural killer T (NKT) cell	Erythroid-like and erythroid precursor cells	CD44, CD47, CD55, EPB41, GYPC, HEXA, HTATSF1, ITGA4, KIT, NCOA4, PAN3, RBM38, SLC25A37, SLC25A39, UBB, UCP2, UROS, VAMP5	18	0.00370294
Natural killer T (NKT) cell	Plasmacytoid dendritic cells	CD8A, GZMB, ARHGAP9, BST2, CCR7, CD83, CXCR3, CXCR4, ERN1, IRF7, IRF8, ITM2C, MAP3K2, MAP3K8, MCTP2, SLC15A4, TRADD	17	0.00350732
Monocyte	T cytotoxic cells	CD8A, CD2, CD27	3	0.00321543
Natural killer T (NKT) cell	Neutrophils	FCGR3A, ADAM8, ADPGK, CCL3, DOCK8, ITGAM, LYST, MMP9, PSTPIP1, S100A4, SELL, SERPINB1, SNX20, SORL1	14	0.00287829
CD1C-CD141- dendritic cell	Gamma delta T cells	IFITM1	1	0.00249377
B cell	Erythroid-like and erythroid precursor cells	ITGA4, KCNN4	2	0.00249066
CD1C-CD141- dendritic cell	Erythroid-like and erythroid precursor cells	VAMP5	1	0.00246914
Plasmacytoid dendritic cell	Anterior pituitary gland cells	NUCB2	1	0.00238663
CD1C-CD141- dendritic cell	Plasma cells	MS4A4A	1	0.0023753
Plasmacytoid dendritic cell	Erythroid-like and erythroid precursor cells	ITGA4	1	0.0021978
B cell	Anterior pituitary gland cells	GH1	1	0.00130208
Natural killer T (NKT) cell	T cytotoxic cells	CD8A, GZMB, TRAC, CD2, CD27, CD69	6	0.00124714
Monocyte	Anterior pituitary gland cells	RAB27A	1	0.00104058
Natural killer T (NKT) cell	Anterior pituitary gland cells	NKTR, NUCB2, POMC, RAB27A	4	0.000826617
Plasma cell	Platelets		0	0
Plasma cell	Anterior pituitary gland cells		0	0
Plasma cell	Neutrophils		0	0
Plasma cell	Gamma delta T cells		0	0
CD1C-CD141- dendritic cell	Anterior pituitary gland cells		0	0
CD1C-CD141- dendritic cell	Plasmacytoid dendritic cells		0	0
CD1C-CD141- dendritic cell	T cytotoxic cells		0	0
Red blood cell (erythrocyte)	Anterior pituitary gland cells		0	0
Red blood cell (erythrocyte)	B cells naive		0	0
Red blood cell (erythrocyte)	Gamma delta T cells		0	0
Red blood cell (erythrocyte)	Plasmacytoid dendritic cells		0	0
Red blood cell (erythrocyte)	T cytotoxic cells		0	0
Regulatory T(Treg) cell	Anterior pituitary gland cells		0	0
Hematopoietic progenitor cell	Anterior pituitary gland cells		0	0
Hematopoietic progenitor cell	B cells naive		0	0
Hematopoietic progenitor cell	Plasma cells		0	0
Hematopoietic progenitor cell	Monocytes		0	0
Hematopoietic progenitor cell	T memory cells		0	0
Hematopoietic progenitor cell	Neutrophils		0	0
Hematopoietic progenitor cell	NK cells		0	0
Hematopoietic progenitor cell	Gamma delta T cells		0	0
Hematopoietic progenitor cell	Plasmacytoid dendritic cells		0	0
Hematopoietic progenitor cell	B cells		0	0
Hematopoietic progenitor cell	T cytotoxic cells		0	0
Natural killer cell	Anterior pituitary gland cells		0	0
Megakaryocyte	Erythroid-like and erythroid precursor cells		0	0
Megakaryocyte	Anterior pituitary gland cells		0	0
Megakaryocyte	T memory cells		0	0
Megakaryocyte	Plasmacytoid dendritic cells		0	0
Megakaryocyte	T cytotoxic cells		0	0
Naive T cell	Platelets		0	0
Naive T cell	Erythroid-like and erythroid precursor cells		0	0
Naive T cell	Anterior pituitary gland cells		0	0
Naive T cell	Gamma delta T cells		0	0
Naive CD4+ T cell	Anterior pituitary gland cells		0	0
Naive CD4+ T cell	Gamma delta T cells		0	0
Cytotoxic CD4+ T cell	Erythroid-like and erythroid precursor cells		0	0
Cytotoxic CD4+ T cell	Anterior pituitary gland cells		0	0
Cytotoxic CD4+ T cell	B cells naive		0	0
Erythroid lineage cell	Platelets		0	0
Erythroid lineage cell	Anterior pituitary gland cells		0	0
Erythroid lineage cell	B cells naive		0	0
Erythroid lineage cell	Plasma cells		0	0
Erythroid lineage cell	Monocytes		0	0
Erythroid lineage cell	T memory cells		0	0
Erythroid lineage cell	Dendritic cells		0	0
Erythroid lineage cell	Neutrophils		0	0
Erythroid lineage cell	NK cells		0	0
Erythroid lineage cell	Gamma delta T cells		0	0
Erythroid lineage cell	Plasmacytoid dendritic cells		0	0
Erythroid lineage cell	B cells		0	0
Erythroid lineage cell	T cytotoxic cells		0	0
Granulocyte-monocyte progenitor	T cytotoxic cells		0	0
Fig.1C
Database1	Database2	Mean_Jaccard
ASCT+B	ASCT+B	1
Azimuth	Azimuth	1
MSigDB	MSigDB	1
CellMarker2.0	CellMarker2.0	1
PanglaoDB	PanglaoDB	1
CELLxGENE	CELLxGENE	1
CellTypist_v2	CellTypist_v2	1
Azimuth	CELLxGENE	0.128322
CellMarker2.0	PanglaoDB	0.115538
Azimuth	PanglaoDB	0.11462
ASCT+B	CellTypist_v2	0.107754
ASCT+B	Azimuth	0.107375
ASCT+B	CellMarker2.0	0.0994557
Azimuth	CellMarker2.0	0.0984347
PanglaoDB	CELLxGENE	0.0901181
Azimuth	CellTypist_v2	0.0896565
ASCT+B	CELLxGENE	0.0689132
CellMarker2.0	CellTypist_v2	0.0686464
CellMarker2.0	CELLxGENE	0.0684105
MSigDB	CELLxGENE	0.0669771
ASCT+B	PanglaoDB	0.0574855
CELLxGENE	CellTypist_v2	0.0572778
MSigDB	PanglaoDB	0.0532253
PanglaoDB	CellTypist_v2	0.0491063
Azimuth	MSigDB	0.0479331
MSigDB	CellMarker2.0	0.0409077
ASCT+B	MSigDB	0.0241414
MSigDB	CellTypist_v2	0.0228818

## Sheet: Fig3
Fig.3B
tool	Annotation_performance (%)
Accordion	77.4
scType	62.5
SCINA	60.2
ClustifyR	46.4
scCATCH	33.1
scSorter	TimeOut
Fig.3C
tool	mean_minutes	se	minutes
Accordion	6.01474	0.105255	6.2064
Accordion	6.01474	0.105255	5.99432
Accordion	6.01474	0.105255	5.84351
scType	10.5499	0.0709539	10.6483
scType	10.5499	0.0709539	10.5893
scType	10.5499	0.0709539	10.4121
clustifyR	25.7462	0.153009	26.0248
clustifyR	25.7462	0.153009	25.7165
clustifyR	25.7462	0.153009	25.4973
SCINA	36.1885	2.3111	40.7899
SCINA	36.1885	2.3111	34.2671
SCINA	36.1885	2.3111	33.5084
scCATCH	113.753	1.18326	116.094
scCATCH	113.753	1.18326	112.886
scCATCH	113.753	1.18326	112.281
scSorter	>180	0	>180
scSorter	>180	0	>180
scSorter	>180	0	>180
Fig.3G
tissue	tool	Annotation_performance (%)
overall	scCATCH	24.1
overall	ClustifyR	34.4
overall	SCINA	50.3
overall	scType	52.4
overall	Accordion	75.8
bone marrow CITE-seq	scCATCH	31.3
bone marrow CITE-seq	ClustifyR	56.2
bone marrow CITE-seq	SCINA	33.3
bone marrow CITE-seq	scType	72.7
bone marrow CITE-seq	Accordion	87.9
bone marrow AbSeq	scCATCH	24.2
bone marrow AbSeq	ClustifyR	19.1
bone marrow AbSeq	SCINA	47.9
bone marrow AbSeq	scType	57
bone marrow AbSeq	Accordion	70.2
immune system	scCATCH	40
immune system	ClustifyR	45.1
immune system	SCINA	35.4
immune system	scType	66.2
immune system	Accordion	72.1
pancreas	scCATCH	10.4
pancreas	ClustifyR	0
pancreas	SCINA	62.1
pancreas	scType	38
pancreas	Accordion	82.8
liver	scCATCH	22.9
liver	ClustifyR	76.4
liver	SCINA	64.2
liver	scType	30.5
liver	Accordion	77
lung	scCATCH	17.9
lung	ClustifyR	31.7
lung	SCINA	42.5
lung	scType	42.2
lung	Accordion	71.1
kidney	scCATCH	13.1
kidney	ClustifyR	0
kidney	SCINA	56.9
kidney	scType	49.8
kidney	Accordion	68.2

## Sheet: Fig4
Fig.4D
tool_name	accuracy_perc
Accordion	69.6
scType	56.7
scCATCH	31.3
SCINA	28.5
ClustifyR	21.2

## Sheet: Fig5
Fig.5I
celltype	group	marker	marker_type	gene_impact_score_per_celltype_cell	EC_score	specificity
Leukemic Hematopoietic Stem Cell	Pei	CD34	positive	17.2745	10	1
Leukemic Hematopoietic Stem Cell	Pei	IL3RA	positive	12.1861	8	1
Leukemic Hematopoietic Stem Cell	Pei	SMIM24	positive	12.1465	2	1
Leukemic Hematopoietic Stem Cell	Pei	CLEC12A	positive	11.4007	8	1
Leukemic Hematopoietic Stem Cell	van Galen	IL2RA	positive	10.9083	6	1
Leukemic Hematopoietic Stem Cell	Pei	FAM30A	positive	10.6382	2	1
Leukemic Hematopoietic Stem Cell	van Galen	IL3RA	positive	8.85344	8	1
Leukemic Hematopoietic Stem Cell	Pei	BEX3	positive	8.55944	2	1
Leukemic Hematopoietic Stem Cell	van Galen	CD34	positive	7.91244	10	1
Leukemic Hematopoietic Stem Cell	van Galen	CD96	positive	6.66766	7	1
Leukemic Hematopoietic Stem Cell	van Galen	CD200	positive	6.66314	2	1
Leukemic Hematopoietic Stem Cell	Pei	CDK6	positive	6.62692	2	1
Leukemic Hematopoietic Stem Cell	van Galen	IL1RAP	positive	6.52232	7	1
Leukemic Hematopoietic Stem Cell	Pei	IL1RAP	positive	6.26094	7	1
Leukemic Hematopoietic Stem Cell	Pei	CD33	positive	5.40091	7	1
Leukemic Hematopoietic Stem Cell	van Galen	SOCS2	positive	5.34703	2	1
Leukemic Hematopoietic Stem Cell	Pei	CD9	positive	5.14617	4	1
Leukemic Hematopoietic Stem Cell	van Galen	KIT	positive	4.92964	4	1
Leukemic Hematopoietic Stem Cell	van Galen	FAM30A	positive	4.83536	2	1
Leukemic Hematopoietic Stem Cell	van Galen	CD99	positive	4.60943	4	1
Leukemic Hematopoietic Stem Cell	van Galen	CD82	positive	4.60386	2	1
Leukemic Hematopoietic Stem Cell	van Galen	CPXM1	positive	4.58503	2	1
Leukemic Hematopoietic Stem Cell	van Galen	CD33	positive	4.55558	7	1
Leukemic Hematopoietic Stem Cell	Pei	CD82	positive	4.42974	2	1
Leukemic Hematopoietic Stem Cell	van Galen	CD47	positive	4.3003	6	1
Leukemic Hematopoietic Stem Cell	Pei	FCGR2A	positive	3.67732	2	1
Leukemic Hematopoietic Stem Cell	van Galen	CLEC12A	positive	3.65594	8	1
Leukemic Hematopoietic Stem Cell	Pei	CD38	positive	3.64987	5	1
Leukemic Hematopoietic Stem Cell	van Galen	SMIM24	positive	3.6362	2	1
Leukemic Hematopoietic Stem Cell	van Galen	CD44	positive	3.46738	5	1
Leukemic Hematopoietic Stem Cell	Pei	CD93	positive	3.42522	5	1
Leukemic Hematopoietic Stem Cell	Pei	SOCS2	positive	3.32373	2	1
Leukemic Hematopoietic Stem Cell	Pei	CD47	positive	3.24806	6	1
Leukemic Hematopoietic Stem Cell	Pei	CD99	positive	3.09384	4	1
Leukemic Hematopoietic Stem Cell	van Galen	CD38	positive	3.06444	5	1
Leukemic Hematopoietic Stem Cell	van Galen	CDK6	positive	2.57221	2	1
Leukemic Hematopoietic Stem Cell	Pei	CD44	positive	2.43779	5	1
Leukemic Hematopoietic Stem Cell	van Galen	BEX3	positive	2.32446	2	1
Leukemic Hematopoietic Stem Cell	Pei	CD69	positive	2.2819	2	1
Leukemic Hematopoietic Stem Cell	van Galen	CD69	positive	2.14978	2	1
Neoplastic Monocyte	van Galen	CD14	positive	6.5073	2	1
Neoplastic Monocyte	Pei	CD14	positive	5.87874	2	1
Neoplastic Monocyte	van Galen	CD300E	positive	5.04251	1	1
Neoplastic Monocyte	Pei	CLEC7A	positive	4.57569	1	1
Neoplastic Monocyte	Pei	CLEC12A	positive	4.30471	1	1
Neoplastic Monocyte	van Galen	CLEC7A	positive	4.05396	1	1
Neoplastic Monocyte	van Galen	CFP	positive	3.39281	1	1
Neoplastic Monocyte	van Galen	CEBPD	positive	3.11337	1	1
Neoplastic Monocyte	van Galen	CD68	positive	2.9919	1	1
Neoplastic Monocyte	Pei	CEBPD	positive	2.85544	1	1
Neoplastic Monocyte	van Galen	ARRB2	positive	2.83121	1	1
Neoplastic Monocyte	van Galen	ADA2	positive	2.7952	1	1
Neoplastic Monocyte	van Galen	CYBB	positive	2.76666	1	1
Neoplastic Monocyte	van Galen	AGTRAP	positive	2.7658	1	1
Neoplastic Monocyte	van Galen	FCER1G	positive	2.73702	1	1
Neoplastic Monocyte	Pei	DUSP6	positive	2.67639	1	1
Neoplastic Monocyte	van Galen	EMP3	positive	2.66183	1	1
Neoplastic Monocyte	van Galen	CTSD	positive	2.65991	1	1
Neoplastic Monocyte	van Galen	CTSB	positive	2.61169	1	1
Neoplastic Monocyte	van Galen	CTSS	positive	2.603	1	1
Neoplastic Monocyte	van Galen	AP1S2	positive	2.59722	1	1
Neoplastic Monocyte	van Galen	CLEC12A	positive	2.57807	1	1
Neoplastic Monocyte	van Galen	ANXA5	positive	2.48052	1	1
Neoplastic Monocyte	van Galen	COTL1	positive	2.37214	1	1
Neoplastic Monocyte	van Galen	DUSP6	positive	2.3275	1	1
Neoplastic Monocyte	Pei	CD68	positive	2.32028	1	1
Neoplastic Monocyte	Pei	CFP	positive	2.31232	1	1
Neoplastic Monocyte	van Galen	ANXA2	positive	2.26997	1	1
Neoplastic Monocyte	Pei	CYBB	positive	2.2391	1	1
Neoplastic Monocyte	Pei	ADA2	positive	2.21007	1	1
Neoplastic Monocyte	Pei	CDA	positive	2.17021	1	1
Neoplastic Monocyte	van Galen	CST3	positive	2.16503	1	1
Neoplastic Monocyte	Pei	CSF3R	positive	2.13694	1	1
Neoplastic Monocyte	van Galen	CSTA	positive	2.11538	1	1
Neoplastic Monocyte	van Galen	CSF3R	positive	2.11133	1	1
Neoplastic Monocyte	Pei	CFD	positive	2.05678	1	1
Neoplastic Monocyte	van Galen	EVI2B	positive	2.01908	1	1
Neoplastic Monocyte	Pei	CTSB	positive	2.01649	1	1
Neoplastic Monocyte	Pei	ARRB2	positive	2.00296	1	1
Neoplastic Monocyte	Pei	FCER1G	positive	1.99394	1	1
Neoplastic Monocyte	van Galen	CFD	positive	1.97692	1	1
Neoplastic Monocyte	Pei	AGTRAP	positive	1.94105	1	1
Neoplastic Monocyte	van Galen	CD48	positive	1.932	1	1
Neoplastic Monocyte	Pei	CTSS	positive	1.904	1	1
Neoplastic Monocyte	van Galen	ARPC5	positive	1.80285	1	1
Neoplastic Monocyte	Pei	CSTA	positive	1.76645	1	1
Neoplastic Monocyte	van Galen	APLP2	positive	1.70432	1	1
Neoplastic Monocyte	Pei	CTSD	positive	1.68953	1	1
Neoplastic Monocyte	Pei	ANXA5	positive	1.68757	1	1
Neoplastic Monocyte	Pei	AP1S2	positive	1.67616	1	1
Neoplastic Monocyte	Pei	CST3	positive	1.5732	1	1
Neoplastic Monocyte	Pei	APLP2	positive	1.54436	1	1
Neoplastic Monocyte	Pei	ARPC5	positive	1.52177	1	1
Neoplastic Monocyte	Pei	ANXA2	positive	1.50961	1	1
Neoplastic Monocyte	Pei	EVI2B	positive	1.48527	1	1
Neoplastic Monocyte	Pei	COTL1	positive	1.45076	1	1
Neoplastic Monocyte	Pei	EMP3	positive	1.00211	1	1
Neoplastic Monocyte	Pei	CD48	positive	0.77568	1	1

## Sheet: Fig6
Fig.6B
tool	cell_type	percentage_of_match	F1_score
SCEVAN	Malignant Cell	94.85	0.92
CopyKAT	Malignant Cell	87.75	0.91
Accordion	Malignant Cell	100	0.97
Fig.6C
tool	minutes
CopyKAT	11438.6
CopyKAT	10758.1
CopyKAT	10258
SCEVAN	497.03
SCEVAN	472.606
SCEVAN	445.421
Accordion	1.739
Accordion	1.67261
Accordion	1.48891
Fig.6E
tool	cell_type	percentage_of_match	F1_score
SCEVAN	Malignant Cell	35.24	0.52
SCEVAN	Neoplastic Endothelial Cell	0.34	0
CopyKAT	Malignant Cell	35.03	0.52
CopyKAT	Neoplastic Endothelial Cell	0	0
Accordion	Neoplastic Endothelial Cell	90	0.6
Accordion	Malignant Cell	80.05	0.84

## Sheet: Fig7
Fig.7B
accordion_per_cluster	sample	ncell	group	replicate	tot_cell	perc_cell	se
mononuclear phagocyte	U2AF1_3	2	U2AF1	3	2848	0.0702247	2.73421
secretory cell	U2AF1_2	4	U2AF1	2	1590	0.251572	0.23859
erythroid progenitor cell	U2AF1_3	9	U2AF1	3	2848	0.316011	0.0809852
mononuclear phagocyte	SF_WT_2	8	SF_WT	2	2185	0.366133	1.30613
secretory cell	U2AF1_3	14	U2AF1	3	2848	0.491573	0.23859
erythroid progenitor cell	U2AF1_1	24	U2AF1	1	4354	0.551217	0.0809852
erythroid progenitor cell	U2AF1_2	9	U2AF1	2	1590	0.566038	0.0809852
megakaryocyte progenitor cell	U2AF1_2	13	U2AF1	2	1590	0.81761	0.0395034
megakaryocyte progenitor cell	U2AF1_1	40	U2AF1	1	4354	0.918695	0.0395034
megakaryocyte progenitor cell	U2AF1_3	27	U2AF1	3	2848	0.948034	0.0395034
mononuclear phagocyte	SF_WT_5	401	SF_WT	5	38178	1.05034	1.30613
secretory cell	U2AF1_1	46	U2AF1	1	4354	1.0565	0.23859
secretory cell	SF_WT_3	90	SF_WT	3	6848	1.31425	0.82593
eosinophil	SF_WT_5	585	SF_WT	5	38178	1.5323	1.94206
megakaryocyte progenitor cell	SF_WT_1	20	SF_WT	1	1119	1.78731	2.00044
megakaryocyte progenitor cell	SF_WT_2	40	SF_WT	2	2185	1.83066	2.00044
secretory cell	SF_WT_1	23	SF_WT	1	1119	2.05541	0.82593
secretory cell	SF_WT_5	840	SF_WT	5	38178	2.20022	0.82593
megakaryocyte progenitor cell	SF_WT_4	119	SF_WT	4	5374	2.21437	2.00044
megakaryocyte-erythroid progenitor cell	U2AF1_1	111	U2AF1	1	4354	2.54938	1.959
megakaryocyte-erythroid progenitor cell	U2AF1_2	44	U2AF1	2	1590	2.7673	1.959
eosinophil	SF_WT_2	72	SF_WT	2	2185	3.29519	1.94206
erythroid progenitor cell	SF_WT_2	76	SF_WT	2	2185	3.47826	0.765222
eosinophil	U2AF1_3	108	U2AF1	3	2848	3.79213	0.702866
megakaryocyte progenitor cell	SF_WT_3	286	SF_WT	3	6848	4.1764	2.00044
mononuclear phagocyte	SF_WT_3	304	SF_WT	3	6848	4.43925	1.30613
secretory cell	SF_WT_2	108	SF_WT	2	2185	4.94279	0.82593
eosinophil	U2AF1_1	220	U2AF1	1	4354	5.05282	0.702866
granulocyte monocyte progenitor cell	U2AF1_3	146	U2AF1	3	2848	5.1264	2.83669
megakaryocyte-erythroid progenitor cell	SF_WT_2	117	SF_WT	2	2185	5.35469	3.54447
secretory cell	SF_WT_4	289	SF_WT	4	5374	5.37774	0.82593
mononuclear phagocyte	SF_WT_1	64	SF_WT	1	1119	5.71939	1.30613
granulocyte monocyte progenitor cell	SF_WT_1	67	SF_WT	1	1119	5.98749	1.88136
eosinophil	U2AF1_2	99	U2AF1	2	1590	6.22642	0.702866
erythroid progenitor cell	SF_WT_5	2503	SF_WT	5	38178	6.55613	0.765222
mononuclear phagocyte	U2AF1_2	108	U2AF1	2	1590	6.79245	2.73421
erythroid progenitor cell	SF_WT_4	366	SF_WT	4	5374	6.81057	0.765222
mononuclear phagocyte	SF_WT_4	380	SF_WT	4	5374	7.07108	1.30613
erythroid progenitor cell	SF_WT_1	82	SF_WT	1	1119	7.32797	0.765222
erythroid progenitor cell	SF_WT_3	538	SF_WT	3	6848	7.85631	0.765222
megakaryocyte-erythroid progenitor cell	SF_WT_3	561	SF_WT	3	6848	8.19217	3.54447
large pre-B-II cell	U2AF1_1	360	U2AF1	1	4354	8.26826	2.79329
megakaryocyte-erythroid progenitor cell	U2AF1_3	243	U2AF1	3	2848	8.5323	1.959
mononuclear phagocyte	U2AF1_1	401	U2AF1	1	4354	9.20992	2.73421
eosinophil	SF_WT_3	636	SF_WT	3	6848	9.28738	1.94206
large pre-B-II cell	U2AF1_2	150	U2AF1	2	1590	9.43396	2.79329
megakaryocyte-erythroid progenitor cell	SF_WT_4	552	SF_WT	4	5374	10.2717	3.54447
granulocyte monocyte progenitor cell	SF_WT_3	712	SF_WT	3	6848	10.3972	1.88136
eosinophil	SF_WT_1	117	SF_WT	1	1119	10.4558	1.94206
eosinophil	SF_WT_4	582	SF_WT	4	5374	10.8299	1.94206
granulocyte monocyte progenitor cell	SF_WT_4	597	SF_WT	4	5374	11.109	1.88136
granulocyte monocyte progenitor cell	SF_WT_5	4261	SF_WT	5	38178	11.1609	1.88136
megakaryocyte progenitor cell	SF_WT_5	4681	SF_WT	5	38178	12.261	2.00044
large pre-B-II cell	SF_WT_3	876	SF_WT	3	6848	12.7921	2.3458
large pre-B-II cell	SF_WT_1	147	SF_WT	1	1119	13.1367	2.3458
granulocyte monocyte progenitor cell	U2AF1_2	214	U2AF1	2	1590	13.4591	2.83669
megakaryocyte-erythroid progenitor cell	SF_WT_1	154	SF_WT	1	1119	13.7623	3.54447
granulocyte monocyte progenitor cell	U2AF1_1	601	U2AF1	1	4354	13.8034	2.83669
large pre-B-II cell	SF_WT_5	6306	SF_WT	5	38178	16.5174	2.3458
large pre-B-II cell	U2AF1_3	489	U2AF1	3	2848	17.1699	2.79329
granulocyte monocyte progenitor cell	SF_WT_2	388	SF_WT	2	2185	17.7574	1.88136
large pre-B-II cell	SF_WT_4	1142	SF_WT	4	5374	21.2505	2.3458
hematopoietic multipotent progenitor cell	SF_WT_5	8697	SF_WT	5	38178	22.7801	3.70434
large pre-B-II cell	SF_WT_2	543	SF_WT	2	2185	24.8513	2.3458
hematopoietic multipotent progenitor cell	SF_WT_4	1337	SF_WT	4	5374	24.879	3.70434
megakaryocyte-erythroid progenitor cell	SF_WT_5	9826	SF_WT	5	38178	25.7373	3.54447
hematopoietic multipotent progenitor cell	SF_WT_1	400	SF_WT	1	1119	35.7462	3.70434
hematopoietic multipotent progenitor cell	SF_WT_2	830	SF_WT	2	2185	37.9863	3.70434
hematopoietic multipotent progenitor cell	SF_WT_3	2843	SF_WT	3	6848	41.5158	3.70434
hematopoietic multipotent progenitor cell	U2AF1_1	2550	U2AF1	1	4354	58.5668	0.370389
hematopoietic multipotent progenitor cell	U2AF1_2	948	U2AF1	2	1590	59.6226	0.370389
hematopoietic multipotent progenitor cell	U2AF1_3	1701	U2AF1	3	2848	59.7261	0.370389
Fig.7D
cell_type	group	sf_mutation	group_snv	ncell	tot_cell	fraction	sum_mut_cell	threshold	mean_tot_cell
erythroid progenitor cell	U2AF1_mut	U2AF1	mut	10	42	0.238095	1265	0.143881	837.286
erythroid progenitor cell	U2AF1_wt	U2AF1	wt	32	42	0.761905	7527	0.856119	837.286
secretory cell	U2AF1_mut	U2AF1	mut	5	64	0.078125	1265	0.143881	837.286
secretory cell	U2AF1_wt	U2AF1	wt	59	64	0.921875	7527	0.856119	837.286
megakaryocyte progenitor cell	U2AF1_mut	U2AF1	mut	21	80	0.2625	1265	0.143881	837.286
megakaryocyte progenitor cell	U2AF1_wt	U2AF1	wt	59	80	0.7375	7527	0.856119	837.286
megakaryocyte-erythroid progenitor cell	U2AF1_mut	U2AF1	mut	54	398	0.135678	1265	0.143881	837.286
megakaryocyte-erythroid progenitor cell	U2AF1_wt	U2AF1	wt	344	398	0.864322	7527	0.856119	837.286
eosinophil	U2AF1_mut	U2AF1	mut	9	427	0.0210773	1265	0.143881	837.286
eosinophil	U2AF1_wt	U2AF1	wt	418	427	0.978923	7527	0.856119	837.286
mononuclear phagocyte	U2AF1_mut	U2AF1	mut	63	511	0.123288	1265	0.143881	837.286
mononuclear phagocyte	U2AF1_wt	U2AF1	wt	448	511	0.876712	7527	0.856119	837.286
granulocyte monocyte progenitor cell	U2AF1_mut	U2AF1	mut	149	961	0.155047	1265	0.143881	837.286
granulocyte monocyte progenitor cell	U2AF1_wt	U2AF1	wt	812	961	0.844953	7527	0.856119	837.286
large pre-B-II cell	U2AF1_mut	U2AF1	mut	276	999	0.276276	1265	0.143881	837.286
large pre-B-II cell	U2AF1_wt	U2AF1	wt	723	999	0.723724	7527	0.856119	837.286
hematopoietic multipotent progenitor cell	U2AF1_mut	U2AF1	mut	677	5199	0.130217	1265	0.143881	837.286
hematopoietic multipotent progenitor cell	U2AF1_wt	U2AF1	wt	4522	5199	0.869783	7527	0.856119	837.286

## Sheet: Fig8
Fig.8C
accordion_per_cluster	sample	ncell	replicate	group	tot_cell	perc_cell	se
megakaryocyte	WT1	188	1	WT	4475	4.20112	0.146782
megakaryocyte	WT3	200	3	WT	4345	4.60299	0.146782
megakaryocyte	WT2	163	2	WT	3489	4.67183	0.146782
erythroid lineage cell	KO1	227	1	KO	4220	5.37915	1.60545
megakaryocyte	KO2	185	2	KO	2935	6.30324	1.03492
megakaryocyte	KO3	384	3	KO	4860	7.90123	1.03492
erythroid lineage cell	KO3	459	3	KO	4860	9.44444	1.60545
megakaryocyte	KO1	417	1	KO	4220	9.88152	1.03492
erythroid lineage cell	KO2	314	2	KO	2935	10.6985	1.60545
stem cell	WT3	658	3	WT	4345	15.1438	1.18797
stem cell	WT1	817	1	WT	4475	18.257	1.18797
stem cell	WT2	664	2	WT	3489	19.0312	1.18797
erythroid lineage cell	WT3	868	3	WT	4345	19.977	1.38057
erythroid lineage cell	WT1	915	1	WT	4475	20.4469	1.38057
erythroid lineage cell	WT2	849	2	WT	3489	24.3336	1.38057
stem cell	KO2	736	2	KO	2935	25.0767	3.83275
stem cell	KO3	1335	3	KO	4860	27.4691	3.83275
stem cell	KO1	1586	1	KO	4220	37.5829	3.83275
Fig.8D
cell_type	phase	condition	ncell	tot_cell	frac_cell	perc_cell
stem cell	G0	WT	985	2139	0.460496	46
erythroid lineage cell	G1	WT	1201	2632	0.456307	45.6
megakaryocyte	G0	WT	247	551	0.448276	44.8
megakaryocyte	G1	WT	166	551	0.30127	30.1
erythroid lineage cell	G2M	WT	645	2632	0.245061	24.5
stem cell	G2M	WT	463	2139	0.216456	21.6
erythroid lineage cell	G0	WT	515	2632	0.195669	19.6
stem cell	G1	WT	390	2139	0.182328	18.2
stem cell	S	WT	301	2139	0.14072	14.1
megakaryocyte	G2M	WT	73	551	0.132486	13.2
megakaryocyte	S	WT	65	551	0.117967	11.8
erythroid lineage cell	S	WT	271	2632	0.102964	10.3
erythroid lineage cell	G1	KO	623	1000	0.623	62.3
megakaryocyte	G0	KO	467	986	0.473631	47.4
stem cell	G0	KO	1728	3657	0.472518	47.3
megakaryocyte	G1	KO	283	986	0.287018	28.7
erythroid lineage cell	G2M	KO	226	1000	0.226	22.6
stem cell	G1	KO	728	3657	0.19907	19.9
stem cell	G2M	KO	691	3657	0.188953	18.9
stem cell	S	KO	510	3657	0.139459	13.9
megakaryocyte	S	KO	134	986	0.135903	13.6
megakaryocyte	G2M	KO	102	986	0.103448	10.3
erythroid lineage cell	G0	KO	86	1000	0.086	8.6
erythroid lineage cell	S	KO	65	1000	0.065	6.5
Fig.8G
accordion_per_cluster	sample	ncell	replicate	group	tot_cell	perc_cell	se
erythroid lineage cell	BM_LK_Expt1_STM2457_1	442	1	STM2457	7758	5.69734	4.06809
megakaryocyte	BM_LK_Expt1_Vehicle_1	467	1	Vehicle	7512	6.21672	1.02148
megakaryocyte	BM_LK_Expt1_STM2457_1	594	1	STM2457	7758	7.65661	1.84368
megakaryocyte	BM_LK_Expt1_Vehicle_2	589	2	Vehicle	6782	8.68475	1.02148
megakaryocyte	BM_LK_Expt2_Vehicle_1	748	3	Vehicle	7599	9.8434	1.02148
megakaryocyte	BM_LK_Expt2_Vehicle_2	906	4	Vehicle	8240	10.9951	1.02148
megakaryocyte	BM_LK_Expt2_STM2457_2	919	3	STM2457	7356	12.4932	1.84368
erythroid lineage cell	BM_LK_Expt2_STM2457_2	1003	3	STM2457	7356	13.6351	4.06809
megakaryocyte	BM_LK_Expt2_STM2457_1	1140	2	STM2457	8329	13.6871	1.84368
erythroid lineage cell	BM_LK_Expt2_STM2457_1	1645	2	STM2457	8329	19.7503	4.06809
erythroid lineage cell	BM_LK_Expt1_Vehicle_1	1503	1	Vehicle	7512	20.008	1.42685
stem cell	BM_LK_Expt1_Vehicle_1	1521	1	Vehicle	7512	20.2476	1.32145
erythroid lineage cell	BM_LK_Expt1_Vehicle_2	1626	2	Vehicle	6782	23.9752	1.42685
stem cell	BM_LK_Expt2_Vehicle_2	2071	4	Vehicle	8240	25.1335	1.32145
stem cell	BM_LK_Expt2_Vehicle_1	1914	3	Vehicle	7599	25.1875	1.32145
erythroid lineage cell	BM_LK_Expt2_Vehicle_2	2091	4	Vehicle	8240	25.3762	1.42685
stem cell	BM_LK_Expt1_Vehicle_2	1768	2	Vehicle	6782	26.069	1.32145
erythroid lineage cell	BM_LK_Expt2_Vehicle_1	2019	3	Vehicle	7599	26.5693	1.42685
stem cell	BM_LK_Expt2_STM2457_1	2477	2	STM2457	8329	29.7395	2.50239
stem cell	BM_LK_Expt2_STM2457_2	2581	3	STM2457	7356	35.087	2.50239
stem cell	BM_LK_Expt1_STM2457_1	2973	1	STM2457	7758	38.3217	2.50239
Fig.8E
cell_type	phase	condition	ncell	tot_cell	frac_cell	perc_cell
stem cell	G0	Vehicle	3956	7274	0.543855	54.4
megakaryocyte	G0	Vehicle	1152	2710	0.425092	42.5
erythroid lineage cell	G0	Vehicle	2937	7239	0.405719	40.6
megakaryocyte	G1	Vehicle	945	2710	0.348708	34.9
erythroid lineage cell	G1	Vehicle	1972	7239	0.272413	27.2
stem cell	G1	Vehicle	1755	7274	0.24127	24.1
erythroid lineage cell	G2M	Vehicle	1451	7239	0.200442	20
megakaryocyte	S	Vehicle	527	2710	0.194465	19.4
stem cell	S	Vehicle	1198	7274	0.164696	16.5
erythroid lineage cell	S	Vehicle	879	7239	0.121426	12.1
stem cell	G2M	Vehicle	365	7274	0.0501787	5
megakaryocyte	G2M	Vehicle	86	2710	0.0317343	3.2
stem cell	G0	STM2457	5251	8031	0.653841	65.4
megakaryocyte	G0	STM2457	1307	2653	0.49265	49.3
erythroid lineage cell	G0	STM2457	1484	3090	0.480259	48
megakaryocyte	G1	STM2457	949	2653	0.357708	35.8
erythroid lineage cell	G1	STM2457	825	3090	0.26699	26.7
stem cell	G1	STM2457	1561	8031	0.194372	19.4
erythroid lineage cell	G2M	STM2457	444	3090	0.143689	14.4
megakaryocyte	S	STM2457	337	2653	0.127026	12.7
erythroid lineage cell	S	STM2457	337	3090	0.109061	10.9
stem cell	S	STM2457	833	8031	0.103723	10.4
stem cell	G2M	STM2457	386	8031	0.0480638	4.8
megakaryocyte	G2M	STM2457	60	2653	0.0226159	2.3
Fig.8L
accordion_custom_per_cell	marker	marker_type	gene_impact_score_per_celltype_cell	weight	specificity	condition
innate immune response	Ccl9	positive	1.08186	1	1	STM2457
innate immune response	Ifi203	positive	1.06039	1	1	STM2457
innate immune response	Ifitm1	positive	1.01836	1	1	STM2457
innate immune response	Unc93b1	positive	1.00632	1	1	STM2457
innate immune response	Mndal	positive	0.97392	1	1	STM2457
innate immune response	Grn	positive	0.957439	1	1	STM2457
innate immune response	Ifnar2	positive	0.92779	1	1	STM2457
innate immune response	Sp110	positive	0.908697	1	1	STM2457
innate immune response	Ifitm3	positive	0.896436	1	1	STM2457
innate immune response	Casp8	positive	0.891081	1	1	STM2457
innate immune response	Ifi203	positive	1.07521	1	1	KO
innate immune response	Ifitm3	positive	1.00703	1	1	KO
innate immune response	Mndal	positive	0.997951	1	1	KO
innate immune response	Unc93b1	positive	0.994456	1	1	KO
innate immune response	Ifitm1	positive	0.964082	1	1	KO
innate immune response	Ifnar2	positive	0.959343	1	1	KO
innate immune response	Sp110	positive	0.948868	1	1	KO
innate immune response	Casp8	positive	0.948488	1	1	KO
innate immune response	Grn	positive	0.878217	1	1	KO
innate immune response	Ccl9	positive	0.876229	1	1	KO
innate immune response	Tyrobp	positive	1.00359	1	1	STM2457
innate immune response	Pstpip1	positive	0.990854	1	1	STM2457
innate immune response	Plcg2	positive	0.984385	1	1	STM2457
innate immune response	Lbp	positive	0.979264	1	1	STM2457
innate immune response	Spi1	positive	0.962081	1	1	STM2457
innate immune response	Casp1	positive	0.9572	1	1	STM2457
innate immune response	Ncf1	positive	0.953726	1	1	STM2457
innate immune response	Serpinb1a	positive	0.953382	1	1	STM2457
innate immune response	Mapkapk2	positive	0.952189	1	1	STM2457
innate immune response	Rab27a	positive	0.951939	1	1	STM2457
innate immune response	Irf8	positive	1.08651	1	1	KO
innate immune response	H2-Q7	positive	0.992708	1	1	KO
innate immune response	H2-T22	positive	0.982873	1	1	KO
innate immune response	Tap1	positive	0.97165	1	1	KO
innate immune response	Nrros	positive	0.964979	1	1	KO
innate immune response	Shmt2	positive	0.957354	1	1	KO
innate immune response	Bst2	positive	0.956747	1	1	KO
innate immune response	Ipo5	positive	0.948143	1	1	KO
innate immune response	Vim	positive	0.941584	1	1	KO
innate immune response	Gfer	positive	0.941439	1	1	KO
